# Supplementary material for: Short-term local predictions of COVID-19 in the United Kingdom using dynamic supervised machine learning algorithms
Source: Commun Med (Lond). 2022 Sep 24;2:119. doi: 10.1038/s43856-022-00184-7 (PMC9509378; doi:10.1038/s43856-022-00184-7)
Supplement: Supplementary file 3 — Supplmentary Data 1 [file 43856_2022_184_MOESM3_ESM.xlsx]

## Sheet: Sheet1
Naïve models by prediction and time lag, and the retrospective 4-week MSEs.
		By publication date				By the collection date of specimen
		1-week growth rate	2-week growth rate	3-week growth rate		1-week growth rate	2-week growth rate	3-week growth rate
Week 1/40	0-week lagged model	0.212	0.13	0.13		0.209	0.15	0.13
	1-week lagged model	0.13	0.2	0.18		0.148	0.21	0.18
	2-week lagged model	0.132	0.18	0.25		0.128	0.18	0.24
	3-week lagged model	0.131	0.18	0.35		0.127	0.17	0.25
Week 45	0-week lagged model	0.651	0.47	0.43		0.464	0.37	0.37
	1-week lagged model	0.467	0.68	0.61		0.372	0.62	0.59
	2-week lagged model	0.426	0.61	0.77		0.373	0.59	0.83
	3-week lagged model	0.359	0.44	0.57		0.304	0.46	0.64
Week 1/50	0-week lagged model	0.644	0.51	0.59		0.707	0.55	0.54
	1-week lagged model	0.51	0.84	0.85		0.55	0.95	0.86
	2-week lagged model	0.589	0.85	1.37		0.54	0.86	1.28
	3-week lagged model	0.565	0.87	1.01		0.545	0.82	1.09
Week 2/3	0-week lagged model	0.551	0.73	0.8		0.493	0.64	0.68
	1-week lagged model	0.727	1.7	1.83		0.637	1.46	1.61
	2-week lagged model	0.803	1.83	3.01		0.685	1.61	2.71
	3-week lagged model	0.783	1.94	3.09		0.747	1.8	2.98
Week 2/8	0-week lagged model	0.2	0.38	0.46		0.249	0.4	0.48
	1-week lagged model	0.383	0.89	1.15		0.401	1.03	1.3
	2-week lagged model	0.462	1.15	1.57		0.476	1.3	1.75
	3-week lagged model	0.563	1.25	1.69		0.579	1.46	1.92
Week 2/13	0-week lagged model	0.068	0.15	0.15		0.077	0.12	0.16
	1-week lagged model	0.15	0.35	0.42		0.124	0.37	0.4
	2-week lagged model	0.153	0.42	0.9		0.161	0.4	0.66
	3-week lagged model	0.181	0.57	1.47		0.198	0.52	1.22
Week 2/18	0-week lagged model	0.136	0.12	0.11		0.103	0.11	0.094
	1-week lagged model	0.118	0.21	0.24		0.109	0.22	0.261
	2-week lagged model	0.114	0.24	0.41		0.094	0.26	0.418
	3-week lagged model	0.127	0.28	0.43		0.137	0.29	0.479
Week 2/23	0-week lagged model	0.101	0.13	0.12		0.087	0.12	0.122
	1-week lagged model	0.128	0.29	0.29		0.124	0.29	0.312
	2-week lagged model	0.12	0.29	0.44		0.122	0.31	0.454
	3-week lagged model	0.1	0.28	0.44		0.104	0.27	0.458
