# Supplementary material for: Short-term local predictions of COVID-19 in the United Kingdom using dynamic supervised machine learning algorithms
Source: Commun Med (Lond). 2022 Sep 24;2:119. doi: 10.1038/s43856-022-00184-7 (PMC9509378; doi:10.1038/s43856-022-00184-7)
Supplement: Supplementary file 4 — Supplmentary Data 2 [file 43856_2022_184_MOESM4_ESM.xlsx]

## Sheet: Sheet1
The retrospective 4-week MSE for different predicator combinations by prediction[1]
	1-week growth rate by publication date	2-week growth rate by publication date	3-week growth rate by publication date	1-week growth rate by the collection date of specimen	2-week growth rate by the collection date of specimen	3-week growth rate by the collection date of specimen
Week 1/40
M	0.185	0.128	0.25	0.098	0.161	0.28
MS	0.126	0.166	0.2	0.078	0.121	0.24
S	0.12	0.38	0.31	0.09	0.223	0.69
V	0.21	0.505	2.22	0.211	0.43	1.6
VM	0.119	0.14	0.25	0.099	0.134	0.19
VMS	0.098	0.126	0.16	0.078	0.109	0.15
VS	0.123	0.27	0.59	0.097	0.181	1.22
Week 1/45
M	0.318	0.642	0.49	0.255	0.486	0.73
MS	0.265	0.317	0.44	0.208	0.419	0.59
S	0.252	0.336	0.48	0.21	0.402	0.62
V	0.363	0.703	1.33	0.234	0.494	1.22
VM	0.333	0.339	0.44	0.219	0.299	0.39
VMS	0.256	0.259	0.29	0.185	0.233	0.28
VS	0.248	0.306	0.62	0.186	0.252	0.34
Week 1/50
M	0.345	0.6	0.53	0.331	0.577	0.62
MS	0.325	0.362	0.54	0.3	0.409	0.51
S	0.325	0.393	0.68	0.298	0.431	0.56
V	0.303	0.426	0.98	0.301	0.44	0.59
VM	0.325	0.383	0.52	0.297	0.42	0.56
VMS	0.263	0.336	0.47	0.282	0.375	0.48
VS	0.316	0.416	0.52	0.286	0.453	0.52
Week 2/3
M	0.236	0.707	0.92	0.222	0.516	0.78
MS	0.23	0.556	0.71	0.201	0.472	0.7
S	0.244	0.555	0.8	0.216	0.523	0.77
V	0.246	0.632	0.85	0.209	0.515	0.72
VM	0.24	0.675	1.04	0.209	0.52	0.77
VMS	0.226	0.513	0.61	0.188	0.427	0.6
VS	0.237	0.502	0.76	0.216	0.504	0.7
Week 2/8
M	0.31	0.554	0.75	0.279	0.715	0.9
MS	0.102	0.282	0.35	0.145	0.336	0.54
S	0.121	0.295	0.52	0.188	0.381	0.73
V	0.342	0.831	1.13	0.382	1.059	1.44
VM	0.299	0.696	0.83	0.294	0.779	0.99
VMS	0.098	0.268	0.3	0.122	0.269	0.43
VS	0.138	0.275	0.48	0.165	0.39	0.68
Week 2/13
M	0.115	0.291	0.84	0.099	0.377	0.82
MS	0.043	0.105	0.23	0.044	0.13	0.19
S	0.064	0.15	0.39	0.053	0.215	0.2
V	0.107	0.315	1.01	0.103	0.331	0.79
VM	0.067	0.193	0.61	0.066	0.214	0.5
VMS	0.042	0.099	0.17	0.039	0.106	0.16
VS	0.076	0.155	0.33	0.049	0.219	0.25
Week 2/18
M	0.114	0.35	0.75	0.107	0.405	0.82
MS	0.056	0.158	0.17	0.041	0.137	0.18
S	0.058	0.159	0.2	0.042	0.124	0.18
V	0.114	0.33	0.52	0.082	0.268	0.49
VM	0.097	0.239	0.37	0.062	0.185	0.36
VMS	0.053	0.111	0.16	0.035	0.101	0.14
VS	0.056	0.131	0.2	0.043	0.121	0.19
Week 2/23
M	0.122	0.325	0.53	0.08	0.28	0.48
MS	0.049	0.104	0.16	0.033	0.098	0.15
S	0.053	0.136	0.2	0.034	0.095	0.18
V	0.08	0.223	0.34	0.075	0.231	0.39
VM	0.054	0.149	0.21	0.053	0.142	0.25
VMS	0.043	0.099	0.14	0.031	0.088	0.13
VS	0.052	0.139	0.21	0.033	0.099	0.18
[1] V: vaccination coverage. M: mobility. S: symptom. Models include any one, two or three of the three variable groups. These models are based on the optimal lag combination and symptom list for each prediction, as described above.
