# Supplementary material for: Short-term local predictions of COVID-19 in the United Kingdom using dynamic supervised machine learning algorithms
Source: Commun Med (Lond). 2022 Sep 24;2:119. doi: 10.1038/s43856-022-00184-7 (PMC9509378; doi:10.1038/s43856-022-00184-7)
Supplement: Supplementary file 5 — Supplmentary Data 3 [file 43856_2022_184_MOESM5_ESM.xlsx]

## Sheet: Sheet1
The 1-week ahead prediction by publication date – the symptoms included in the optimal full models by week.[1][2]
Symptoms	1/40	1/45	1/50	2/3	2/8	2/13	2/18	2/23
Abdominal.obesity	0	0	0	0	1	0	0	0
Abdominal.pain	1	0	0	0	0	0	0	0
Acute.bronchitis	0	0	1	0	0	0	0	0
Adrenal.crisis	0	0	0	0	0	1	0	1
Alcoholism	0	0	0	0	0	0	0	1
Anemia	0	1	0	0	1	0	0	0
Angina.pectoris	0	0	0	0	0	1	0	0
Arthritis	0	0	0	0	1	0	1	0
Asperger.syndrome	0	0	0	0	0	0	0	1
Attention.deficit.hyperactivity.disorder	0	0	0	0	1	0	0	0
Bacterial.vaginosis	0	0	0	0	1	0	0	0
Bloating	0	0	0	0	0	1	0	0
Bone.fracture	0	0	0	1	0	1	0	0
Bowel.obstruction	0	0	0	0	0	0	1	0
Breakthrough.bleeding	0	0	1	0	0	0	0	0
Breast.pain	0	0	1	0	0	0	0	0
Canker.sore	0	1	0	1	0	0	0	0
Carpal.tunnel.syndrome	0	0	0	0	0	1	0	0
Chest.pain	1	1	1	1	1	1	1	1
Chronic.pain	0	0	0	0	0	0	0	1
Common.cold	0	0	0	0	1	0	0	0
Compulsive.behavior	0	0	1	1	0	0	0	0
Confusion	1	1	1	1	1	1	1	1
Cough	1	1	1	1	1	1	1	1
Diabetes	0	0	0	0	0	1	0	0
Diarrhea	1	1	1	1	1	1	1	1
Dizziness	0	0	1	0	0	0	0	0
Dry.eye.syndrome	0	0	0	0	0	0	1	0
Dysmenorrhea	0	1	0	0	0	0	0	0
Ear.pain	0	1	0	0	0	0	0	0
Epilepsy	0	1	0	0	0	0	0	0
Erectile.dysfunction	0	0	0	0	0	0	1	0
Fatigue	1	1	1	1	1	1	1	1
Fever	1	1	1	1	1	1	1	1
Flatulence	0	1	0	0	0	0	0	0
Folate.deficiency	0	0	1	0	1	0	0	0
Food.intolerance	1	0	0	0	0	0	0	1
Gastroesophageal.reflux.disease	0	1	0	0	1	0	0	0
Genital.wart	0	0	0	0	0	0	0	1
Gingivitis	0	1	0	0	0	0	0	0
Headache	1	0	0	0	0	0	0	1
Heart.arrhythmia	0	0	0	1	1	0	0	0
Heartburn	0	0	1	0	0	0	0	0
Hemorrhoids	0	0	0	1	0	0	0	0
Hives	0	1	0	0	0	0	0	0
Hypercholesterolemia	0	1	0	0	0	0	0	0
Hyperglycemia	0	0	1	0	0	0	0	0
Hyperpigmentation	0	1	0	0	0	0	0	0
Hyperthyroidism	0	1	0	0	0	0	0	0
Hypotension	0	0	0	0	0	0	0	1
Hypothyroidism	0	0	1	0	0	0	1	1
Inflammation	0	0	0	0	0	1	0	0
Iron.deficiency	1	0	0	0	0	0	0	0
Irregular.menstruation	0	1	0	0	0	0	0	0
Itch	0	1	0	0	0	0	0	0
Kidney.stone	0	1	0	0	0	0	0	0
Lactose.intolerance	0	0	0	0	1	0	0	0
Meningitis	0	0	1	0	1	0	0	0
Menorrhagia	0	0	0	0	1	0	0	0
Migraine	0	0	0	1	0	0	0	0
Mood.disorder	0	0	0	0	0	0	0	1
Mouth.ulcer	0	1	0	0	0	0	0	0
Myocardial.infarction	0	1	0	0	1	0	1	1
Nasal.congestion	0	0	0	0	0	0	0	1
Nausea	0	0	0	0	1	1	0	0
Neck.pain	0	0	1	0	0	0	0	0
Obesity	1	0	0	0	0	0	0	0
Osteoporosis	1	1	0	0	0	0	0	0
Panic.attack	0	0	0	0	1	0	0	0
Paresthesia	0	0	1	1	0	0	0	0
Periodontal.disease	0	0	0	0	1	0	0	0
Peripheral.neuropathy	0	0	0	1	0	0	0	0
Perspiration	0	0	1	0	0	0	0	0
Pneumonia	0	0	0	0	0	1	0	0
Pyelonephritis	0	0	1	0	0	0	1	0
Sciatica	0	1	1	0	0	0	1	0
Shortness.of.breath	1	1	1	1	1	1	1	1
Skin.condition	0	1	0	0	0	0	0	0
Skin.tag	0	0	1	0	0	0	0	0
Skin.ulcer	0	0	0	1	0	0	0	0
Sleep.apnea	0	0	0	0	1	0	0	0
Snoring	0	0	0	1	0	0	0	0
Stroke	0	0	0	0	0	1	0	0
Swelling	0	0	0	0	0	0	0	1
Swollen.feet	0	0	0	0	0	0	0	1
Tachycardia	1	0	0	1	0	0	0	1
Tremor	0	0	1	0	0	0	0	0
Tumor	0	0	0	0	0	1	1	1
Uterine.contraction	0	1	0	0	1	0	0	0
Vaginal.discharge	1	0	0	1	0	0	1	0
Vertigo	0	0	0	0	0	0	1	0
Vomiting	1	1	1	1	1	1	1	1
[1] Models include LTLA, mobility, search trends of these symptoms described in the table, and the vaccination coverage.
[2] 1 = included; 0= not included.
