# Supplementary material for: Short-term local predictions of COVID-19 in the United Kingdom using dynamic supervised machine learning algorithms
Source: Commun Med (Lond). 2022 Sep 24;2:119. doi: 10.1038/s43856-022-00184-7 (PMC9509378; doi:10.1038/s43856-022-00184-7)
Supplement: Supplementary file 6 — Supplmentary Data 4 [file 43856_2022_184_MOESM6_ESM.xlsx]

## Sheet: Sheet1
The 2-week ahead prediction by publication date – the symptoms included in the optimal full models by week.[1][2]
Symptoms	1/40	1/45	1/50	2/3	2/8	2/13	2/18	2/23
Abdominal.obesity	0	0	0	0	0	0	1	0
Acne	0	1	0	0	0	0	0	0
Acute.bronchitis	0	0	0	0	0	0	0	1
Adrenal.crisis	0	1	0	1	0	0	0	0
Alcoholism	0	0	0	0	0	1	0	0
Anemia	0	0	0	0	0	1	0	0
Angina.pectoris	0	0	0	0	1	0	0	0
Anxiety	0	0	0	0	0	0	0	1
Asperger.syndrome	0	0	0	0	0	0	0	1
Asthma	0	0	0	1	0	0	0	0
Autoimmune.disease	0	0	0	1	0	0	0	0
Back.pain	0	0	0	0	0	0	1	0
Bacterial.vaginosis	0	0	0	0	0	0	0	1
Bone.fracture	0	0	0	0	1	1	0	0
Bowel.obstruction	0	0	0	0	1	0	0	0
Breakthrough.bleeding	0	0	1	0	1	1	1	0
Bruise	1	0	0	0	0	0	1	1
Burn	0	1	0	0	0	0	0	0
Carpal.tunnel.syndrome	0	0	1	0	0	1	0	0
Chest.pain	1	1	1	1	1	1	1	1
Chronic.pain	0	0	0	0	0	0	1	0
Confusion	1	1	1	1	1	1	1	1
Constipation	0	0	0	0	0	1	0	0
Cough	1	1	1	1	1	1	1	1
Dementia	1	0	0	0	0	0	0	0
Depression	0	1	1	0	0	0	0	0
Dermatitis	0	0	1	0	0	0	0	0
Diabetes	0	0	0	0	0	1	0	0
Diarrhea	1	1	1	1	1	1	1	1
Dizziness	0	0	0	0	1	0	0	0
Dry.eye.syndrome	0	1	0	0	0	0	0	0
Erythema	0	1	0	0	0	0	0	1
Fasciculation	0	0	0	0	1	0	0	1
Fatigue	1	1	1	1	1	1	1	1
Fever	1	1	1	1	1	1	1	1
Fibromyalgia	0	0	0	0	0	1	1	0
Flatulence	0	0	0	0	1	0	0	0
Folate.deficiency	0	0	0	0	1	0	0	0
Food.intolerance	0	0	0	0	0	0	1	0
Gingivitis	1	0	0	0	0	0	0	1
Gout	0	0	1	0	0	0	0	0
Hair.loss	0	0	0	1	0	0	0	0
Headache	0	0	0	0	1	0	0	1
Heartburn	0	0	1	0	0	0	0	0
Hematuria	0	0	1	0	0	0	0	0
Hemorrhoids	0	1	0	1	0	1	0	0
Hepatitis	0	0	0	0	0	1	0	1
Hot.flash	1	0	1	0	0	0	1	0
Hypercholesterolemia	0	0	0	0	0	1	0	0
Hyperthyroidism	0	0	0	0	0	1	0	0
Hypothyroidism	0	0	0	0	1	1	0	1
Implantation.bleeding	1	0	0	0	0	0	0	0
Indigestion	0	1	0	0	0	0	0	0
Infection	0	0	0	1	0	0	0	1
Inflammatory.bowel.disease	0	0	0	0	0	1	0	0
Meningitis	0	0	1	0	0	0	0	0
Migraine	1	0	1	0	0	0	0	1
Mood.disorder	0	0	0	0	0	1	0	0
Mouth.ulcer	0	0	0	0	1	0	0	0
Oral.candidiasis	0	0	0	0	1	0	0	0
Osteoporosis	0	0	0	0	0	0	0	1
Otitis	0	0	0	0	0	0	1	0
Otitis.media	0	0	0	0	0	0	1	0
Palpitations	0	0	0	0	1	1	1	0
Paresthesia	0	0	1	0	1	0	0	0
Periodontal.disease	1	0	0	0	0	0	1	1
Phlegm	0	0	0	0	0	0	1	0
Poor.posture	0	0	1	0	0	0	0	0
Psychosis	0	0	0	0	1	0	0	0
Pus	0	0	0	0	0	0	0	1
Pyelonephritis	0	1	0	0	0	0	0	0
Sharp.pain	0	0	0	0	1	0	0	0
Shortness.of.breath	1	1	1	1	1	1	1	1
Skin.ulcer	0	0	0	1	1	0	1	0
Sleep.disorder	0	0	0	0	0	0	0	1
Snoring	0	0	0	0	0	0	0	1
Sore.throat	0	0	0	1	0	0	0	0
Swelling	0	0	0	0	0	0	1	0
Swollen.feet	0	0	0	0	0	0	0	1
Syncope	0	0	1	0	0	0	0	0
Tachycardia	0	0	1	0	0	0	0	0
Tinnitus	0	0	1	0	0	0	0	0
Tonsillitis	0	0	1	0	1	0	0	0
Tumor	0	0	1	0	0	0	0	0
Underweight	0	0	0	1	0	0	0	0
Urinary.incontinence	0	0	0	0	0	0	1	0
Urinary.tract.infection	0	0	0	1	0	0	0	0
Vaginal.bleeding	0	0	1	0	0	0	0	0
Vaginal.discharge	0	0	0	0	0	0	1	1
Vomiting	1	1	1	1	1	1	1	1
Xeroderma	0	0	1	0	1	0	1	0
[1] Models include LTLA, mobility, search trends of these symptoms described in the table, and the vaccination coverage.
[2] 1 = included; 0= not included.
