# Supplementary material for: Short-term local predictions of COVID-19 in the United Kingdom using dynamic supervised machine learning algorithms
Source: Commun Med (Lond). 2022 Sep 24;2:119. doi: 10.1038/s43856-022-00184-7 (PMC9509378; doi:10.1038/s43856-022-00184-7)
Supplement: Supplementary file 7 — Supplmentary Data 5 [file 43856_2022_184_MOESM7_ESM.xlsx]

## Sheet: Sheet1
The 3-week ahead prediction by publication date – the symptoms included in the optimal full models by week.[1][2]
Symptoms	1/40	1/45	1/50	2/3	2/8	2/13	2/18	2/23
Chest.pain	1	1	1	1	1	1	1	1
Confusion	1	1	1	1	1	1	1	1
Cough	1	1	1	1	1	1	1	1
Diarrhea	1	1	1	1	1	1	1	1
Fatigue	1	1	1	1	1	1	1	1
Fever	1	1	1	1	1	1	1	1
Shortness.of.breath	1	1	1	1	1	1	1	1
Vomiting	1	1	1	1	1	1	1	1
Major.depressive.disorder	0	0	1	0	1	1	1	0
Nausea	1	0	1	0	1	1	0	0
Arthritis	0	0	0	1	1	1	0	0
Asperger.syndrome	0	1	0	0	1	0	0	1
Chronic.pain	0	1	0	0	1	0	0	1
Diabetes	0	0	0	0	0	1	1	1
Hypothyroidism	0	1	0	0	0	1	0	1
Anemia	0	1	0	1	0	0	0	0
Bleeding	0	0	0	0	0	1	0	1
Cramp	0	0	0	0	0	1	0	1
Ear.pain	1	0	0	1	0	0	0	0
Erectile.dysfunction	0	0	0	1	0	0	0	1
Flatulence	0	0	0	1	0	0	1	0
Gastroesophageal.reflux.disease	0	0	0	0	0	1	0	1
Hepatitis	0	0	0	0	0	0	1	1
Hip.pain	1	0	1	0	0	0	0	0
Hot.flash	1	0	0	0	0	0	1	0
Hypertension	1	0	0	1	0	0	0	0
Irregular.menstruation	1	0	0	1	0	0	0	0
Kidney.stone	1	1	0	0	0	0	0	0
Meningitis	0	0	0	0	0	1	1	0
Osteoporosis	0	0	0	1	0	0	0	1
Otitis	1	0	0	1	0	0	0	0
Peripheral.neuropathy	0	0	0	1	0	0	0	1
Sinusitis	0	0	0	0	0	1	0	1
Tremor	0	0	1	0	1	0	0	0
Urinary.incontinence	0	0	0	0	0	0	1	1
Uterine.contraction	0	0	1	0	0	0	1	0
Vaginal.bleeding	1	0	0	0	0	1	0	0
Wart	1	0	0	1	0	0	0	0
Abdominal.pain	0	0	0	0	0	1	0	0
Acne	0	0	0	1	0	0	0	0
Acute.bronchitis	0	0	0	0	0	1	0	0
Adrenal.crisis	0	0	0	0	0	1	0	0
Angina.pectoris	1	0	0	0	0	0	0	0
Asthma	0	0	1	0	0	0	0	0
Attention.deficit.hyperactivity.disorder	0	0	0	0	0	0	1	0
Autoimmune.disease	0	1	0	0	0	0	0	0
Back.pain	0	0	0	0	0	1	0	0
Bloating	0	0	0	0	0	0	1	0
Bone.fracture	1	0	0	0	0	0	0	0
Breakthrough.bleeding	0	0	0	1	0	0	0	0
Bruise	0	0	0	0	0	0	1	0
Burn	0	0	0	0	0	1	0	0
Canker.sore	0	0	0	0	1	0	0	0
Common.cold	0	0	0	0	0	1	0	0
Conjunctivitis	0	0	1	0	0	0	0	0
Dandruff	0	0	1	0	0	0	0	0
Dementia	0	0	1	0	0	0	0	0
Dizziness	0	0	0	0	0	0	0	1
Dysmenorrhea	0	0	0	0	0	0	0	1
Edema	0	0	1	0	0	0	0	0
Epilepsy	0	0	0	1	0	0	0	0
Erythema	0	0	0	0	0	0	1	0
Folate.deficiency	0	0	0	0	1	0	0	0
Food.intolerance	0	0	1	0	0	0	0	0
Gout	0	0	0	1	0	0	0	0
Heart.arrhythmia	0	0	0	1	0	0	0	0
Hemorrhoids	0	0	1	0	0	0	0	0
Hyperthyroidism	0	0	0	0	1	0	0	0
Implantation.bleeding	1	0	0	0	0	0	0	0
Infection	0	0	0	0	1	0	0	0
Inflammation	0	0	0	1	0	0	0	0
Inflammatory.bowel.disease	0	1	0	0	0	0	0	0
Insomnia	0	0	1	0	0	0	0	0
Kidney.failure	0	0	0	1	0	0	0	0
Lactose.intolerance	0	0	0	0	0	1	0	0
Manic.Disorder	0	0	0	0	0	1	0	0
Mouth.ulcer	0	0	0	0	0	1	0	0
Nasal.congestion	0	1	0	0	0	0	0	0
Pain	0	0	0	0	0	0	0	1
Palpitations	0	0	0	0	1	0	0	0
Periodontal.disease	0	0	0	0	0	0	0	1
Perspiration	0	0	0	1	0	0	0	0
Phlegm	0	0	0	0	1	0	0	0
Pneumonia	0	0	0	0	0	0	1	0
Psychosis	0	0	0	0	1	0	0	0
Sciatica	0	1	0	0	0	0	0	0
Sexual.dysfunction	0	0	1	0	0	0	0	0
Sharp.pain	1	0	0	0	0	0	0	0
Skin.ulcer	0	0	0	0	0	0	1	0
Sleep.apnea	0	0	0	0	0	1	0	0
Stroke	0	0	0	1	0	0	0	0
Swelling	0	0	0	0	1	0	0	0
Swollen.feet	0	0	1	0	0	0	0	0
Swollen.lymph.nodes	0	0	0	1	0	0	0	0
Tachycardia	1	0	0	0	0	0	0	0
Tonsillitis	0	0	0	1	0	0	0	0
Type.2.diabetes	0	0	0	0	0	0	1	0
Underweight	0	1	0	0	0	0	0	0
Xeroderma	0	1	0	0	0	0	0	0
[1] Models include LTLA, mobility, search trends of these symptoms described in the table, and the vaccination coverage.
[2] 1 = included; 0= not included.
