# Supplementary material for: Short-term local predictions of COVID-19 in the United Kingdom using dynamic supervised machine learning algorithms
Source: Commun Med (Lond). 2022 Sep 24;2:119. doi: 10.1038/s43856-022-00184-7 (PMC9509378; doi:10.1038/s43856-022-00184-7)
Supplement: Supplementary file 8 — Supplmentary Data 6 [file 43856_2022_184_MOESM8_ESM.xlsx]

## Sheet: Sheet1
id	CD	Map	LONG	LAT	Google	week_begin	newCasesByPublishDate	newCasesBySpecimenDate	cumVaccinationFirstDoseUptakeByVaccinationDatePercentage	cumVaccinationSecondDoseUptakeByVaccinationDatePercentage	log_rate_1	log_rate_2	log_rate_3	log_specimen_rate_1	log_specimen_rate_2	log_specimen_rate_3	sub_region_1	sub_region_2	retail_and_recreation_percent_change_from_baseline	grocery_and_pharmacy_percent_change_from_baseline	parks_percent_change_from_baseline	transit_stations_percent_change_from_baseline	workplaces_percent_change_from_baseline	residential_percent_change_from_baseline	week_year	week_index	change_symptom.Abdominal.obesity	change_symptom.Abdominal.pain	change_symptom.Acne	change_symptom.Actinic.keratosis	change_symptom.Acute.bronchitis	change_symptom.Adrenal.crisis	change_symptom.Alcoholism	change_symptom.Allergy	change_symptom.Anemia	change_symptom.Angina.pectoris	change_symptom.Anxiety	change_symptom.Arthritis	change_symptom.Asperger.syndrome	change_symptom.Asthma	change_symptom.Attention.deficit.hyperactivity.disorder	change_symptom.Autoimmune.disease	change_symptom.Back.pain	change_symptom.Bacterial.vaginosis	change_symptom.Bleeding	change_symptom.Bloating	change_symptom.Boil	change_symptom.Bone.fracture	change_symptom.Bowel.obstruction
0	E06000001	Hartlepool	-1.27018	54.6761	Hartlepool_	2020-06-07	9	15	0	0	-0.81093	-1.50408	3.27084	-0.916291	-0.916291	-2.0149	Hartlepool		-59.5714	-13.5714	-28	-41.4286	-35.5714	16.1905	23	1	13.1474	-1.75976	63.2706	1.72414	-34.8525	-35.2941	-2.97483	13.1532	-13.6897	-11.2426	-1.21827	1.35542	-51.6393	53.304	5.19187	-2.18978	10.7789	26.2295	0.562852	-15.0685	-0.497512	-2.42656	-33.3333
0	E06000001	Hartlepool	-1.27018	54.6761	Hartlepool_	2020-06-14	4	6	0	0	-0.693147	4.08177	-0.693147	0	-1.09861	-1.09861	Hartlepool		-49	-7	-28	-27.7143	-30.8571	14.3333	24	2	1.69014	4.4358	56.1066	-12.5926	-30.5085	-34	-2.25922	-21.1258	-9.89583	-1.81818	10.165	-3.40426	-30.572	13.5246	7.66129	10.1562	13.7316	18.6047	-11.2903	15.1515	-4.30108	-11.5979	-6.42202
0	E06000001	Hartlepool	-1.27018	54.6761	Hartlepool_	2020-06-21	2	6	0	0	4.77491	0	0.405465	-1.09861	-1.09861	-0.405465	Hartlepool		-47.8571	-4.14286	-28	-13.7143	-31.2857	12.8095	25	3	16.7568	2.74637	44.6965	-40	-25.0502	-32.6531	7.9118	4.21128	6.6482	13.9535	5.59662	8.23353	-65.6471	16.7019	40.1662	32.3529	18.1041	2.7451	1.34875	-10.6667	-1.85185	4.34783	-5.74713
0	E06000001	Hartlepool	-1.27018	54.6761	Hartlepool_	2020-06-28	237	2	0	0	-4.77491	-4.36945	-3.16548	0	0.693147	1.94591	Hartlepool		-44	-5.85714	-28	-18.1429	-30	12.9524	26	4	29.959	15.7631	42.9526	22.293	-31.7895	-31.25	-10.5263	33.429	24.4519	-9.26829	10.4268	12.8931	-11.399	34.1223	15.0985	14.9425	15.9782	-21.0332	3.97554	20.904	10.303	-0.641849	-31.4286
0	E06000001	Hartlepool	-1.27018	54.6761	Hartlepool_	2020-07-05	2	2	0	0	0.405465	1.60944	1.50408	0.693147	1.94591	1.09861	Hartlepool		-38	-5	-28	2.14286	-28	10.2857	27	5	22.2222	-0.762301	47.9644	-7.18954	-37.2951	-29.7872	-3.37079	0.87108	21.0323	-1.17647	1.63609	4.71429	-7.98319	14.4981	-42.5503	6.84932	10.4856	-2.08333	23.8095	-2.71669	0	-23.4682	-17.0213
0	E06000001	Hartlepool	-1.27018	54.6761	Hartlepool_	2020-07-12	3	4	0	0	1.20397	1.09861	0.847298	1.25276	0.405465	0.559616	Hartlepool		-33.5714	-4.71429	-28	-4.85714	-26	9.33333	28	6	8.98204	16.7178	37.2449	-24	-44.9763	-28.2609	21.9895	14.3409	11.1111	1.77515	5.54707	19.0779	-19.603	5.61404	-1.30354	26.4069	7.27273	1.87266	-10.3956	7.44048	-5.20231	-14.3493	15.3846
0	E06000001	Hartlepool	-1.27018	54.6761	Hartlepool_	2020-07-19	10	14	0	0	-0.105361	-0.356675	-0.356675	-0.847298	-0.693147	-0.441833	Hartlepool		-29.2857	-5.71429	-28	-7.71429	-28.7143	9.47619	29	7	-6.86567	5.22332	37.5205	-18.232	-37.651	-26.1966	5.2879	4.98017	20.8279	12	13.2517	3.70889	15.9494	7.47664	7.15746	10.1887	7.48703	13.1387	2.61375	9.32983	4.71698	-18.0672	-15.2
0	E06000001	Hartlepool	-1.27018	54.6761	Hartlepool_	2020-07-26	9	6	0	0	-0.251314	-0.251314	-0.587787	0.154151	0.405465	0.154151	Hartlepool		-26.5714	-8.14286	-28	-10.8571	-29	9	30	8	17.1115	1.02389	46.383	-22.6994	-28.3258	-24.7934	21.7064	7.04096	-1.26582	1.53846	7.44571	13.3186	14.8248	48.4375	22.5653	24	13.3333	18.3857	14.9062	6.23145	48.8636	24.5179	-20
0	E06000001	Hartlepool	-1.27018	54.6761	Hartlepool_	2020-08-02	7	7	0	0	0	-0.336472	0.538997	0.251314	0	0.619039	Hartlepool		-21.2857	-10.4286	-28	-11.2857	-28.8571	8.04762	31	9	20.7891	1.63934	27.7255	46.087	-21.5987	-23.3545	5.66038	15.2122	6.8917	17.0213	11.4122	11.4846	0	49.7854	22.7176	29.4574	17.4259	-12.6214	-3.68893	-9.87124	-3.22581	2.64672	6.42202
0	E06000001	Hartlepool	-1.27018	54.6761	Hartlepool_	2020-08-09	7	9	0	0	-0.336472	0.538997	1.5506	-0.251314	0.367725	1.7148	Hartlepool		-19.7143	-11	-28	-18.2857	-28.4286	7.57143	32	10	37.2694	-1.18694	13.8819	15.625	-23.4646	-21.8785	12.3487	17.3618	28.5509	17.9775	4.96386	2.42588	40.3846	-0.668151	11.879	86.5031	13.6582	-16.2651	23.7306	-2.0979	41.1765	18.5283	-28.4211
0	E06000001	Hartlepool	-1.27018	54.6761	Hartlepool_	2020-08-16	5	7	0	0	0.875469	1.88707	2.34181	0.619039	1.96611	2.06142	Hartlepool		-25.25	-16.5	-28	-19.125	-16.8636	7.22222	33	11	50.1992	13.8801	13.9797	-8.10811	-16.763	-20.3639	-9.19431	8.02384	21.0904	19.5402	3.26594	17.0029	23.8806	39	27.7533	11.6466	14.9117	-3.2967	21.174	24.0854	-21.2121	5.69697	-20.4301
0	E06000001	Hartlepool	-1.27018	54.6761	Hartlepool_	2020-08-23	12	13	0	0	1.0116	1.46634	1.36524	1.34707	1.44238	1.42403	Hartlepool		-23.6	-13.2	-28	-19.4	-47.3636	7.8	34	12	18.08	2.48175	21.9798	31.4685	-15.4696	-18.8093	-9.62162	14.4873	21.3873	5.37634	13.4238	13.6612	19.8925	4.97018	10.7143	34.8624	1.82556	-0.996678	3.3367	4.64396	22.7468	0.712589	-3.93701
0	E06000001	Hartlepool	-1.27018	54.6761	Hartlepool_	2020-08-30	33	50	0	0	0.454736	0.35364	1.21302	0.0953102	0.076961	0.883768	Hartlepool		-22.1	-10.2	-28	-19.65	-55.5556	6.2	35	13	12.2411	6.62739	35.3846	33.8583	-14.2857	-17.213	5.72917	26.8631	-2.52996	34.2466	3.82353	-10.5679	6.03675	-4.03226	3.28228	-43.4174	10.5152	14.4928	5.35876	11.7057	19.2118	-3.46476	24.2236
0	E06000001	Hartlepool	-1.27018	54.6761	Hartlepool_	2020-09-06	52	55	0	0	-0.101096	0.758286	1.16675	-0.0183491	0.788457	1.36795	Hartlepool		-21.3333	-7.16667	-28	-19.5833	-29.3704	5.94444	36	14	33.3333	7.7961	29.2669	-14.4928	-11.5136	-15.5734	6.16114	12.4934	-3.94904	27.7419	6.37255	-5.73163	-22.3881	-11.0664	13.7856	47.561	-3.68455	-11.6788	-8.58676	17.0819	-15.4545	-11.1864	-8.47458
0	E06000001	Hartlepool	-1.27018	54.6761	Hartlepool_	2020-09-13	47	54	0	0	0.859383	1.26785	1.74084	0.806806	1.38629	1.5717	Hartlepool		-20	-8.57143	-28	-17.5714	-19.2857	5.47619	37	15	35.9801	5.09225	24.273	55.9633	-8.86076	-13.8885	-1.90797	18.2832	14.4011	16.2162	2.3915	-5.84919	-5.39957	88.8608	3.09278	-5.94901	14.5455	-10.2662	4.0568	0.472441	8.16327	3.84615	8.91089
0	E06000001	Hartlepool	-1.27018	54.6761	Hartlepool_	2020-09-20	111	121	0	0	0.408464	0.881457	1.11942	0.579488	0.764891	0.978761	Hartlepool		-24.4286	-8.14286	-28	-28.8571	-18.5714	6.28571	38	16	53.6993	20	13.23	18.1818	34.9693	-12.1566	7.16804	30.0981	14.1678	-3.22581	-0.634456	1.39194	-16.6102	53.4368	-1.74081	28.4404	6.01336	-4.49827	0.85796	1.44404	-3.28638	-4.13625	32.1101
0	E06000001	Hartlepool	-1.27018	54.6761	Hartlepool_	2020-09-27	167	216	0	0	0.472993	0.710952	0.713889	0.185403	0.399273	0.389913	Hartlepool		-23.8571	-7.57143	-28	-26.5714	-17.1429	6.5	39	17	-4.88889	3.49014	33.5157	26.6667	-7.14286	-10.3757	7.29927	14.0644	-4.98688	-18.6667	2.53353	6.18941	-5.83333	48.3871	0.411523	0.395257	4.50205	-1.17647	0.85796	13.2988	-13.7931	4.93992	32.6087
0	E06000001	Hartlepool	-1.27018	54.6761	Hartlepool_	2020-10-04	268	260	0	0	0.237959	0.240895	0.0719735	0.21387	0.204509	0.195061	Hartlepool		-27.7143	-8.71429	-28	-29	-18.4286	7.57143	40	18	0.225734	3.40333	11.6049	9.32203	-23.8095	-17.3804	-12.6316	11.1237	20.8211	-35.3234	-24.4561	-3.52628	-3.44828	6.60793	4.44444	18.0952	15.3681	-9.67742	15.2445	-3.58306	-20.8556	1.03567	-13.6
0	E06000001	Hartlepool	-1.27018	54.6761	Hartlepool_	2020-10-11	340	322	0	0	0.00293686	-0.165985	0.0318406	-0.00936044	-0.0188093	0.194156	Hartlepool		-29	-9.71429	-28	-32.8571	-17.5714	7.92857	41	19	22.0096	0.141443	14.928	19.0083	-17.0732	-23.3038	5.75636	20.5069	23.5532	2.26244	-2.52772	-3.40909	14.9485	24.3781	5.47445	40.7942	13.0314	29.1667	7.85908	13.0298	14.9758	-19.6262	-13.2353
0	E06000001	Hartlepool	-1.27018	54.6761	Hartlepool_	2020-10-18	341	319	0	0	-0.168922	0.0289037	0.468903	-0.00944889	0.203516	0.573403	Hartlepool		-28.4286	-9.14286	-28	-32.7143	-17.5714	8.21429	42	20	2.50569	5.31835	19.7795	47.1264	-17.3333	-26.0612	8.71935	10.8876	15.8621	3.57143	-4.98589	5.22141	16.5	-0.168634	8.99654	5.80205	4.59318	-13.4948	4.00729	9.48122	-5.10204	-16.1066	1.5873
0	E06000001	Hartlepool	-1.27018	54.6761	Hartlepool_	2020-10-25	288	316	0	0	0.197826	0.637825	0.403148	0.212965	0.582852	0.141412	Hartlepool		-24.2857	-7	-28	-36	-25.8571	9.71429	43	21	25.2475	5.33911	12.0594	-8.27068	-56.9231	-28.4497	13.5501	4.88225	-11.7861	9.55414	-2.59067	4.41948	19.8953	-14.1447	52.1739	-18.4615	13.881	14.0684	4.41839	26.0946	21.1429	-18.895	-20.3008
0	E06000001	Hartlepool	-1.27018	54.6761	Hartlepool_	2020-11-01	351	391	0	0	0.44	0.205322	-0.339325	0.369887	-0.0715537	-0.439278	Hartlepool		-30	-7.71429	-28	-33	-20.7143	9.14286	44	22	3.33333	-5.42857	13.6961	-32.8125	-46.1224	-29.5802	10.3268	16.7277	15.7107	-60.9195	56.2408	-13.2051	-23.299	-10.1243	24.8193	22.8571	-0.194932	-16.129	4	1.88679	-20.9524	-18.9498	21.3675
0	E06000001	Hartlepool	-1.27018	54.6761	Hartlepool_	2020-11-08	545	566	0	0	-0.234678	-0.779325	-0.88914	-0.44144	-0.809165	-0.954099	Hartlepool		-51.2857	-13.2857	-28	-39.1429	-28	12.0714	45	23	12.4706	-3.64431	12.5771	1.92308	-44.9541	-30.9684	2.14797	-1.00295	7.65027	-3.26797	57.8947	-11.5789	-31.2839	14.3369	23.7911	28.2297	-4.24403	12.7119	-0.183486	-8.08081	-15.9292	-10.0115	-26.2295
0	E06000001	Hartlepool	-1.27018	54.6761	Hartlepool_	2020-11-15	431	364	0	0	-0.544647	-0.654462	-0.672481	-0.367725	-0.512659	-0.512659	Hartlepool		-50.4286	-12.2857	-28	-36.8571	-28	12.2857	46	24	18.3673	10.847	25.4216	29.2683	-59.542	-32.3699	4.95553	6.39269	2.5	23.3533	29.0938	10.7975	-58.1305	-21.4403	32.4042	53.9906	18.0623	6.71378	3.46821	37.5	30.8901	-2.08078	-27.6923
0	E06000001	Hartlepool	-1.27018	54.6761	Hartlepool_	2020-11-22	250	252	0	0	-0.109815	-0.127833	-0.253603	-0.144934	-0.144934	0.325643	Hartlepool		-46.8571	-9.71429	-28	-24.8571	-25.8571	11.0714	47	25	12.5	8.17382	17.1008	32.8859	-70	-27.8661	5.85198	9.91479	38.9655	11.7647	19.1564	11.1958	-2.92943	-13.6161	49.313	4.46735	19.7323	20.6612	3.36294	21.0894	32.4675	-7.80731	-0.917431
0	E06000001	Hartlepool	-1.27018	54.6761	Hartlepool_	2020-11-29	224	218	0	0	-0.0180185	-0.143788	0.75587	0	0.470577	0.681613	Hartlepool		-37.2857	-7.42857	-28	-20.2857	-21.2857	10.2857	48	26	-2.02952	6.0115	27.3671	80	-60.2273	-26.7051	2.34375	23.5965	3.63101	-2.4735	4.59096	27.4882	1.58983	48.3607	54.6729	26.4535	20.9821	5.75	15.4	44.2857	53.719	-4.06699	-14.9733
0	E06000001	Hartlepool	-1.27018	54.6761	Hartlepool_	2020-12-06	220	218	0.1	0	-0.125769	0.773889	1.08334	0.470577	0.681613	1.2951	Hartlepool		-33.4286	-4.85714	-28	-23.7143	-20.1429	9.07143	49	27	8.98662	29.4118	31.3744	-4.08163	-62.0321	-25.5363	-8.30008	4.48113	14.2082	2.60223	14.8565	3.88199	3.18471	3.05344	41.9682	3.81679	23.7306	-16.0305	1.22474	31.9693	35.5872	-2.70957	5.40541
0	E06000001	Hartlepool	-1.27018	54.6761	Hartlepool_	2020-12-13	194	349	2.9	0	0.899658	1.20911	1.33879	0.211036	0.824527	0.680169	Hartlepool		-32.8571	-0.714286	-28	-20.4286	-22.4286	9.57143	50	28	54.5455	19.2671	25.3232	8.55263	-62.6943	-30.2493	-9.25926	19.905	43.9597	13.0597	31.5037	6.89655	7.17557	33.1759	49.115	-11.2	31.0097	12.5	11.6955	21.3579	28.5714	3.92857	24
0	E06000001	Hartlepool	-1.27018	54.6761	Hartlepool_	2020-12-20	477	431	3.7	0	0.309456	0.439134	0.276615	0.613491	0.469133	0.0519891	Hartlepool		-41.8571	-10.5714	-28	-32.2857	-45.4286	14.1429	51	29	-4.23077	-3.28484	25.0112	-5.08475	-71.4552	-34.5202	-31.6239	15.8197	49.5283	18.4502	36.3412	17.0162	13.9241	7.58621	52.8037	47.0968	11.9959	5.20548	8.92738	14.3038	71.875	12.1331	23.5294
0	E06000001	Hartlepool	-1.27018	54.6761	Hartlepool_	2020-12-27	650	796	5.2	0.0714286	0.129678	-0.0328411	-0.72123	-0.144358	-0.561502	-0.98924	Hartlepool		-51.5714	-20.5714	-28	-39.7143	-57.1429	20.0714	52	30	-45.7726	2.60116	-5.10762	12.8	-66.5289	-38.4085	-24.3822	-12.069	3.49493	17.0732	-15.8562	-11.6438	-8.10811	-27.9221	15.8363	-0.655738	-16.8865	16.9492	-1.55945	-1.875	-8.33333	-19.9475	-11.5385
0	E06000001	Hartlepool	-1.27018	54.6761	Hartlepool_	2021-01-03	740	689	6.7	2.8	-0.162519	-0.850908	-0.866857	-0.417144	-0.844882	-0.8019	Hartlepool		-62	-22	-28	-44.8571	-33.4286	15.4286	53	31
0	E06000001	Hartlepool	-1.27018	54.6761	Hartlepool_	2021-01-10	629	454	8.8	3.4	-0.688389	-0.704338	-1.07349	-0.427738	-0.384756	-0.845098	Hartlepool		-63.1429	-24.1429	-28	-50.7143	-34.8571	14.7143	01	32	18.3261	18.4145	4.57805	24.4444	-64.2384	-52.0597	-0.325733	31.3539	13.2353	-17.9487	12.3752	11.6427	39.4309	48.6974	75.6563	-27.0517	18.8832	-4.8	21.2121	22.0339	39.4286	30.3125	19.5876
0	E06000001	Hartlepool	-1.27018	54.6761	Hartlepool_	2021-01-17	316	296	10.8	3.4	-0.0159493	-0.385104	-0.655876	0.0429818	-0.41736	-0.666479	Hartlepool		-63.1429	-23.5714	-28	-49.8571	-34.7143	14.3571	02	33	-1.40449	21.76	25.1064	97.6744	-7.89474	-43.5984	5.2755	49.8741	10.0756	21.6374	31.324	4.88827	-3.09735	83.1731	64.1138	61.5063	31.9117	7.63359	-2.98013	11.8314	65.625	10.804	10.2362
0	E06000001	Hartlepool	-1.27018	54.6761	Hartlepool_	2021-01-24	311	309	13.8	3.4	-0.369155	-0.639926	-0.575007	-0.460342	-0.709461	-0.603443	Hartlepool		-60.4286	-20.2857	-28	-48.5714	-34	13.8571	03	34	21.8543	29.243	33.4917	13.0435	-48.8372	-35.9615	1.3363	33.7975	13.4021	12.2449	19.6232	-3.8674	37.5959	53.0997	78.5558	25.614	17.8063	16.3498	-3.7037	13.3956	58.7097	7.29023	-13.8686
0	E06000001	Hartlepool	-1.27018	54.6761	Hartlepool_	2021-01-31	215	195	17.3	3.5	-0.270772	-0.205852	-0.333685	-0.249119	-0.143101	-0.303186	Hartlepool		-61.2857	-19.5714	-28	-52.5714	-33.4286	14.0714	04	35	23.1975	25.4933	33.8138	73.1343	-55.1282	-37.2678	-15.1985	40.1893	34.2062	-5.95238	25.2842	20.6395	22.2222	25.2336	51.5625	10.5431	29.6	20	11.028	57.931	85.034	11.6477	34.8837
0	E06000001	Hartlepool	-1.27018	54.6761	Hartlepool_	2021-02-07	164	152	22.7	3.5	0.0649195	-0.0629138	-0.372479	0.106018	-0.0540672	-0.360441	Hartlepool		-61.2857	-14.4286	-28	-55.2857	-33.7143	14.3571	05	36	16.5354	16.5109	23.6919	60	-57.8348	-38.7045	0.838323	23.4375	9.80392	1.38249	26.6485	-1.04822	0.215983	26.9155	107.467	-2.05479	12.2292	9.52381	4.70383	26.2136	31.7919	0.893997	10.7438
0	E06000001	Hartlepool	-1.27018	54.6761	Hartlepool_	2021-02-14	175	169	28.8	3.5	-0.127833	-0.437398	-0.402612	-0.160085	-0.46646	-0.485508	Hartlepool		-56	-11.2857	-28	-48.2857	-34.8571	13.8571	06	37	23.6234	16.4733	25.8182	31.4815	-32.4675	-40.2922	4.48549	30.2102	12.0543	29.2683	18.1047	-4.55564	7.8125	8.76565	83.7587	-27.5081	8.3682	2.58303	-6.00343	5.05051	20.2247	-4.73684	-14.7541
0	E06000001	Hartlepool	-1.27018	54.6761	Hartlepool_	2021-02-21	154	144	34.5	3.7	-0.309565	-0.274779	-0.667505	-0.306374	-0.325422	-0.665748	Hartlepool		-53.8571	-9.28571	-28	-41.4286	-30.1429	12.7857	07	38	30.9375	28.1711	28.4297	27.0833	-46.8085	-42.056	11.6972	28.3063	26.5363	6.38298	19.9796	7.85908	56.7073	14.1397	96.729	54.5788	26.2794	-2.7451	23.5005	26.2016	32.9949	6.28415	74.6835
0	E06000001	Hartlepool	-1.27018	54.6761	Hartlepool_	2021-02-28	113	106	37.4	4.3	0.0347861	-0.35794	-0.0269075	-0.0190482	-0.359374	-0.197531	Hartlepool		-53	-6	-28	-42	-28	12.4286	08	39	65.2174	19.3861	39.726	57.5758	-44.186	-44.0269	16.8212	14.7867	42.3333	-3.37079	26.5156	13.7658	-0.671141	11.0204	74.321	26.3158	20.8902	2.22045e-14	8.08679	21.7527	-2.17391	9.71867	20
0	E06000001	Hartlepool	-1.27018	54.6761	Hartlepool_	2021-03-07	117	104	40.7	4.8	-0.392726	-0.0616936	-0.296266	-0.340326	-0.178483	-0.485508	Hartlepool		-51.4286	0.285714	-28	-39	-24.2857	11.1429	09	40	23.9264	9.38712	26.8791	51.4286	-44.9438	-40.2379	-7.40741	22.1652	36.5696	-14.8515	22.205	18.0897	45.7801	-10.8257	100.943	22.3022	7.25806	16.2264	5.90278	13.2824	27.2727	20.2703	56.8182
0	E06000001	Hartlepool	-1.27018	54.6761	Hartlepool_	2021-03-14	79	74	46.1	6.5	0.331033	0.0964603	-0.631778	0.161843	-0.145182	-0.475424	Hartlepool		-51.1429	-3.42857	-28	-30.2857	-23	10.7143	10	41	44.9331	4.08922	18.2472	57.1429	-34.2105	-35.9446	31.0751	22.5258	39.0649	36.0947	26.4676	11.0805	42.7208	21.8868	70.6612	15.0877	13.3935	24.0816	6.66667	16.25	50.6329	13.2497	30.9091
0	E06000001	Hartlepool	-1.27018	54.6761	Hartlepool_	2021-03-21	110	87	51.2	8.1	-0.234572	-0.962811	-0.916291	-0.307025	-0.637267	-0.574088	Hartlepool		-48.5714	-1.71429	-28	-31.7143	-23.7143	10	11	42	8.66873	15.3623	6.32345	2.65487	-15.625	-31.0393	8.04322	30.4837	48.5086	34.1615	24.6246	9.47368	22.6782	31.1538	46.0595	80.0948	18.3956	0.371747	9.4306	2.22883	25.4545	13.5207	13.2743
0	E06000001	Hartlepool	-1.27018	54.6761	Hartlepool_	2021-03-28	87	64	53.7	9.5	-0.728239	-0.681718	-0.882389	-0.330242	-0.267063	-0.863046	Hartlepool		-47.5714	2.57143	-28	-32.8571	-34	11.8571	12	43	13.4725	22.7238	13.3175	17.8571	-0.473934	-32.0503	0.243902	30.3711	9.53757	24.5033	19.9612	19.4805	-36.8996	-7.42358	18.08	18.9781	31.2073	-4.79452	34.2857	41.0959	6.06061	-2.94906	29.5238
0	E06000001	Hartlepool	-1.27018	54.6761	Hartlepool_	2021-04-04	42	46	55	10.7	0.04652	-0.154151	-0.479573	0.0631789	-0.532805	-0.93827	Hartlepool		-52.4286	-10	-28	-37.8571	-35.4286	13.4286	13	44	11.6981	-7.63984	20.6788	38.8889	-26.4822	-33.0227	3.30396	37.5	36.9628	-8.67052	11.7099	13.4741	0.484653	23.5154	51.2195	44.2623	2.73292	24.0506	18.8698	6.51828	25.7485	15.8046	-32.0755
0	E06000001	Hartlepool	-1.27018	54.6761	Hartlepool_	2021-04-11	44	49	55.5	13.8	-0.200671	-0.526093	-1.29928	-0.595983	-1.00145	-1.32687	Hartlepool		-28.5714	1.57143	-28	-16.2857	-18.5714	6.21429	14	45	-19.6557	9.28962	23.9271	21.6667	-26.7797	-33.9587	39.6373	36.3921	87.3257	17.0455	16.726	30.1053	22.1505	25.3438	33.2117	7.35294	11.7197	-6.81004	29.6947	30.1127	35.5932	13.0904	15
0	E06000001	Hartlepool	-1.27018	54.6761	Hartlepool_	2021-04-18	36	27	57.1	17.2	-0.325422	-1.09861	-1.01857	-0.405465	-0.730888	-0.993252	Hartlepool		-26.5714	2.71429	-28	-13	-15.7143	6.07143	15	46	6.00293	7.20243	16.0422	3.7037	-36.6337	-34.8601	-7.09812	18.7108	54.2484	-11.2108	15.2542	26.1716	61.326	32.6923	105.432	71.0983	23.1231	42.8571	-9.1314	6.2591	41.0072	28.5926	27.5862
0	E06000001	Hartlepool	-1.27018	54.6761	Hartlepool_	2021-04-25	26	18	58	22.5	-0.77319	-0.693147	-1.31219	-0.325422	-0.587787	-1.09861	Hartlepool		-29.7143	3.28571	-28	-24.8571	-16.5714	6.35714	16	47	18.1818	3.22108	7.14715	114.141	-11.1111	-35.729	6.53153	40.1786	37.8995	-6.18557	18.4059	13.0142	46.4151	48.0519	52.1569	59.1304	7.62943	32.549	14.0678	4.74777	20.3883	28.1046	84.2105
0	E06000001	Hartlepool	-1.27018	54.6761	Hartlepool_	2021-05-02	12	13	59.3	26.6	0.0800427	-0.538997	-0.182322	-0.262364	-0.77319	-0.367725	Hartlepool		-33	-0.714286	-28	-33.7143	-24.2857	9.28571	17	48	8.6262	22.7134	18.7668	65.7658	-43.0267	-32.9856	14.3989	14.1205	40.7752	4.4586	10.8718	33.3333	47.2296	45.6621	88.7734	71.0843	27.3751	32.7586	0.620018	25.1356	25	5.91195	66.1017
0	E06000001	Hartlepool	-1.27018	54.6761	Hartlepool_	2021-05-09	13	10	61.2	31.8	-0.619039	-0.262364	-1.17865	-0.510826	-0.105361	-0.356675	Hartlepool		-28.5714	1.71429	-28	-28.2857	-14	6.42857	18	49	5.27817	22.8995	17.3154	80.2198	-22.9814	-28.3036	5.3012	4.48307	31.0016	27.6836	3.05052	25.3193	129.81	25.0554	98.1818	69.1429	35.6923	-3.34572	6.83919	-3.87812	5.02793	33.1742	44.4444
0	E06000001	Hartlepool	-1.27018	54.6761	Hartlepool_	2021-05-16	7	6	62.9	35.9	0.356675	-0.559616	1.96611	0.405465	0.154151	2.26868	Hartlepool		-21.4286	1.85714	-28	-24.2857	-13.7143	5.07143	19	50	10.7089	20	11.7762	48.3333	-1.09091	-23	34.5818	20.9945	45.4819	77.1812	20.0373	39.2831	41.3265	145.697	84.7059	165.532	25.4559	14.4033	18.5629	23.6364	44.5652	18.3521	65.5914
0	E06000001	Hartlepool	-1.27018	54.6761	Hartlepool_	2021-05-23	10	9	63.9	42.4	-0.916291	1.60944	1.70475	-0.251314	1.86322	1.96166	Hartlepool		-16.4286	2.71429	-28	-18.4286	-12.5714	3.85714	20	51	33.7931	33.92	-4.5177	60.3604	-21.1111	-17.5	1.82232	5.78824	28.0212	15.508	24.1123	20.8505	76.1628	25.0996	86.5217	38.3178	40.3846	-24.7059	27.0492	22.0065	0.425532	29.0587	30.8411
0	E06000001	Hartlepool	-1.27018	54.6761	Hartlepool_	2021-05-30	4	7	64.6	47.2	2.52573	2.62104	3.57655	2.11453	2.21297	3.31678	Hartlepool		-11.5714	1.14286	-28	-17.4286	-27.1429	5.78571	21	52	4.12214	12.0739	1.6317	45.9459	-9.97567	-11.7925	0.410678	29.643	25.2555	12.5749	13.3733	25.6545	-16.6397	92.5532	89.5561	17.4242	12.8889	3.93701	5.32663	10.5812	31.8919	17.067	96.5517
0	E06000001	Hartlepool	-1.27018	54.6761	Hartlepool_	2021-06-06	50	58	66.3	51	0.0953102	1.05082	2.08194	0.0984401	1.20225	2.13192	Hartlepool		-14.2857	3.28571	-28	-15.8571	-12.8571	4.07143	22	53	-7.24638	11.1801	8.15085	117.582	-20.9184	-16.7067	28.4514	38.0295	24.1679	-18.8235	5.25242	11.522	-1.16279	46.4853	57.2354	-1.10701	17.465	-17.2161	9.79631	27.0833	11.215	13.6306	-0.934579
0	E06000001	Hartlepool	-1.27018	54.6761	Hartlepool_	2021-06-13	55	64	67.2	54.4	0.955511	1.98663	2.63385	1.10381	2.03348	2.6357	Hartlepool		-15.8571	2.57143	-28	-19.1429	-13.1429	4	23	54	17.1315	16.4499	9.53926	93.1034	7.23861	-21.8137	10.5263	84.6847	34.0287	33.7278	11.4721	13.8554	-30.8743	70.0441	71.5576	25.5474	22.8954	-4.09836	8.81801	5.47945	17.4129	22.6054	-14.0741
0	E06000001	Hartlepool	-1.27018	54.6761	Hartlepool_	2021-06-20	143	193	69.4	55.1	1.03112	1.67834	2.00506	0.929672	1.5319	1.71552	Hartlepool		-16.1429	-2	-28	-23	-14	4.85714	24	55	-14.3662	14.3969	5.39368	48.1481	21.4689	-14.75	13.912	73.6623	30.9896	23.6364	13.6775	16.7376	5.32544	83.1967	90.7258	58.5937	16.9899	19.3798	1.79211	11.2121	19.3548	18.0412	6.42202
0	E06000001	Hartlepool	-1.27018	54.6761	Hartlepool_	2021-06-27	401	489	71.9	56.2	0.647221	0.973948	0.69065	0.602224	0.785851	0.207895	Hartlepool		-15.1429	-3	-28	-25.7143	-15.2857	4.57143	25	56	-20	29.8869	2.75904	23.5294	38.4615	-13.9923	-0.648508	44.2541	52.0776	17.4419	8.76452	26.6467	-39.0588	97.0402	145.429	79.4118	30.2253	12.9412	19.0751	-14.4	2.77778	29.8913	95.4023
0	E06000001	Hartlepool	-1.27018	54.6761	Hartlepool_	2021-07-04	766	893	73	57.9	0.326727	0.0434296	-0.812237	0.183627	-0.394329	-1.07756	Hartlepool		-17.7143	-3.57143	-28	-26.4286	-16.2857	6	26	57	-0.410397	17.4312	3.13961	23.5669	-18.797	-13.2031	5.01253	12.1951	73.6931	-7.31707	8.80605	36.3208	44.0415	48.7179	76.8053	32.567	18.1606	-3.32103	5.8104	-5.08475	50.303	22.9782	-14.2857
0	E06000001	Hartlepool	-1.27018	54.6761	Hartlepool_	2021-07-11	1062	1073	73.9	59.2	-0.283297	-1.13896	-1.31192	-0.577956	-1.26119	-1.32924	Hartlepool		-19.4286	-4.14286	-28	-27.4286	-19.7143	6.64286	27	58	4.7619	16.7013	-0.254453	9.80392	-13.9344	-12.3803	-2.69663	26.3066	20	40	2.42935	8.14286	16.3866	49.8141	9.26174	14.3836	11.0486	-1.38889	17.9654	-9.70246	4.08163	17.2254	31.9149
0	E06000001	Hartlepool	-1.27018	54.6761	Hartlepool_	2021-07-18	800	602	74.8	60.5	-0.855666	-1.02862	-1.08619	-0.68323	-0.751283	-0.737297	Hartlepool		-13.5714	-1.57143	-28	-19.2857	-22.8571	5.5	28	59	0.898204	20.5521	10.9694	-15	-14.6919	-11.5217	0.52356	52.197	25.7384	28.9941	5.44529	7.94913	18.1141	8.77193	40.7821	37.6623	4.8951	-4.86891	1.37994	-4.46429	-13.2948	10.5673	-26.9231
0	E06000001	Hartlepool	-1.27018	54.6761	Hartlepool_	2021-07-25	340	304	75.3	62.1	-0.172954	-0.230524	-0.0859424	-0.0680535	-0.0540672	0.0450237	Hartlepool		-10.4286	-2	-28	-21.5714	-22.7143	5.85714	29	60	26.2687	16.1241	-6.49918	21.547	12.276	-10.625	1.76263	44.0282	-1.16429	56	13.2517	7.20784	31.6456	28.3489	43.1493	32.0755	19.4959	8.0292	16.3601	-1.18265	8.49057	7.77311	-13.6
0	E06000001	Hartlepool	-1.27018	54.6761	Hartlepool_	2021-08-01	286	284	75.5	63	-0.0575699	0.0870114	0.121661	0.0139862	0.113077	0.0614528	Hartlepool		-10.2857	-2.71429	-28	-17.8571	-24	4.71429	30	61	1.72684	20.9556	17.9331	12.8834	19.457	-10.585	18.946	30.6029	18.481	7.69231	9.51396	23.326	68.1941	46.4844	109.976	59	25.7778	51.5695	16.6831	32.6409	39.7727	38.5675	9.09091
0	E06000001	Hartlepool	-1.27018	54.6761	Hartlepool_	2021-08-08	270	288	75.9	64.3	0.144581	0.17923	0.212719	0.0990909	0.0474665	0.247836	Hartlepool		-9.42857	-1.42857	-28	-18.8571	-21.7143	4.42857	31	62	-1.06222	21.454	-3.04372	39.1304	-17.7814	-10.5441	10.9878	29.5184	44.5851	2.12766	9.9531	3.64146	57.9487	44.6352	57.5372	70.5426	26.9704	-7.44337	17.0489	13.3047	1.38249	27.5029	-15.5963
0	E06000001	Hartlepool	-1.27018	54.6761	Hartlepool_	2021-08-15	312	318	76.7	66.1	0.0346491	0.0681378	0.332343	-0.0516244	0.148745	0.297072	Hartlepool		-11.2857	-3.57143	-28	-21.7143	-21	4.85714	32	63	5.16605	23.4421	-15.3963	37.5	-26.2992	-10.502	24.4552	31.0378	46.3415	38.2022	2.55422	20.3504	69.8718	58.5746	104.752	313.497	17.5017	-14.4578	16.8912	-0.699301	19.7861	29.8292	55.7895
0	E06000001	Hartlepool	-1.27018	54.6761	Hartlepool_	2021-08-22	323	302	77.1	68	0.0334887	0.297694	0	0.20037	0.348696	-0.0828059	Hartlepool		-9.57143	-2.28571	-28	-17.4286	-20.7143	4.35714	33	64	7.96813	45.5836	6.08794	56.7568	-1.7341	-10.4589	-7.8673	29.2068	57.8192	47.1264	15.8113	30.2594	37.8109	94.5	138.326	201.205	20.1413	-4.7619	32.4948	13.7195	-6.81818	36.7273	65.5914
0	E06000001	Hartlepool	-1.27018	54.6761	Hartlepool_	2021-08-29	334	369	77.5	69	0.264205	-0.0334887	-0.124166	0.148327	-0.283176	-0.197064	Hartlepool		-8.85714	-2.57143	-28	-23.4286	-25.2857	6.42857	34	65	-11.36	11.0949	-3.56573	77.6224	21.547	-10.4146	0.108108	20.3198	35.8382	1.07527	2.26244	22.7166	9.67742	72.5646	73.2143	12.844	12.5085	13.6213	29.4237	20.743	35.6223	16.6271	19.685
0	E06000001	Hartlepool	-1.27018	54.6761	Hartlepool_	2021-09-05	435	428	77.7	70.1	-0.297694	-0.388371	-0.772041	-0.431502	-0.34539	-0.755818	Hartlepool		-8.28571	2.42857	-28	-13.8571	-14.5714	3.78571	35	66	-4.7081	22.3859	4.26036	48.0315	93.1217	-10.3691	17.1875	38.186	18.2423	60.274	24.2157	19.3386	50.6562	41.5323	79.4311	-7.0028	21.3832	17.3913	7.35695	21.7391	34.9754	20.4301	-1.86335
0	E06000001	Hartlepool	-1.27018	54.6761	Hartlepool_	2021-09-12	323	278	78	71.4	-0.090677	-0.474347	-0.228576	0.0861117	-0.324316	-0.078545	Hartlepool		-12.5714	5.28571	-28	-13.7143	-15.4286	3.21429	36	67	7.32861	14.9925	-7.7784	66.6667	57.8266	-10.3224	22.2749	42.9626	12.3567	84.5161	14.902	11.1261	19.403	72.2334	101.751	-20.7317	0.193924	2.18978	4.29338	43.0605	22.7273	20.452	-18.6441
0	E06000001	Hartlepool	-1.27018	54.6761	Hartlepool_	2021-09-19	295	303	78.2	71.7	-0.38367	-0.137899	0.0592278	-0.410428	-0.164657	0.0914022	Hartlepool		-11.4286	6.42857	-28	-10.5714	-14.1429	2.92857	37	68	12.6551	14.9815	-0.534125	90.8257	24.0506	-10.2745	22.11	57.0792	14.4011	86.4865	3.36581	19.3798	37.365	143.038	86.3918	-12.1813	25	11.0266	39.1481	17.4803	29.5918	22.8507	48.5149
0	E06000001	Hartlepool	-1.27018	54.6761	Hartlepool_	2021-09-26	201	201	78.3	72	0.245771	0.442898	0.680631	0.245771	0.50183	0.720143	Hartlepool		-13.7143	4.28571	-28	-14.8571	-15.2857	4.07143	38	69	16.9451	34.9153	4.88677	25.7576	37.4233	-10.2251	5.75793	44.3839	16.9188	0.460829	10.3953	6.81319	-8.13559	86.6962	42.7466	54.1284	9.27988	-6.57439	21.449	39.3502	23.9437	27.7372	35.7798
0	E06000001	Hartlepool	-1.27018	54.6761	Hartlepool_	2021-10-03	257	257	78.3	72.2	0.197127	0.43486	0.530857	0.256059	0.474372	0.562391	Hartlepool		-11.2857	2.28571	-28	-16.2857	-13.2857	3.78571	39	70	0.888889	16.8437	18.3311	153.333	57.1429	-10.1744	17.2749	54.8272	23.0971	26.6667	5.91157	34.079	15.8333	164.977	84.7737	27.2727	19.7817	39.6078	17.4452	-5.69948	-8.62069	44.1923	104.348
0	E06000001	Hartlepool	-1.27018	54.6761	Hartlepool_	2021-10-10	313	332	79	72.7	0.237733	0.33373	0.0915273	0.218313	0.306332	-0.094708	Hartlepool		-11.5714	3	-28	-16.5714	-12.7143	3.64286	40	71	-1.58014	10.3548	1.97531	-3.38983	123.81	-18.8066	0.210526	29.3984	23.1672	-4.47761	-17.4044	4.32468	23.3266	67.8414	87.4074	17.4603	16.3688	5.37634	-3.93097	-8.46906	4.81283	1.95627	42.4
0	E06000001	Hartlepool	-1.27018	54.6761	Hartlepool_	2021-10-17	397	413	79.2	73	0.0959969	-0.146206	-0.16089	0.0880197	-0.313021	-0.197447	Hartlepool		-13	5	-28	-18	-12.1429	3.85714	41	72	-2.39234	7.63791	-12.9683	-30.5785	117.073	-26.1062	22.8916	27.765	23.5532	-4.0724	-3.14856	4.54545	52.0619	29.0216	66.4234	37.1841	20.4181	27.5	4.96838	13.3438	-4.34783	-19.0654	-8.82353
0	E06000001	Hartlepool	-1.27018	54.6761	Hartlepool_	2021-10-24	437	451	79.4	73.3	-0.242203	-0.256887	-0.950034	-0.40104	-0.285467	-1.44803	Hartlepool		-12	4.28571	-28	-21.2857	-21.8571	5.14286	42	73	-4.32802	17.9026	-5.93999	40.2299	174.667	-32.3597	31.6076	33.1361	25.2414	33.3333	-4.04516	-3.63516	48.5	27.4874	55.3633	35.8362	3.80577	-10.0346	-2.73224	9.839	-12.2449	-2.20162	30.1587
0	E06000001	Hartlepool	-1.27018	54.6761	Hartlepool_	2021-10-31	343	302	79.9	73.5	-0.0146846	-0.707832		0.115573	-1.04699		Hartlepool		-14.5714	2	-28	-10	-11.8571	4.35714	43	74	-26.2376	21.7893	-5.62771	-6.76692	18.4615	-37.7768	31.9783	33.946	16.6464	36.3057	-3.34432	14.9064	31.4136	18.0921	96.5217	46.1538	6.51558	-1.90114	2.07394	8.23117	2.85714	-4.30939	45.8647
0	E06000001	Hartlepool	-1.27018	54.6761	Hartlepool_	2021-11-07	338	339	80.4	73.7	-0.693147			-1.16256			Hartlepool		-11.2857	2.71429	-28	-9.14286	-12.1429	4.42857	44	75	-27.619	6.28571	-13.4459	-32.8125	33.8776	-38.1679	15.2941	35.6532	-4.2394	6.89655	9.93637	-11.6667	20.4124	20.4263	96.1446	39.2857	-3.96361	-0.358423	8.95238	10.8062	11.4286	-1.14155	5.98291
0	E06000001	Hartlepool	-1.27018	54.6761	Hartlepool_	2021-11-14	169	106	80.5	73.7							Hartlepool		0	-4	-28	-21	4	3		76
1	E06000002	Middlesbrough	-1.21099	54.5447	Middlesbrough_	2020-06-07	8	22	0	0	-0.693147	-0.693147	3.44999	-0.788457	-0.893818	-1.70475	Middlesbrough		-59.1429	-19.2857	-10.5714	-56.4286	-35.8571	15.8571	23	1	22.4964	0.3125	56.8579	-11.7117	-34.6939	-30.9091	-13.494	18.0799	-21.5517	15.3374	4.36569	-0.240192	-40.2667	19.3798	0.674157	-11.1111	19.8354	-10.0775	5.88235	1.48368	23.0769	-26.6667	-19.5876
1	E06000002	Middlesbrough	-1.21099	54.5447	Middlesbrough_	2020-06-14	4	10	0	0	0	4.14313	0	-0.105361	-0.916291	-0.916291	Middlesbrough		-48.1429	-9.57143	20.4286	-51	-31.8571	12.8095	24	2	4.38247	11.3469	58.047	-36.3636	-58.9041	-36.6569	4.69314	-22.0788	-5.18732	18.3908	9.11809	-0.610687	-36.2035	-4.72727	2.46305	3.67647	22.807	-5.79151	-7.83582	3.50318	20.8333	-5.40184	15.3846
1	E06000002	Middlesbrough	-1.21099	54.5447	Middlesbrough_	2020-06-21	4	9	0	0	4.14313	0	0.405465	-0.81093	-0.81093	-0.117783	Middlesbrough		-45.5714	-6.14286	-2	-50	-31.5714	12	25	3	11.4058	1.03586	55.3627	-34.8837	-48.2759	-43.75	0.254453	-16.3636	6.99187	20	20.8879	11.8084	-56.3981	4.77876	24.2206	-13.7405	20.6897	-11.6279	-7.64925	4.92676	-11.588	-12.9771	10.8696
1	E06000002	Middlesbrough	-1.21099	54.5447	Middlesbrough_	2020-06-28	252	4	0	0	-4.14313	-3.73767	-3.44999	0	0.693147	0.223144	Middlesbrough		-41	-8.85714	5	-48.7143	-29.5714	11.7143	26	4	39.021	2.76614	45.5219	7.8125	-33.3333	-36.8421	8.74525	45.354	0	-10.9827	8.16777	0	-18.2022	43.4426	2.68041	-5.57621	9.67213	9.57854	3.59281	4.87106	28.1437	-9.52955	-18.8679
1	E06000002	Middlesbrough	-1.21099	54.5447	Middlesbrough_	2020-07-05	4	4	0	0	0.405465	0.693147	0	0.693147	0.223144	0.559616	Middlesbrough		-37	-8.85714	20.5	-37.8571	-27.4286	9.28571	27	5	22.4368	6.95103	45.1594	7.43802	-45.4545	9.5057	11.5	9.41789	-9.16905	13.7255	7.68468	3.25203	19.4737	16.6316	-20.6304	19.0476	21.8094	10.5691	-5.79151	-2.64706	9.27835	-10.1096	-19.2053
1	E06000002	Middlesbrough	-1.21099	54.5447	Middlesbrough_	2020-07-12	6	8	0	0	0.287682	-0.405465	1.79176	-0.470004	-0.133531	1.50408	Middlesbrough		-32	-9.28571	12.7143	-42.2857	-26.5714	8.42857	28	6	14.2424	9.25181	40.7497	-31.8519	-38.4615	14.5228	15.1436	-1.2975	2.14592	-2.43902	11.2025	-2.64211	-12.963	-14.786	9.5057	16.8067	8.09917	24.7863	-8.91283	-7.89096	5.06912	-19.1816	6.54206
1	E06000002	Middlesbrough	-1.21099	54.5447	Middlesbrough_	2020-07-19	8	5	0	0	-0.693147	1.50408	1.32176	0.336472	1.97408	1.72277	Middlesbrough		-28.1429	-9.71429	20.7143	-44.1429	-28.7143	8	29	7	0.531915	0.225056	45.6954	-32.1739	-37.931	47.2393	6.32603	-0.179051	13.0293	7.59494	6.55914	1.10585	-21.3542	0.507614	11.4286	15.4545	13.8042	-4.56432	-1.81087	17.6296	25.1534	1.18577	36.1702
1	E06000002	Middlesbrough	-1.21099	54.5447	Middlesbrough_	2020-07-26	4	7	0	0	2.19722	2.0149	1.09861	1.63761	1.38629	1.18958	Middlesbrough		-27.4286	-11.2857	22	-43.4286	-29.8571	7.5	30	8	9.61263	3.45843	26.0073	0.787402	-9.09091	2.02429	6.71642	-3.01095	6.05613	27.1605	3.65112	18.0272	-18.1347	49.0741	9.80392	19.0698	18.9736	49.7908	7.92741	6.88	50.2392	2.49671	-8.77193
1	E06000002	Middlesbrough	-1.21099	54.5447	Middlesbrough_	2020-08-02	36	36	0	0	-0.182322	-1.09861	-0.117783	-0.251314	-0.448025	0	Middlesbrough		-24.2857	-15.5714	10.5	-37.4286	-29.5714	6.78571	31	9	10.0154	0.0719942	25.8439	50.5155	-6.38298	49.0982	3.44828	12.9219	-9.80966	0.606061	9.26022	24.2188	1.44092	11.4345	23.3945	3.2967	10.3867	5.38462	-3.28022	13.6966	22.2222	9.09091	14.2857
1	E06000002	Middlesbrough	-1.21099	54.5447	Middlesbrough_	2020-08-09	30	28	0	0	-0.916291	0.0645385	0.725937	-0.19671	0.251314	0.916291	Middlesbrough		-23.7143	-18.5714	11	-34.5714	-29.2857	6.57143	32	10	17.3217	1.01156	20.5993	-8.19672	20	95.2381	-0.587544	17.7148	16.0902	4	1.91919	14.5074	2.8169	17.7489	-1.79372	17.2414	11.1728	-8.95522	1.39018	17.8674	-9.32203	15.8442	14.0351
1	E06000002	Middlesbrough	-1.21099	54.5447	Middlesbrough_	2020-08-16	12	23	0	0	0.980829	1.64223	1.60944	0.448025	1.113	0.942043	Middlesbrough		-27.6087	-19.0435	12.25	-29.1739	-32.7857	6.14286	33	11	38.4615	7.25505	26.1351	-19.3798	15.5556	63.5945	0.558659	0.500501	8.39695	7.77202	5.83376	14.5273	21.5686	31.2821	32.6829	27.0677	4.43787	-37.931	6.40394	8.63836	1.78571	16.2127	28.0899
1	E06000002	Middlesbrough	-1.21099	54.5447	Middlesbrough_	2020-08-23	32	36	0	0	0.661398	0.628609	0.677399	0.664976	0.494019	0.635989	Middlesbrough		-26.7609	-14.8043	17.125	-31.7174	-38.4167	6.66667	34	12	35.2014	3.94737	14.2703	15.2941	20	54.6392	3.61991	8.92688	14.791	38.961	7.51618	17.1863	-3.93701	34.7826	23.9234	21.5686	17.4981	14.6853	11.0672	6.79012	42.8571	-1.61491	43.4343
1	E06000002	Middlesbrough	-1.21099	54.5447	Middlesbrough_	2020-08-30	62	70	0	0	-0.0327898	0.0160003	0.785521	-0.170958	-0.0289875	0.893168	Middlesbrough		-25.9783	-10.8913	21.625	-34.0652	-36.6667	6.5	35	13	35.7576	12.6471	29.2811	-27.6596	-30.1587	31.7204	-1.59902	22.5096	15.9091	-0.487805	7.72421	7.45291	-1.03627	9.27419	36.3844	13.8211	16.984	-12.4555	5.60748	12.9338	-4.72441	-2.21643	36.4238
1	E06000002	Middlesbrough	-1.21099	54.5447	Middlesbrough_	2020-09-06	60	59	0	0	0.0487902	0.81831	1.1421	0.14197	1.06413	1.70936	Middlesbrough		-26.3841	-7.92029	26.125	-37.0145	-27.5	5.66667	36	14	30.3797	9.44528	41.7275	80	-18.3673	6.74157	-6.74286	24.8894	-1.36571	9.41176	3.85178	9.41558	-7.21154	-12.3596	6.66667	-1.18765	4.3997	2.1645	9.54198	1.44462	17.9487	3.29949	35
1	E06000002	Middlesbrough	-1.21099	54.5447	Middlesbrough_	2020-09-13	63	68	0	0	0.76952	1.09331	2.03895	0.922156	1.56739	1.76443	Middlesbrough		-24.7143	-8.57143	17.5	-37.2857	-21.1429	4.71429	37	15	15.4639	8.8647	19.4559	27.8351	-10.5882	0	-13.3971	26.9187	-7.35524	8	-0.334129	11.9145	-2.15517	22.0557	7.72727	31.4286	19.4765	13.8462	1.72084	14.2355	14.7541	0.691244	-2.22045e-14
1	E06000002	Middlesbrough	-1.21099	54.5447	Middlesbrough_	2020-09-20	136	171	0	0	0.323787	1.26943	1.12043	0.645234	0.842273	1.0068	Middlesbrough		-23.8571	-7.28571	-9.64286	-38.8571	-21	5.78571	38	16	36.5297	1.58252	18.3649	19.1011	100	0	-1.96078	28.5952	19.8128	15.6757	8.60534	15.8678	-33.7374	32.0236	-6.0241	39.738	8.98113	-17.7305	8.24645	-12.5767	-14	10.5263	12.5
1	E06000002	Middlesbrough	-1.21099	54.5447	Middlesbrough_	2020-09-27	188	326	0	0	0.945643	0.796644	1.16548	0.197039	0.361571	0.480303	Middlesbrough		-22.5714	-4.85714	-11	-38.4286	-19.7143	5.85714	39	17	27.0142	6.76329	33.6748	17.2414	-21.9512	29.4118	-5.13141	15.6733	12.9187	-1.04167	11.1438	10.8661	-6.72451	19.5035	8.33333	-1.70648	7.11176	8.69565	3.23194	7.27273	-12.7451	-6.25711	20
1	E06000002	Middlesbrough	-1.21099	54.5447	Middlesbrough_	2020-10-04	484	397	0	0	-0.148999	0.219832	-0.102152	0.164532	0.283264	0.093706	Middlesbrough		-27.1429	-5.28571	9	-37.8571	-21.1429	6.85714	40	18	3.26797	0.772798	23.2262	-6.12245	-14.6067	29.4118	-9.81735	11.3611	3.85757	-1.0101	-16.0886	4.97804	-9.90991	7.80142	-2.06897	39.1304	9.39306	31.2741	2.92505	7.63889	-17.8571	-11.1359	46.5517
1	E06000002	Middlesbrough	-1.21099	54.5447	Middlesbrough_	2020-10-11	417	468	0	0	0.368831	0.046847	0.243557	0.118732	-0.0708261	0.236726	Middlesbrough		-28.8571	-6	6.5	-39.5714	-20.8571	8	41	19	15.6463	7.48299	23.4439	6.38298	-40.2062	-2.22222	-0.680272	16.9143	16.4006	10.2703	13.7778	10.0652	0.208768	10.5085	14.5558	24.8175	2.75862	-11.6608	14.6568	-0.834725	40.3727	-2.5584	28.0702
1	E06000002	Middlesbrough	-1.21099	54.5447	Middlesbrough_	2020-10-18	603	527	0	0	-0.321984	-0.125274	0.144868	-0.189558	0.117994	0.231082	Middlesbrough		-27.2857	-3.42857	2.54261e-16	-40	-21	7.85714	42	20	14.4766	6.50794	24.6973	-6.54206	-32.5843	-42.8571	-6.4877	7.43052	32.459	7.86517	16.381	18.6865	0.873362	16.4835	33.9383	39.6825	16.5478	-12.8205	11.7592	1.71233	-34.0426	2.69006	11.9266
1	E06000002	Middlesbrough	-1.21099	54.5447	Middlesbrough_	2020-10-25	437	436	0	0	0.19671	0.466852	0.120576	0.307552	0.42064	0.0579226	Middlesbrough		-24.8571	-2.57143	-19.8571	-45	-28.2857	8.85714	43	21	27.2265	8.32073	18.4478	-12.0879	-22.7273	105.97	-4.34783	8.8812	31.5476	19.5122	13.0049	13.2911	-4.6729	-1.36519	44.5676	49.2537	18.529	4.05904	10.1576	12.3909	35.3293	-10.4911	29.7297
1	E06000002	Middlesbrough	-1.21099	54.5447	Middlesbrough_	2020-11-01	532	593	0	0	0.270142	-0.0761343	-0.613683	0.113088	-0.24963	-0.863733	Middlesbrough		-29.4286	-3.71429	-1	-42.8571	-22.7143	8.57143	44	22	22.9314	11.3115	30.6918	34.9398	-47.3684	12.1951	-8.27423	9	-3.74194	14.9171	50.3717	-6.90162	-21.2724	8.05009	-15.6489	2.42215	12.4173	0.833333	18.2836	5.00864	5.15464	-9.45495	58.0247
1	E06000002	Middlesbrough	-1.21099	54.5447	Middlesbrough_	2020-11-08	697	664	0	0	-0.346276	-0.883825	-1.05785	-0.362717	-0.976821	-0.933762	Middlesbrough		-54.1429	-9.28571	8	-50.2857	-29.4286	11.7143	45	23	7.09677	8.17814	26.087	35.8974	-20	12.6761	-16.777	0.925355	-3.40909	-10.6599	58.3913	-9.79563	-27.3394	3.61011	16.1654	-32.9341	2.86513	-4.28016	-4.55408	-11.7541	9.28962	-9.55882	-32.7103
1	E06000002	Middlesbrough	-1.21099	54.5447	Middlesbrough_	2020-11-15	493	462	0	0	-0.537549	-0.711571	-0.527186	-0.614104	-0.571044	-0.486591	Middlesbrough		-53	-6.85714	4	-49.7143	-29.2857	11.5714	46	24	42.2983	14.658	37.0466	20	-45.8333	50	-7.95455	20.4195	25.8462	0.564972	30.2779	5.24738	-54.4784	21.6891	16.5217	-5.6338	23.0289	17.1875	7.74977	31.4286	40.5714	13.2075	7.57576
1	E06000002	Middlesbrough	-1.21099	54.5447	Middlesbrough_	2020-11-22	288	250	0	0	-0.174023	0.0103628	-0.0498324	0.0430595	0.127513	0.29267	Middlesbrough		-51	-6	13	-50.5714	-27.7143	10.8571	47	25	32.8173	17.9255	26.3029	28.1818	-57.6471	68.915	-5.27578	5.82031	24.6429	6.15385	25.6913	7.61905	5.69536	26.6332	46.7903	0.481928	22.1307	18.8679	7.8125	32.5316	22.7273	1.75285	68.4932
1	E06000002	Middlesbrough	-1.21099	54.5447	Middlesbrough_	2020-11-29	242	261	0	0	0.184386	0.12419	0.440651	0.0844538	0.24961	0.264425	Middlesbrough		-37.5714	-0.428571	-10.7143	-44.5714	-22.7143	9.28571	48	26	32.1244	15.1755	32.4558	23.3645	-49.6894	74.6077	-9.78173	3.94792	29.0393	14.741	15.6337	14.8424	-10.8696	12.1849	27.6773	10.8333	21.5409	11.0169	24.7444	28.5118	-9.52381	8.61595	63.4328
1	E06000002	Middlesbrough	-1.21099	54.5447	Middlesbrough_	2020-12-06	291	284	0.3	0	-0.0601952	0.256266	0.627463	0.165156	0.179971	1.07726	Middlesbrough		-29.5714	3.28571	-19	-42.5714	-21.2857	8.71429	49	27	35.4086	19.7302	38.325	-10.8108	-48.3333	5	-7.85381	10.792	21.4035	-4.90566	24.5526	18.5841	-0.5997	-3.13253	46.9741	38.6628	31.1409	7.39645	6.19296	15.7629	4.93827	14.1304	38.6076
1	E06000002	Middlesbrough	-1.21099	54.5447	Middlesbrough_	2020-12-13	274	335	0.9	0	0.316461	0.687658	1.05256	0.0148151	0.912103	0.864212	Middlesbrough		-26.4286	6.28571	-6	-44.8571	-22.5714	8.71429	50	28	28.0561	14.5867	29.1038	55.8824	-76	60.7578	-14.7346	20.7258	29.0247	67.6056	44.2464	25.5293	-7.20131	10.1562	86.8132	23.0159	22.8321	6.08899	23.5412	5.83942	6.0241	9.00716	39.8773
1	E06000002	Middlesbrough	-1.21099	54.5447	Middlesbrough_	2020-12-20	376	340	1.7	0	0.371197	0.736095	0.859383	0.897288	0.849396	0.71784	Middlesbrough		-37.8571	-4	-10.8571	-58.1429	-43	12	51	29	1.10236	6.42336	19.2771	35.6522	-64.4269	-24.6073	-29.0425	16.8619	49.3171	16.4557	35.4878	22.0305	20.8502	30.0999	80.1205	48.3636	21.0356	41.8182	25.6356	19.1539	-16.8919	7.78443	69.3548
1	E06000002	Middlesbrough	-1.21099	54.5447	Middlesbrough_	2020-12-27	545	834	2.6	0.3	0.364898	0.488186	0.258829	-0.0478913	-0.179448	-0.250801	Middlesbrough		-51.1429	-16	-18.8571	-66.4286	-52.5714	17	52	30	-46.8953	2.15264	-5.35906	20.4724	-70.318	-28.4615	-20.6349	-1.11551	16.8421	9.87654	-4.5045	-18.3246	-12.9032	-9.77723	4.30769	-17.7285	-9.3617	8.30946	17.0831	-0.826446	-3.8835	0.094518	12.987
1	E06000002	Middlesbrough	-1.21099	54.5447	Middlesbrough_	2021-01-03	785	795	4.5	0.8	0.123288	-0.106068	-0.408016	-0.131557	-0.202909	-0.443931	Middlesbrough		-62.4286	-17.1429	-24.5714	-63.7143	-34.8571	14.5714	53	31
1	E06000002	Middlesbrough	-1.21099	54.5447	Middlesbrough_	2021-01-10	888	697	7.3	0.9	-0.229357	-0.531304	-0.521771	-0.0713527	-0.312375	-0.285294	Middlesbrough		-62.1429	-19.5714	-13.2143	-63.4286	-36.8571	14.1429	01	32	4.7619	10.0714	12.667	0	-24.3243	-13.9241	12.1718	15.8366	22.1498	3.2967	16.8675	6.66667	61.1794	17.3913	64.6789	3.73134	19.0581	47.4654	14.646	18.4713	19.7674	-1.72414	10.7143
1	E06000002	Middlesbrough	-1.21099	54.5447	Middlesbrough_	2021-01-17	706	649	10.8	0.9	-0.301948	-0.292415	-0.445933	-0.241022	-0.213941	-0.3955	Middlesbrough		-62.5714	-20.5714	-6	-63	-37.2857	14	02	33	21.1781	14.1439	37.3206	-8.16327	-62.5	-3.18471	-3.30969	42.1658	7.9118	36.5517	24.4134	5.18175	2.88066	32.0158	47.0356	34.9057	19.9689	-7.54098	2.48927	12.5392	21.9512	-1.33333	-9.09091
1	E06000002	Middlesbrough	-1.21099	54.5447	Middlesbrough_	2021-01-24	522	510	13.8	0.9	0.00953296	-0.143985	-0.281317	0.027081	-0.154478	-0.387972	Middlesbrough		-60.7143	-19.5714	-0.785714	-61.1429	-36.5714	13.2857	03	34	32.1212	10.5105	37.8709	29.1139	-26.2136	4.16667	-3.60046	43.0253	1.94444	13.369	34.3314	6.18401	6.74847	25.4613	55.2239	37.4486	24.9817	5.22876	25.1185	35.1171	20.4301	5.9761	7.43802
1	E06000002	Middlesbrough	-1.21099	54.5447	Middlesbrough_	2021-01-31	527	524	18.6	0.9	-0.153518	-0.29085	-0.824783	-0.181558	-0.415053	-0.881594	Middlesbrough		-60.1429	-17.7143	-12	-61.7143	-35.8571	13.5714	04	35	17.4603	21.9835	37.5887	36.5079	-27.7778	33.1558	-19.2453	35.8863	22.24	-2.08333	24.5851	9.29309	-17.2147	18.2879	97.9798	50.9091	13.7346	33.3333	18.3789	24.8748	0.502513	1.74497	60.4651
1	E06000002	Middlesbrough	-1.21099	54.5447	Middlesbrough_	2021-02-07	452	437	22.9	0.9	-0.137331	-0.671264	-0.931899	-0.233494	-0.700036	-1.0693	Middlesbrough		-60.2857	-15.5714	-25	-62.5714	-35.8571	13.7143	05	36	35.514	14.2431	32.9241	23.5955	-61.4679	63.4877	-12.043	21.9922	21.0608	24.6914	24.9153	8.13187	-0.211416	14.8276	60.2564	34.6457	17.6046	4.41767	17.9201	25.4019	26.5537	-5.17241	-9.62963
1	E06000002	Middlesbrough	-1.21099	54.5447	Middlesbrough_	2021-02-14	394	346	26.9	1	-0.533933	-0.794567	-0.992744	-0.466541	-0.835803	-0.856006	Middlesbrough		-57.5714	-13.1429	-9.5	-60.1429	-38.2857	13.7143	06	37	20.5479	7.69231	35.1254	-18.8679	-38.0952	22.0657	-9.67742	21.7292	10.7413	6.45161	15.7058	0.444444	4.07674	40.9901	87.2861	23.2394	14.6506	-8.55457	6.6087	2.14067	28.2828	8.70647	35.4167
1	E06000002	Middlesbrough	-1.21099	54.5447	Middlesbrough_	2021-02-21	231	217	30.3	1.3	-0.260634	-0.458811	-0.778979	-0.369262	-0.389465	-0.880088	Middlesbrough		-55	-9.57143	18.8571	-56.7143	-32.2857	11.8571	07	38	30.5164	26.1849	34.4244	50	-53.5354	33.3333	9.73236	30.0057	41.3417	22.7273	23.423	10.1824	15.1242	8.83392	78.9256	29.4118	21.5632	35.743	29.3458	15.5298	-16.1017	19.1176	56.044
1	E06000002	Middlesbrough	-1.21099	54.5447	Middlesbrough_	2021-02-28	178	150	33.1	1.6	-0.198177	-0.518344	-0.537393	-0.0202027	-0.510826	-0.720176	Middlesbrough		-53.5714	-7.71429	23.8571	-56.4286	-30.7143	11.5714	08	39	48.7437	19.7811	36.1439	-6.17284	-47.3684	-16.6667	10.7514	15.6906	31.9287	11.3514	28.7462	10.2874	16.2679	3.95869	62.7409	15.6463	20.0622	5.17241	26.0248	18.9793	30.1775	20.1613	60
1	E06000002	Middlesbrough	-1.21099	54.5447	Middlesbrough_	2021-03-07	146	147	35.3	2.7	-0.320168	-0.339216	-0.626898	-0.490623	-0.699973	-0.756326	Middlesbrough		-51.2857	-1.42857	19.1429	-53.5714	-27.2857	10.8571	09	40	45.1043	8.28125	36.5797	10.2564	-34.2105	-11.8457	-8.62262	19.2222	5.45455	-0.465116	27.8351	10.5572	35.5856	-1.67224	71.3684	39.9177	6.66667	5.51181	17.2816	11.9497	36.1702	5.27578	0
1	E06000002	Middlesbrough	-1.21099	54.5447	Middlesbrough_	2021-03-14	106	90	39.6	3.7	-0.0190482	-0.30673	-1.13708	-0.20935	-0.265703	-0.628609	Middlesbrough		-51.4286	-0.714286	8.5	-49.8571	-24.5714	9.85714	10	41	28.1046	6.81992	33.9914	14.6341	-58.0247	-3.50877	3.76471	16.3596	24.9631	16.6667	24.2206	19.5566	21.2871	8.57143	42.0394	33.5849	12.5	-2.48447	11.2414	13.4238	-12	2.04604	68.5393
1	E06000002	Middlesbrough	-1.21099	54.5447	Middlesbrough_	2021-03-21	104	73	44.3	5.3	-0.287682	-1.11803	-0.81575	-0.0563529	-0.419258	-0.626898	Middlesbrough		-48	1.57143	5	-47.1429	-25.4286	9.57143	11	42	16.4404	14.7666	19.8426	35.7143	-43.2432	-5.81717	2.42826	24.5263	5.50336	13.8122	24.7366	11.1908	10.775	14.9228	20.0617	25.4613	21.1656	24.6032	25.2336	25.0404	43.75	10.0894	53.271
1	E06000002	Middlesbrough	-1.21099	54.5447	Middlesbrough_	2021-03-28	78	69	46.4	9.1	-0.830348	-0.528067	-0.595509	-0.362905	-0.570545	-0.678758	Middlesbrough		-46.2857	3.85714	8.53846	-51.4286	-34.2857	10.4286	12	43	14.3322	21.6064	27.48	8.47458	-8	3.8961	6.24264	32.7314	18.2609	27.2727	20.5344	17.0927	-27.3824	15.0278	35.0078	28.2511	32.7974	29.0323	9.66011	30.4762	25	13.7976	27.2727
1	E06000002	Middlesbrough	-1.21099	54.5447	Middlesbrough_	2021-04-04	34	48	47.4	12.7	0.302281	0.23484	-0.029853	-0.207639	-0.315853	-0.405465	Middlesbrough		-52.4286	-7.14286	21.4615	-55.5714	-34.5714	11.2857	13	44	-0.623053	-1.67761	20.7856	20	-36.3636	10.8434	6.16114	36.2637	31.2121	-18.593	20.5589	8.84354	8.33333	14.9284	64.6532	27.1255	17.5767	10.3704	15.2445	14.7287	21.6374	7.45501	-28.655
1	E06000002	Middlesbrough	-1.21099	54.5447	Middlesbrough_	2021-04-11	46	39	49.7	16	-0.0674413	-0.332134	0.314493	-0.108214	-0.197826	0.463573	Middlesbrough		-27.1429	7.85714	12	-28.8571	-19.8571	6	14	45	-3.84615	8.14815	24.471	-7.54717	-11.4286	-4.09836	2.5641	25.221	63.6364	12.766	19.417	12.7507	31.3433	-1.19048	50	16.5517	11.9558	16.4835	23.6136	3.46908	6.66667	5.17024	0.813008
1	E06000002	Middlesbrough	-1.21099	54.5447	Middlesbrough_	2021-04-18	43	35	51.3	19.7	-0.264693	0.381935	0.397683	-0.0896122	0.571786	0.487703	Middlesbrough		-25.5714	9.42857	26	-28.1429	-17.8571	5.14286	15	46	-0.424328	21.7323	14.9708	3.50877	-37.931	-19.6653	7.86026	8.18536	29.3103	30.8642	31.0576	10.2776	66.8539	22.1818	83.3729	33.0508	37.299	21.9298	-5.99144	15.122	-37.3737	14.4279	49.0566
1	E06000002	Middlesbrough	-1.21099	54.5447	Middlesbrough_	2021-04-25	33	32	51.9	23.4	0.646627	0.662376	-0.0953102	0.661398	0.577315	0.17185	Middlesbrough		-25.7143	8	31.4286	-29.7143	-16.5714	5.85714	16	47	2.37099	13.1494	22.8833	26.9565	-17.6471	7.69231	-3.65297	31.4833	31.2693	39.6226	18.651	20.3791	29.0598	5.3211	50.0911	18.6312	17.2465	-4.83271	23.0476	1.1236	11.4428	15.3846	122.222
1	E06000002	Middlesbrough	-1.21099	54.5447	Middlesbrough_	2021-05-02	63	62	52.5	28.1	0.0157484	-0.741937	-0.358945	-0.0840831	-0.489548	-0.571786	Middlesbrough		-29	6.14286	-8.5	-36.7143	-23.1429	7.85714	17	48	10.3953	20.7018	14.5833	23.6364	30.7692	-26.0116	4.09357	17.1815	12.8991	16.9082	20.5034	28.4091	22.4096	4.87395	67.6768	29.8246	19.8185	47.032	15.0183	7.743	21.1765	23.5813	43.9252
1	E06000002	Middlesbrough	-1.21099	54.5447	Middlesbrough_	2021-05-09	64	57	54	31.3	-0.757686	-0.374693	-0.575364	-0.405465	-0.487703	-0.258862	Middlesbrough		-26.5714	9.71429	1.71429	-31.1429	-15.7143	6.14286	18	49	3.92749	7.87879	10.4408	17.757	29.8246	41.1765	6.36364	-1.23894	18.806	-2.5641	26.5367	13.872	75.6563	12.1951	97.0402	14.4981	22.0657	17.4721	3.17757	19.4175	25.5102	22.2727	35.7798
1	E06000002	Middlesbrough	-1.21099	54.5447	Middlesbrough_	2021-05-16	30	38	55.7	35	0.382992	0.182322	0.67634	-0.0822381	0.146603	0.456758	Middlesbrough		-20.5714	9.14286	5.5	-29.7143	-13	4.85714	19	50	3.35766	19.4979	3.31974	-13.8462	34.5455	-7.20562	15.2461	8.43373	20.6751	54.717	15.5393	15.4951	64.0212	26.9725	97.3856	76.03	25.216	9.7561	14.5129	12.5581	53.3333	19.5704	44.4444
1	E06000002	Middlesbrough	-1.21099	54.5447	Middlesbrough_	2021-05-23	44	35	57.1	39	-0.200671	0.293348	0.658462	0.228842	0.538997	1.01936	Middlesbrough		-16.4286	11.8571	11.7619	-29.8571	-13.1429	3.71429	20	51	11.5756	18.1154	9.51504	2.65487	12	-7.07071	25.1519	7.85542	22.8121	26.1905	33.6528	11.1465	18.9055	10.8348	112.745	23.3333	24.4481	39.7959	9.25553	11.7371	7.61421	3.89294	73.3333
1	E06000002	Middlesbrough	-1.21099	54.5447	Middlesbrough_	2021-05-30	36	44	58.4	41.9	0.494019	0.859132	1.55228	0.310155	0.790521	1.5771	Middlesbrough		-13.1429	11.2857	20.0952	-33.1429	-25.2857	4	21	52	-5.88235	14.6832	4.14537	23.2143	1.53846	-14.2857	8.92019	21.7617	32.644	13.9665	13.6925	15.0866	5.56553	21.2598	108.696	20	11.2676	6.93878	2.63876	10.4918	23.301	19.3069	6.93069
1	E06000002	Middlesbrough	-1.21099	54.5447	Middlesbrough_	2021-06-06	59	60	59.3	45.2	0.365114	1.05826	2.10867	0.480366	1.26695	2.26868	Middlesbrough		-11.7143	14.8571	28.4286	-30.4286	-9	2.85714	22	53	12.3894	5.81583	21.6758	26.4	118.182	-28.5266	16.1529	45.4714	7.83699	3.78378	7.41504	22.915	2.45902	15.2294	87.5312	13.2203	11.0448	-7.98479	-3.36283	14.7967	18.2266	19.7875	8.10811
1	E06000002	Middlesbrough	-1.21099	54.5447	Middlesbrough_	2021-06-13	85	97	60.9	47.8	0.693147	1.74356	2.53463	0.786581	1.78832	2.58069	Middlesbrough		-15.5714	13.1429	30.2857	-32.5714	-9.71429	3.14286	23	54	26.27	9.375	18.7032	44.1441	87.7551	-23.6364	14.2169	66.3526	22.1264	11.6564	18.8495	16.7334	-25.3333	27.907	72.5843	21.4286	18.6831	6.97674	21.2363	4.45104	5.32544	9.33333	19.5876
1	E06000002	Middlesbrough	-1.21099	54.5447	Middlesbrough_	2021-06-20	170	213	61.9	49.2	1.05041	1.84148	2.36969	1.00174	1.7941	2.22348	Middlesbrough		-14.8571	10.1429	1.85714	-34	-10.2857	3.57143	24	55	-4.91368	16.4082	10.7896	1.51515	-39.726	-33.1378	7.58123	70.3125	34.2939	32.1839	10.7125	4.73282	-6.06654	22.9091	101.97	11.7647	29.4904	25.0965	12.6866	19.7452	14.5833	27.2727	-26.9231
1	E06000002	Middlesbrough	-1.21099	54.5447	Middlesbrough_	2021-06-27	486	580	64	50.2	0.791073	1.31928	1.13034	0.792368	1.22174	0.737824	Middlesbrough		-15	6.57143	9	-35.4286	-12	3.57143	25	56	2.65252	16.0159	11.7173	-16.2791	-10.3448	-48.8636	10.9415	14.8589	45.0407	60	33.6369	14.4509	-38.8626	16.8142	134.532	7.63359	31.3793	27.907	13.4328	-10.253	-4.72103	16.5394	30.4348
1	E06000002	Middlesbrough	-1.21099	54.5447	Middlesbrough_	2021-07-04	1072	1281	65.7	51.2	0.528211	0.339267	-0.301458	0.429377	-0.0545444	-0.569225	Middlesbrough		-16	6.71429	18	-36.7143	-12.4286	5	26	57	9.37063	35.7921	19.8271	15.625	68.8889	-28.4211	3.67554	13.0531	30.4075	16.763	14.2384	9.70724	24.4944	40.9836	87.6289	11.5242	26.5574	5.74713	18.1637	4.01146	56.8862	24.7286	13.2075
1	E06000002	Middlesbrough	-1.21099	54.5447	Middlesbrough_	2021-07-11	1818	1968	66.8	52.6	-0.188944	-0.829669	-1.10523	-0.483921	-0.998601	-1.23389	Middlesbrough		-19	7.42857	20.8571	-37.5714	-15.8571	5.14286	27	58	0.742942	17.8515	10.5232	-9.09091	-5.45455	23.1939	11.5	24.6569	9.16905	24.183	4.80912	9.7561	35.2632	22.1053	8.59599	31.4286	24.5557	26.0163	2.7027	4.70588	1.03093	15.2253	-5.96026
1	E06000002	Middlesbrough	-1.21099	54.5447	Middlesbrough_	2021-07-18	1505	1213	67.6	53.7	-0.640725	-0.916291	-1.08607	-0.51468	-0.749966	-0.929151	Middlesbrough		-16.5714	5.71429	24.5	-36.2857	-22.8571	4.85714	28	59	6.06061	25.3419	8.58525	11.1111	11.5385	24.4813	19.3211	35.4032	9.58512	12.1951	4.31655	8.2466	19.4444	18.2879	65.7795	21.0084	16.6942	37.6068	21.0578	5.30846	-7.8341	4.09207	-21.4953
1	E06000002	Middlesbrough	-1.21099	54.5447	Middlesbrough_	2021-07-25	793	725	68.1	54.8	-0.275566	-0.445342	-0.538096	-0.235286	-0.414471	-0.416561	Middlesbrough		-10.5714	4.71429	14.9231	-34.8571	-20.2857	5	29	60	-1.8617	15.0788	12.6932	44.3478	10.3448	0.613497	4.62287	37.1531	19.2182	-3.79747	10.3226	6.31912	38.0208	-0.507614	82.381	-6.36364	14.1252	17.0124	20.9256	28.5926	22.6994	8.03689	2.12766
1	E06000002	Middlesbrough	-1.21099	54.5447	Middlesbrough_	2021-08-01	602	573	68.7	56	-0.169776	-0.26253	-0.114259	-0.179185	-0.181275	-0.0519365	Middlesbrough		-10.2857	5.14286	0.0769231	-32.8571	-21.4286	4.28571	30	61	-2.72597	11.5526	4.44793	16.5354	45.4545	-22.2672	16.6667	18.5219	19.9409	17.284	0.20284	17.3469	50.2591	18.5185	116.667	56.2791	19.1291	33.8912	22.063	14.56	42.5837	14.5861	-8.77193
1	E06000002	Middlesbrough	-1.21099	54.5447	Middlesbrough_	2021-08-08	508	479	69.2	57.2	-0.0927544	0.0555166	0.040507	-0.00208986	0.127249	0.180929	Middlesbrough		-7.85714	5.28571	14	-33.1429	-20.4286	3.85714	31	62	8.47458	15.4788	10.3486	25.7732	65.9574	-15.8317	9.15577	20.3472	11.8594	23.6364	14.4335	15.4687	37.1758	4.7817	102.294	19.4139	14.7839	34.6154	3.84255	16.053	20	18.4343	6.66667
1	E06000002	Middlesbrough	-1.21099	54.5447	Middlesbrough_	2021-08-15	463	478	69.6	58.2	0.148271	0.133261	0.385835	0.129339	0.183019	0.26974	Middlesbrough		-8	6	-3.5	-34.1429	-20.5714	4.28571	32	63	0.14556	15.896	8.40021	-1.63934	70	-9.52381	15.3937	15.1224	22.406	28	8.78788	21.4895	3.28638	15.5844	114.35	179.31	1.04094	-2.23881	17.5162	13.8329	21.1864	17.4026	19.2982
1	E06000002	Middlesbrough	-1.21099	54.5447	Middlesbrough_	2021-08-22	537	544	70.1	59.3	-0.0150097	0.237564	-0.135395	0.0536801	0.140401	-0.187482	Middlesbrough		-5	7.14286	26	-31	-19.8571	3.71429	33	64	13.8462	20.718	10.5205	3.87597	162.222	-14.7465	10.1676	24.1241	27.3282	10.8808	11.5126	11.1453	66.3866	42.0513	135.61	166.917	7.84024	9.65517	22.5616	-0.146413	26.7857	9.46822	66.2921
1	E06000002	Middlesbrough	-1.21099	54.5447	Middlesbrough_	2021-08-29	529	574	70.5	60.9	0.252574	-0.120386	-0.0725097	0.086721	-0.241162	-0.0797524	Middlesbrough		-6	7.42857	33	-35.7143	-22.5714	4.85714	34	65	-2.62697	6.43275	3.02703	45.8824	175	-7.21649	3.39367	9.30674	24.1158	16.8831	0.447984	15.9073	24.4094	39.6135	62.6794	15.2941	8.26508	-3.4965	9.68379	-11.7284	0	5.34161	63.6364
1	E06000002	Middlesbrough	-1.21099	54.5447	Middlesbrough_	2021-09-05	681	626	70.8	61.9	-0.37296	-0.325084	-0.466778	-0.327883	-0.166473	-0.491315	Middlesbrough		-8.71429	10.8571	30.5	-27.7143	-12.1429	2.71429	35	66	5.45455	13.8235	10.8124	40.4255	141.27	2.15054	6.51907	26.5823	16.5584	5.36585	25.0389	14.8239	24.3523	15.7258	66.5904	17.8862	15.1561	12.4555	14.7664	7.25552	-7.87402	13.1682	-20.5298
1	E06000002	Middlesbrough	-1.21099	54.5447	Middlesbrough_	2021-09-12	469	451	71.1	62.9	0.0478759	-0.0938188	-0.0215526	0.16141	-0.163432	0.0706176	Middlesbrough		-6.42857	10.2857	16.1429	-23.8571	-14.4286	2.42857	36	67	28.692	13.7931	18.0049	47.5	136.735	57.3034	5.82857	45.6858	15.0228	40	11.8479	14.7727	29.8077	20.5993	75	-39.6675	7.53169	16.8831	4.96183	20.0642	22.0513	20.5584	20
1	E06000002	Middlesbrough	-1.21099	54.5447	Middlesbrough_	2021-09-19	492	530	71.4	63.7	-0.141695	-0.0694285	0.113256	-0.324842	-0.0907921	0.0604026	Middlesbrough		-8.28571	14.1429	26.5	-24.7143	-13.8571	2.42857	37	68	11.3402	15.2411	7.86517	27.8351	57.6471	26.4706	20.0957	39.6334	9.54617	9	7.97136	11.7502	16.8103	23.7687	68.1818	37.1429	9.16089	-13.0769	16.4436	12.8295	26.776	1.15207	12.2807
1	E06000002	Middlesbrough	-1.21099	54.5447	Middlesbrough_	2021-09-26	427	383	71.7	64.2	0.0722662	0.254951	0.530766	0.23405	0.385245	0.63399	Middlesbrough		-1.71429	13.2857	4.85714	-22.8571	-14.8571	2.85714	38	69	21.4612	18.6134	2.96209	25.8427	103.704	-11.7647	3.57555	41.588	7.95632	4.86486	26.5084	1.81818	1.0101	20.6287	42.5129	17.0306	5.0566	7.0922	5.40284	9.20245	14	8.5213	39.5833
1	E06000002	Middlesbrough	-1.21099	54.5447	Middlesbrough_	2021-10-03	459	484	72	64.6	0.182685	0.4585	0.284409	0.151195	0.39994	0.224795	Middlesbrough		-4.28571	10.4286	17.5	-21.8571	-14.7143	2.85714	39	70	2.36967	15.942	13.9565	24.1379	87.8049	-5.88235	8.63579	23.9514	14.1946	13.5417	37.7516	6.61417	13.6659	22.695	87.6984	3.75427	5.66038	-7.24638	5.89354	5.45455	-2.94118	5.34699	20
1	E06000002	Middlesbrough	-1.21099	54.5447	Middlesbrough_	2021-10-10	551	563	72.3	65	0.275815	0.101724	-0.125526	0.248746	0.0736004	-0.197715	Middlesbrough		-3.42857	11.8571	23.1538	-22.5714	-12.7143	2.71429	40	71	3.26797	8.03709	2.48636	-4.08163	66.2921	94.1176	-2.96804	29.9213	32.3442	12.1212	-0.811808	2.78184	31.0811	24.8227	74.4828	41.3043	8.23699	-25.8687	6.03291	14.2361	4.46429	13.1403	-1.72414
1	E06000002	Middlesbrough	-1.21099	54.5447	Middlesbrough_	2021-10-17	726	722	72.7	65.4	-0.174091	-0.401341	-0.623971	-0.175145	-0.44646	-0.553747	Middlesbrough		-3.14286	13.1429	11.8462	-22.5714	-13.5714	3.14286	41	72	5.66893	15.3439	-8.20244	-2.12766	38.1443	-15.5556	2.04082	31.5429	33.2366	28.6486	32.9778	7.31354	13.1524	33.2203	68.242	38.6861	3.58621	12.3675	12.2449	4.8414	31.677	6.78532	29.8246
1	E06000002	Middlesbrough	-1.21099	54.5447	Middlesbrough_	2021-10-24	610	606	73	65.6	-0.22725	-0.44988	-0.936995	-0.271315	-0.378601	-1.55095	Middlesbrough		0.571429	12.4286	1.26883e-16	-24.5714	-21.4286	3.85714	42	73	5.56793	18.254	0.363196	-15.8879	52.809	21.4286	1.11857	29.7788	43.2787	11.236	30.2857	4.14386	13.9738	21.6117	70.5989	21.4286	4.56491	20.8791	4.6096	5.47945	-1.11022e-14	6.66667	19.2661
1	E06000002	Middlesbrough	-1.21099	54.5447	Middlesbrough_	2021-10-31	486	462	73.4	65.9	-0.222629	-0.709745		-0.107286	-1.27964		Middlesbrough		-5.42857	13.4286	-18.5	-23	-12.1429	3.42857	43	74	10.9415	25.2648	0.895522	7.69231	97.7273	-31.3433	13.0435	37.6009	24.1071	48.7805	18.8177	9.96835	44.8598	37.884	119.069	86.0697	0.282885	8.48708	1.92644	10.6457	43.7126	1.78571	125.225
1	E06000002	Middlesbrough	-1.21099	54.5447	Middlesbrough_	2021-11-07	389	415	73.7	66.2	-0.487116			-1.17235			Middlesbrough		-2.85714	14.2857	-0.714286	-24	-10.8571	3.14286	44	75	3.5461	19.3443	-7.42138	42.1687	50.8772	-31.7073	10.4019	37.875	8.12903	25.9669	26.2082	0.146843	22.4652	15.5635	71.374	28.0277	6.39236	31.6667	6.90299	-9.84456	13.4021	-3.67075	87.6543
1	E06000002	Middlesbrough	-1.21099	54.5447	Middlesbrough_	2021-11-14	239	128.5	73.8	66.3							Middlesbrough		-6	6	7	-22	-3	0		76
2	E06000003	Redcar and Cleveland	-1.00608	54.5675	Redcar and Cleveland_	2020-06-07	2	3	0	0	-1.38629	-0.693147	4.90156	0	0.847298	-1.09861	Redcar and Cleveland		-59.2857	-15.8571	-19	-32.7143	-37.1429	16.4762	23	1	5.89928	9.68858	70.5591	35.7798	-38.1119	-40.9163	-6.26566	13.3993	-22.9833	7.38255	-3.56573	2.23827	-43.8849	28.6996	-12.2066	22.8814	4.42035	15.7025	6.12245	13.6134	10.2703	-17.6201	-2.85714
2	E06000003	Redcar and Cleveland	-1.00608	54.5675	Redcar and Cleveland_	2020-06-14	0.5	3	0	0	0.693147	6.28786	1.38629	0.847298	-1.09861	-0.405465	Redcar and Cleveland		-51	-9.85714	71.5	-19.1429	-33.1429	14.1905	24	2	12.7106	6.96517	60.9023	-17.1875	-37.2213	-36.0137	-13.8095	-23.8561	-9.89011	0	13.5317	-2.82659	-27.7014	-8.52995	-2.5974	-2.52101	12.51	-23.5714	1.61812	24.4519	-5	-10.5036	-6
2	E06000003	Redcar and Cleveland	-1.00608	54.5675	Redcar and Cleveland_	2020-06-21	1	7	0	0	5.59471	0.693147	0	-1.94591	-1.25276	-0.847298	Redcar and Cleveland		-48.4286	-5	32	-15	-32.7143	12.8571	25	3	-5.84615	11.6402	47.9315	-18.4211	-40.7524	-30.2239	7.50988	-16.2	3.38164	34.8837	22.8414	15.625	-43.6541	1.40845	4.28571	21.608	18.7773	4.21456	-6.91824	9.57614	-17	-6.62983	17.5
2	E06000003	Redcar and Cleveland	-1.00608	54.5675	Redcar and Cleveland_	2020-06-28	269	1	0	0	-4.90156	-5.59471	-4.4961	0.693147	1.09861	0	Redcar and Cleveland		-50	-8.42857	32.5	-20.2857	-30.7143	11.9048	26	4	30.094	1.05263	18.6243	-1.13636	-39.9076	-21.288	15.4062	55.5556	-10.4762	-4.8951	3.21101	0.47619	-25.7143	32.0513	6.87023	-23.4848	13.1245	-3.93013	6.43402	7.87172	-12.4378	-16.2673	36.9565
2	E06000003	Redcar and Cleveland	-1.00608	54.5675	Redcar and Cleveland_	2020-07-05	2	2	0	0	-0.693147	0.405465	1.09861	0.405465	-0.693147	1.09861	Redcar and Cleveland		-40.2857	-7.57143	72.5	-6	-29.1429	9.07143	27	5	18.6603	17.3512	32.8408	-28.5714	-23.8636	-13.0584	4.58716	6.50445	-4.39883	-15.5844	10.5067	2.526	-11.639	24.5098	-36.1272	-0.404858	18.3908	-1.09091	-10.352	22.2997	-1.04167	-5.12821	14.2857
2	E06000003	Redcar and Cleveland	-1.00608	54.5675	Redcar and Cleveland_	2020-07-12	1	3	0	0	1.09861	1.79176	-0.693147	-1.09861	0.693147	-1.79176	Redcar and Cleveland		-29.5714	-6.85714	83	-10.1429	-26.7143	8.57143	28	6	21.1896	3.58632	35.5677	-48.9655	-35.1097	-15.493	14.8649	-2.01973	4.73083	2.4	10.2328	1.443	-23.5294	-2.8436	-10.0746	2.47934	15.6125	4.38596	4.12148	17.1171	32.2917	4.98688	35.4167
2	E06000003	Redcar and Cleveland	-1.00608	54.5675	Redcar and Cleveland_	2020-07-19	3	1	0	0	0.693147	-1.79176	0.287682	1.79176	-0.693147	2.07944	Redcar and Cleveland		-22	-8	101	-10.7143	-28.7143	8.28571	29	7	-1.46341	5.08475	56.5789	-26.506	-33.2288	12.766	16.9761	-2.50671	6.28183	11.7647	4.61881	4.45469	-1.03093	-9.21986	-8.20399	6.36704	18.1897	16.9355	-12.3288	10.8025	25.5474	-4.78796	46.3918
2	E06000003	Redcar and Cleveland	-1.00608	54.5675	Redcar and Cleveland_	2020-07-26	6	6	0	0	-2.48491	-0.405465	0.287682	-2.48491	0.287682	0.287682	Redcar and Cleveland		-16.5714	-8	85.5	-9.85714	-29.8571	7.71429	30	8	5.38721	9.30979	31.7489	-16.8675	-26.2626	0	3.87016	1.654	16.4948	22.449	8.85936	11.4625	21.3873	25.4464	19.8895	49.7487	1.40406	-5.30612	11.5741	4.52555	58.5366	5.40184	33.3333
2	E06000003	Redcar and Cleveland	-1.00608	54.5675	Redcar and Cleveland_	2020-08-02	0.5	0.5	0	0	2.07944	2.77259	3.63759	2.77259	2.77259	3.98898	Redcar and Cleveland		-8.71429	-9.28571	65	-10	-29	6.42857	31	9	28.952	11.6206	31.9372	-28.3784	-12.2123	-15.5556	15.3439	5.95642	4.30293	-31.3953	4.31373	12.6677	-11.2272	4.7619	33.494	-0.813008	9.53846	-10.1563	2.19895	20.1821	23.4043	11.3997	25
2	E06000003	Redcar and Cleveland	-1.00608	54.5675	Redcar and Cleveland_	2020-08-09	4	8	0	0	0.693147	1.55814	2.19722	0	1.2164	1.65823	Redcar and Cleveland		-7	-10	36	-14	-28.5714	6.71429	32	10	23.049	-1.92878	13.0337	2.6087	-19.5402	-22.7273	16.7305	12.1411	-1.28205	-25.1462	4.36205	2.53807	17.1014	13.0667	32.8467	-1.97628	3.77074	-8.33333	5.8952	11.9048	2.80374	15.4583	12.7273
2	E06000003	Redcar and Cleveland	-1.00608	54.5675	Redcar and Cleveland_	2020-08-16	8	8	0	0	0.864997	1.50408	1.55814	1.2164	1.65823	1.32176	Redcar and Cleveland		-22.2174	-15.2174	9.375	-19.8696	-31	6.14286	33	11	56.0311	-6.62651	24.2464	2.22045e-14	-25.7642	-15.1163	0.863931	1.31372	10.0313	-13.8298	4.81341	-2.33216	7.60563	20.8443	14.8064	11.3043	7.77521	-12.6354	-4.329	-4.13476	14.8387	8.22873	-33.8346
2	E06000003	Redcar and Cleveland	-1.00608	54.5675	Redcar and Cleveland_	2020-08-23	19	27	0	0	0.63908	0.693147	0.489548	0.441833	0.105361	0.441833	Redcar and Cleveland		-20.5217	-13.5217	14.5208	-19.587	-38.3333	6.83333	34	12	21.3052	3.92006	12.7124	16.2393	-31.1741	-7.14286	9.78399	8.54871	14.1447	-8.57143	3.80904	7.69231	-9.95025	-0.520833	23.038	22.9508	6.16389	17.1548	-1.53173	4.94418	66.3043	-3.82979	3.2967
2	E06000003	Redcar and Cleveland	-1.00608	54.5675	Redcar and Cleveland_	2020-08-30	36	42	0	0	0.0540672	-0.149532	0.720546	-0.336472	0	0.750967	Redcar and Cleveland		-18.9565	-11.9565	19.2708	-19.3261	-35.25	6.33333	35	13	30.3944	7.56041	20.603	18	-29.1667	-1.19048	2.15463	20.339	12.3596	-3.57143	7.24947	-4.4335	-2.68949	34.8315	26.8085	-5.5794	8.5671	19.0661	-1.17899	13.4868	51.049	-7.75194	-7.2
2	E06000003	Redcar and Cleveland	-1.00608	54.5675	Redcar and Cleveland_	2020-09-06	38	30	0	0	-0.203599	0.666479	1.05376	0.336472	1.08744	1.79176	Redcar and Cleveland		-17.6014	-10.2681	24.0208	-18.5725	-25.5	5.33333	36	14	13.4904	2.00308	32.9252	11.1111	-5.88235	4.7619	-1.72414	15.2874	11.0016	-4.87805	7.68421	-2.11216	-4.81013	-14.9378	1.90275	48.2428	2.07588	23.0769	-4.60594	-6.68896	83.1169	-11.3757	1.75439
2	E06000003	Redcar and Cleveland	-1.00608	54.5675	Redcar and Cleveland_	2020-09-13	31	42	0	0	0.870078	1.25736	2.29286	0.750967	1.45529	1.92529	Redcar and Cleveland		-11.8571	-8.42857	28.5	-13.8571	-19.4286	4.5	37	15	15.7895	9.10638	12.7005	18.75	-53.4884	4.7619	-6.81265	21.9037	-12.6935	-1.11022e-14	9.2827	2.9453	-16.1731	24.2494	0.998004	-17.5627	13.5008	7.37705	4.25753	8.86525	-17.7143	-10.8214	-39.3939
2	E06000003	Redcar and Cleveland	-1.00608	54.5675	Redcar and Cleveland_	2020-09-20	74	89	0	0	0.387283	1.42278	1.57367	0.70432	1.17432	1.42216	Redcar and Cleveland		-20.4286	-8.28571	-22	-26.1429	-19.4286	5.92857	38	16	18.6869	5.46358	18.3024	21.2766	33.3333	2.38095	1.72643	21.4161	9.57447	-26.2032	4.55026	2.37548	-47.4453	12.5	-12.8107	0.389105	6.14786	-8.07018	4.35707	19.1176	-22.0183	7.22222	19.2308
2	E06000003	Redcar and Cleveland	-1.00608	54.5675	Redcar and Cleveland_	2020-09-27	109	180	0	0	1.0355	1.18639	1.46775	0.470004	0.71784	0.914066	Redcar and Cleveland		-21.4286	-7.28571	-13.6429	-22.4286	-16.5714	5.85714	39	17	26.9841	14.4082	13.5948	27.4725	-23.2558	-8.69565	11.3855	6.80876	15.3473	-1.93548	11.3043	9.0379	-11.3744	29.1866	-4.66531	-0.374532	1.9665	35.8852	-3.16027	9.46197	22.1477	-2.19619	-7.84314
2	E06000003	Redcar and Cleveland	-1.00608	54.5675	Redcar and Cleveland_	2020-10-04	307	288	0	0	0.150888	0.432248	0.0902634	0.247836	0.444062	0.261295	Redcar and Cleveland		-22.1429	-6.85714	3.42857	-21.8571	-17.1429	6.14286	40	18	10.7551	2.67206	15.7964	29.0323	-41.3333	16	-11.8932	6.09613	8.52941	-20.2186	-12.7021	5.87432	-6.04027	33.3333	-3.56473	32.4503	-0.295858	-7.25806	-2.60304	-9.48419	-4.66321	0.526316	6.19469
2	E06000003	Redcar and Cleveland	-1.00608	54.5675	Redcar and Cleveland_	2020-10-11	357	369	0	0	0.28136	-0.0606246	0.480106	0.196226	0.0134592	0.448777	Redcar and Cleveland		-26.4286	-8.42857	-14.7857	-26.5714	-17.1429	7.28571	41	19	16.8367	-0.849421	15.1915	-2.17391	-12.1951	-19.2308	-3.03797	10.0719	9.72644	-4	23.4064	5.08711	-8.6758	11.3872	5.95238	13.0769	5.14286	-3.73444	0	-1.99336	4.91803	-12.4839	-30.1887
2	E06000003	Redcar and Cleveland	-1.00608	54.5675	Redcar and Cleveland_	2020-10-18	473	449	0	0	-0.341984	0.198747	0.396262	-0.182767	0.252551	0.398761	Redcar and Cleveland		-24	-6.71429	-9	-23.2857	-18	7.28571	42	20	9.09091	2.866	9.30537	-23.0769	-17.7215	-44.5087	-9.28382	3.21797	7.21003	-8.19672	31.1598	8.16469	-11.2108	39.3365	12.5475	-5.53746	12.809	15.122	4.58101	-3.91061	14.7929	11.6848	3.77358
2	E06000003	Redcar and Cleveland	-1.00608	54.5675	Redcar and Cleveland_	2020-10-25	336	374	0	0	0.540731	0.738246	0.367038	0.435318	0.581528	0.257829	Redcar and Cleveland		-22	-3.71429	5.14286	-27.5714	-26.8571	8.28571	43	21	23.2877	9.66222	15.8657	33.3333	-53.6	10.5263	2.81518	17.6097	23.6246	-22.8261	18.0519	2.18464	8.58726	10.2459	26.8065	6.71642	10.8538	-14.9425	6.13861	14.3898	10.4348	-16.7453	34.1176
2	E06000003	Redcar and Cleveland	-1.00608	54.5675	Redcar and Cleveland_	2020-11-01	577	578	0	0	0.197515	-0.173693	-0.991866	0.14621	-0.177489	-1.07637	Redcar and Cleveland		-30.5714	-3.85714	-17.2857	-28.5714	-22.7143	8.85714	44	22	12.7072	4.90798	24.9664	-16.4557	-46.6667	-45.6	1.54639	16.5206	-5.98802	2.5974	63.6069	-5.04371	-19.6262	6.14035	10.1031	-8.77193	4.27729	-4.08163	4.35664	12.7273	-1.11111	-3.67454	11.828
2	E06000003	Redcar and Cleveland	-1.00608	54.5675	Redcar and Cleveland_	2020-11-08	703	669	0	0	-0.371208	-1.18938	-1.335	-0.323699	-1.22258	-1.24309	Redcar and Cleveland		-56.2857	-7.57143	-11.6429	-34.1429	-30.4286	12.1429	45	23	23.8095	-7.27969	13.5501	10.2804	-38.6667	-45.0704	-5.7971	-6.53722	-25.9366	-20.2312	53.5642	-9.30233	-20.8872	-3.71901	28.9855	-5.69106	1.17647	0.75188	7.64331	-9.81818	8.37438	-2.46914	-23.6364
2	E06000003	Redcar and Cleveland	-1.00608	54.5675	Redcar and Cleveland_	2020-11-15	485	484	0	0	-0.818173	-0.963793	-0.875881	-0.898881	-0.919395	-0.950976	Redcar and Cleveland		-55.2857	-6.42857	-19.5714	-33.8571	-31.1429	11.8571	46	24	56.9132	22.8835	27.2984	30.8642	-51.1111	-24.7863	-6.21762	11.8598	41.7293	-8.43373	45.1993	11.0785	-59.8344	8.57143	23.9852	50.2304	11.7427	-4.58015	3.35135	14.053	22.6994	18.1818	111.111
2	E06000003	Redcar and Cleveland	-1.00608	54.5675	Redcar and Cleveland_	2020-11-22	214	197	0	0	-0.14562	-0.0577083	-0.247982	-0.0205135	-0.0520951	-0.0361797	Redcar and Cleveland		-51.5714	-4	-5.35714	-34.4286	-30.2857	11.4286	47	25	31.0345	6.77436	23.5377	45.4545	-62.7329	-6.8323	-3.47003	4.42804	5.84416	-1.11022e-14	35.4486	8.20158	-6.45604	14.7651	36.4055	-8.59375	32.0192	14.4414	-3.88548	9.84252	23.2558	8	85.5072
2	E06000003	Redcar and Cleveland	-1.00608	54.5675	Redcar and Cleveland_	2020-11-29	185	193	0	0	0.0879119	-0.102362	0.0879119	-0.0315816	-0.0156661	0.0255768	Redcar and Cleveland		-45.2857	-1	-20	-35.5714	-25.1429	10.1429	48	26	29.5745	11.1534	21.6954	64.8649	-64.375	7.00637	0.974314	10.2288	15.5902	18.2266	27.6929	16.5525	-9.17031	1.48368	32.6409	9.00322	19.6995	-11.7647	7.61099	22.6902	11.1111	5.09978	29.4964
2	E06000003	Redcar and Cleveland	-1.00608	54.5675	Redcar and Cleveland_	2020-12-06	202	187	0.3	0	-0.190274	0	0.575055	0.0159155	0.0571584	1.04365	Redcar and Cleveland		-45.5714	-0.714286	-17.6429	-35.1429	-22.4286	8.85714	49	27	32.4766	17.1363	20.8828	16.9492	-70.4918	-11.7647	-16.4017	1.91816	32.1652	14.2202	29.0222	11.2397	-12.0464	-16.095	42.1053	38.1703	20.7591	-8.24468	3.65591	34.3612	-19.1406	16.7503	51.1278
2	E06000003	Redcar and Cleveland	-1.00608	54.5675	Redcar and Cleveland_	2020-12-13	167	190	0.7	0	0.190274	0.765329	1.28392	0.041243	1.02774	1.20345	Redcar and Cleveland		-44.1429	4.28571	-18.2857	-33	-23.7143	9.28571	50	28	67.1533	12.1795	35.9249	21.6216	-68.4932	-31.5436	-9.10326	19.0517	40.6623	26.1062	36.9755	20.6257	9.78261	-2.73775	71.2785	22.1239	23.3236	9.77654	14.3063	6.16622	-6.77291	4.23453	12.963
2	E06000003	Redcar and Cleveland	-1.00608	54.5675	Redcar and Cleveland_	2020-12-20	202	198	1.1	0	0.575055	1.09365	1.27237	0.986495	1.1622	1.01983	Redcar and Cleveland		-51.4286	-2.14286	-18.3571	-46.2857	-46.4286	13	51	29	8.19672	2.68162	16.7508	43.1193	-60.7595	-7.69231	-31.3926	13.6856	53.8346	21.3636	29.0013	23.8394	17.4905	15.2632	64.5963	48.3755	17.2432	16.129	4.00844	7.62016	24.7059	5.26316	42.6573
2	E06000003	Redcar and Cleveland	-1.00608	54.5675	Redcar and Cleveland_	2020-12-27	359	531	3	0.2	0.518595	0.697317	0.460558	0.175708	0.0333364	0.0726272	Redcar and Cleveland		-61.4286	-15.4286	-24.7143	-53.4286	-57.7143	18.2857	52	30	-53.2258	10.1551	-0.450635	2.22222	-68.8	-3.71681	-17.025	8.28402	-6.17907	-5.26316	-6.84155	-9.30608	26.0128	-19.0083	33.9587	-5.09383	-11.7155	-1.84697	-5.67327	4.39189	12.5	-8.03134	13.6364
2	E06000003	Redcar and Cleveland	-1.00608	54.5675	Redcar and Cleveland_	2021-01-03	603	633	4.8	0.6	0.178722	-0.0580368	-0.412956	-0.142372	-0.103081	-0.528892	Redcar and Cleveland		-64.4286	-15.1429	-27.7857	-49.4286	-37	15	53	31
2	E06000003	Redcar and Cleveland	-1.00608	54.5675	Redcar and Cleveland_	2021-01-10	721	549	7.4	0.8	-0.236759	-0.591678	-0.769498	0.0392908	-0.38652	-0.555526	Redcar and Cleveland		-63.2857	-18.2857	-20.0714	-48.5714	-38	14.2857	01	32	15.8501	12.2278	-1.88889	8.86076	-55.8621	9.71429	20.4762	17.6909	-0.478469	16.4706	24.6345	19.84	28.3105	45.0346	77.0667	-4.49827	10.2131	9.96016	16.0932	-6.23145	27.5168	10.2832	68.8312
2	E06000003	Redcar and Cleveland	-1.00608	54.5675	Redcar and Cleveland_	2021-01-17	569	571	12.3	0.8	-0.354919	-0.532739	-0.771726	-0.425811	-0.594817	-0.737917	Redcar and Cleveland		-63.4286	-18	-19.4286	-48.1429	-37.2857	14.1429	02	33	32.5806	6.92607	18.3172	-3.8961	-70.6897	2.62391	-2.05562	22.4564	7.46634	-4.14201	39.548	7.21944	-0.515464	4.83559	63.913	38.0282	12.3907	-18.8811	10.8242	17.2524	38.6503	-1.40056	-2.75229
2	E06000003	Redcar and Cleveland	-1.00608	54.5675	Redcar and Cleveland_	2021-01-24	399	373	18.1	0.8	-0.17782	-0.416807	-0.550882	-0.169006	-0.312107	-0.669305	Redcar and Cleveland		-61.2857	-15.1429	-11.5	-49.1429	-36.1429	13.7143	03	34	26.1438	14.8649	28.0943	-5.88235	-62	-4.7619	6.45586	28.0941	-0.742942	28.9157	24.7764	0.478469	15.5361	10.5368	24.1758	18.8034	20.8151	6.08696	8.88469	18.7097	38.5621	0.859599	2.65487
2	E06000003	Redcar and Cleveland	-1.00608	54.5675	Redcar and Cleveland_	2021-01-31	334	315	22.7	0.8	-0.238987	-0.373062	-0.820708	-0.143101	-0.500299	-0.839918	Redcar and Cleveland		-62.4286	-15.1429	-30.2857	-50.4286	-35.8571	14	04	35	22.8243	10.4807	27.193	9.09091	-70.6422	216.109	-15.9209	27.1613	6.83625	21.6931	32.7896	-0.414938	15.2034	17.4664	34.7921	-5.92334	20.9155	11.6883	7.05882	21.1806	-2.7027	-0.275482	28.3019
2	E06000003	Redcar and Cleveland	-1.00608	54.5675	Redcar and Cleveland_	2021-02-07	263	273	27.1	0.8	-0.134075	-0.581721	-0.987187	-0.357198	-0.696817	-0.974743	Redcar and Cleveland		-62.7143	-11.4286	-23.6429	-52.1429	-36.8571	14.4286	05	36	38.0711	2.74277	36.7937	12.381	-39.3258	-5.59006	7.80488	16.0168	5.34351	14.2857	26.7176	-4.79233	-17.0923	0.19802	45.2282	0.666667	27.3009	8.8	12.8673	8.92019	23.4694	-15.4173	-10.1266
2	E06000003	Redcar and Cleveland	-1.00608	54.5675	Redcar and Cleveland_	2021-02-14	230	191	31.8	0.9	-0.447647	-0.853112	-0.793688	-0.339619	-0.617544	-0.908468	Redcar and Cleveland		-55.8571	-7	-22.8571	-46.4286	-37.4286	13.8571	06	37	10.4205	13.0016	30.7305	51.6484	-67.619	0.31746	9.11392	14.8019	12.9721	-3.9548	26.4739	0.908456	-10.9649	11.4943	55.8036	-4.32099	7.69231	11.1111	0.18797	-0.306748	-24.6032	4.38472	21.4286
2	E06000003	Redcar and Cleveland	-1.00608	54.5675	Redcar and Cleveland_	2021-02-21	147	136	35.5	1.1	-0.405465	-0.346042	-0.727753	-0.277926	-0.568849	-0.595167	Redcar and Cleveland		-53.8571	-5.14286	35.5	-42.2857	-31.5714	12.2857	07	38	34.7009	25.4648	30.0553	3.92157	-64.3564	6.49351	9.00243	9.73451	18.1049	35.8974	22.0451	14.4231	23.3735	11.4068	62.6478	-3.81679	29.4842	3.32103	21.8947	14.4444	18.3908	12.6565	16.9492
2	E06000003	Redcar and Cleveland	-1.00608	54.5675	Redcar and Cleveland_	2021-02-28	98	103	39.2	1.4	0.0594234	-0.322288	-0.107631	-0.290924	-0.317241	-0.507595	Redcar and Cleveland		-53	-3.85714	30.5	-42.4286	-30.5714	11.8571	08	39	54.5455	8.63422	23.3657	43.8202	-19.3548	5.3719	3.93901	19.9017	12.1061	47.7612	27.5505	26.873	31.7333	4	37.2197	29.5775	26.0425	14.4105	13.3612	9.40989	4.49438	12.344	-6
2	E06000003	Redcar and Cleveland	-1.00608	54.5675	Redcar and Cleveland_	2021-03-07	104	77	41.8	1.9	-0.381711	-0.167054	-0.837728	-0.0263173	-0.216671	-0.654926	Redcar and Cleveland		-53	1.14286	-3.14286	-41	-27.8571	10.8571	09	40	23.9344	13.361	33.1503	14.2857	-52.2388	-11.8531	5.92784	12.0238	-2.04678	15.1899	33.7197	6.9735	34.5178	2.65152	102.105	57.9439	14.3073	9.91736	6.0166	15.8261	1.67598	16.0458	17.5439
2	E06000003	Redcar and Cleveland	-1.00608	54.5675	Redcar and Cleveland_	2021-03-14	71	75	49.6	4.1	0.214657	-0.456017	-1.31824	-0.190354	-0.628609	-1.02165	Redcar and Cleveland		-52.1429	0.428571	11.1429	-34.8571	-25	10.1429	10	41	28.9286	20.3008	27.1093	15.2941	-40.9836	-46.2185	-1.23762	15.2855	-0.297619	17.0455	31.5653	14.9059	28.7599	8.82353	44.0678	6.16438	25.7418	26.3158	16.9978	13.6986	58.4416	7.94118	38.1443
2	E06000003	Redcar and Cleveland	-1.00608	54.5675	Redcar and Cleveland_	2021-03-21	88	62	56.7	6.4	-0.670674	-1.5329	-0.893818	-0.438255	-0.831298	-0.908259	Redcar and Cleveland		-49.7143	2.28571	33	-36.7143	-26.1429	9.85714	11	42	8.22368	6.31912	5.23077	72.2222	-17.1429	-46.4435	1.0551	21.729	12.3288	33.3333	31.4707	10.7843	14.3434	-5.22388	23.2472	31.5985	21.7325	15.102	8.82658	6.77419	51.5924	8.39695	38.7387
2	E06000003	Redcar and Cleveland	-1.00608	54.5675	Redcar and Cleveland_	2021-03-28	45	40	59.4	9.7	-0.862224	-0.223144	-0.71562	-0.393043	-0.470004	-0.693147	Redcar and Cleveland		-46.2857	8	9	-38.4286	-35.4286	10.7143	12	43	25.0909	12.5397	34.4262	-14.7059	-23.5294	-52.5926	5.07246	17.1695	9.7561	20.4969	38.8002	11.9826	-34.1801	8.10811	16.8254	8.69565	22.5452	30.8901	5.78339	17.4873	42.3077	14.3255	15.6863
2	E06000003	Redcar and Cleveland	-1.00608	54.5675	Redcar and Cleveland_	2021-04-04	19	27	60.3	15.7	0.63908	0.146603	0.0512933	-0.076961	-0.300105	-0.587787	Redcar and Cleveland		-51.2857	-4.42857	49	-39.8571	-37.4286	12	13	44	26.6423	5.50595	24.6264	47.2527	-41.25	-26.5306	10.9137	30.2299	36.5385	13.5135	17.2557	9.25666	12.8645	16.4045	74.0831	23.2877	11.3833	-2.85714	24.4693	-6.93374	27.907	5.07545	-30
2	E06000003	Redcar and Cleveland	-1.00608	54.5675	Redcar and Cleveland_	2021-04-11	36	25	61.9	20.9	-0.492476	-0.587787	-0.538997	-0.223144	-0.510826	-0.223144	Redcar and Cleveland		-30.7143	6	26.5	-24.1429	-21.8571	6.14286	14	45	3.69181	9.4902	23.8806	13.6	-44	-21.9089	3.61146	27.2727	59.6513	31.5789	29.7386	16.4036	20.4396	17.833	44.1406	13.5135	19.7037	4	14.4974	14.9425	6.66667	15.0492	9.56522
2	E06000003	Redcar and Cleveland	-1.00608	54.5675	Redcar and Cleveland_	2021-04-18	22	20	63.4	25.1	-0.0953102	-0.04652	-0.200671	-0.287682	0	-0.105361	Redcar and Cleveland		-28.4286	8.28571	39.5	-19.2857	-19.1429	5.42857	15	46	11.1475	9.06225	16.5517	20	-29.8701	-17.6715	-1.01925	-5.57751	24.3612	9.30233	36.6552	27.7053	67.1733	4.49679	52.9954	9.83607	16.1934	-14.4	-12.701	20.1413	22.3684	28.9355	10.6796
2	E06000003	Redcar and Cleveland	-1.00608	54.5675	Redcar and Cleveland_	2021-04-25	20	15	64.6	28.9	0.0487902	-0.105361	-0.597837	0.287682	0.182322	-0.0689929	Redcar and Cleveland		-32.5714	7.42857	36	-23.4286	-19.4286	5.85714	16	47	-1.08192	16.9687	-4.58155	104.762	-1.5873	-13.7725	2.09618	13.9098	53.7133	10.3896	32.1172	4.5614	29.3556	7.04225	47.7551	13.913	15.1917	33.0435	19.7183	11.6358	-14.9321	19.2412	154.286
2	E06000003	Redcar and Cleveland	-1.00608	54.5675	Redcar and Cleveland_	2021-05-02	21	20	65.7	33.8	-0.154151	-0.646627	0.287682	-0.105361	-0.356675	0.182322	Redcar and Cleveland		-38.2857	4.71429	-5.5	-32	-25.8571	8	17	48	-4.21585	31.5425	11.1411	6.54206	18.5185	-18.7359	14.0373	15.4438	16.3233	16.4557	28.2165	26.4728	28.0353	12.3853	63.0769	13.3603	22.6475	10.5882	2.50482	17.1171	-8.3871	4.32503	41.4141
2	E06000003	Redcar and Cleveland	-1.00608	54.5675	Redcar and Cleveland_	2021-05-09	18	18	67.3	38.1	-0.492476	0.441833	0	-0.251314	0.287682	0	Redcar and Cleveland		-32.2857	7.57143	10	-24.4286	-17.1429	6	18	49	-4.51613	18.218	11.6589	8.66142	17.8571	-23.7999	17.4026	-1.01664	37.9549	18.5714	22.0942	22.9231	95.9184	-5.28302	86.8778	17.5439	21.7391	-14.0794	13.189	20.1908	26.8571	31.6527	71.7172
2	E06000003	Redcar and Cleveland	-1.00608	54.5675	Redcar and Cleveland_	2021-05-16	11	14	68.2	42	0.934309	0.492476	1.29098	0.538997	0.251314	1.12214	Redcar and Cleveland		-21	7	-8.28571	-25.8571	-16.1429	4.42857	19	50	-13.7199	20.9459	2.55376	30.7692	106.742	-4.979	17.0264	4.27431	35.8852	31.8841	34.1004	28.1752	67.4797	30.7865	92.437	192.233	17.8931	18.0952	14.4432	20	-20	14.8704	21.5686
2	E06000003	Redcar and Cleveland	-1.00608	54.5675	Redcar and Cleveland_	2021-05-23	28	24	69	46.5	-0.441833	0.356675	0.872488	-0.287682	0.583146	1.28785	Redcar and Cleveland		-13.5714	10.2857	32	-19.5714	-15.2857	3.42857	20	51	-5.39683	24.0376	11.0797	-16.8831	100	13.3662	10.2041	10.4058	34.4882	31.0811	29.7727	14.2639	39.4089	15.5925	113.811	36.7089	25.8091	24.0506	3.52673	8.20189	29.6	16.5289	8.41121
2	E06000003	Redcar and Cleveland	-1.00608	54.5675	Redcar and Cleveland_	2021-05-30	18	18	69.7	51.3	0.798508	1.31432	2.34074	0.870828	1.57554	2.59443	Redcar and Cleveland		4	13.7143	62.5	-14.7143	-30.4286	4.57143	21	52	-6.68693	9.73017	6.73854	-6.76692	32.2034	-34.3732	27.4359	22.5027	0.277778	55.5556	20.0658	14.6506	-4.82759	31.7865	86.8074	14.7679	16.6798	18.1818	12.8713	-1.28617	-15.5779	7.08447	37.3494
2	E06000003	Redcar and Cleveland	-1.00608	54.5675	Redcar and Cleveland_	2021-06-06	40	43	70.9	56.2	0.515813	1.54223	2.59712	0.704708	1.7236	2.63739	Redcar and Cleveland		-6.28571	13.5714	34.5	-16.8571	-13.5714	3.42857	22	53	-1.93906	10	7.23227	71.4286	1.53846	14.3847	16.4808	45.2138	5.45455	25.3521	10.9081	11.9765	-13.0097	4.25056	77.561	-5.15464	21.1921	-27.6451	22.87	-2.90076	17.7778	1.45695	3.22581
2	E06000003	Redcar and Cleveland	-1.00608	54.5675	Redcar and Cleveland_	2021-06-13	67	87	72.3	59.4	1.02642	2.08131	2.62077	1.01889	1.93269	2.57463	Redcar and Cleveland		-6.14286	12.4286	27.5	-16.1429	-15.2857	3.71429	23	54	6.76259	13.6678	9.55414	54.1284	57.6923	-20.0632	17.2932	49.1007	25.1142	36.9128	18.2544	21.1552	-30.9353	4.93274	44.6009	0	14.2619	-1.65289	20.4082	23.0252	27.5676	6.86499	-0.952381
2	E06000003	Redcar and Cleveland	-1.00608	54.5675	Redcar and Cleveland_	2021-06-20	187	241	73	61.3	1.05489	1.59435	2.34242	0.913798	1.55574	2.19584	Redcar and Cleveland		-10.1429	8	-11.2857	-23.8571	-15.1429	4.14286	24	55	2.60337	15.4229	0.205058	20.3125	-20.7547	-17.1942	10.9524	50.0524	48.5086	1.19048	21.2802	19.0222	7.66208	14.7005	67.9654	47.8992	16.3347	-12.8571	11.9741	19.0556	9	33.5252	40
2	E06000003	Redcar and Cleveland	-1.00608	54.5675	Redcar and Cleveland_	2021-06-27	537	601	75.1	62.9	0.539462	1.28753	1.0658	0.641941	1.28204	0.667018	Redcar and Cleveland		-7.85714	8.14286	-1.5	-25.4286	-15.7143	3.85714	25	56	-2.76923	30.3351	12.5535	-13.1579	-24.1379	-12.4378	21.4756	15.2667	39.4525	44.186	31.1696	28.6184	-21.3389	29.9799	95.7143	23.6181	25.9389	-7.27969	10.9015	-3.92465	-1	25.9669	62.5
2	E06000003	Redcar and Cleveland	-1.00608	54.5675	Redcar and Cleveland_	2021-07-04	921	1142	76.6	64.4	0.748071	0.52634	-0.337776	0.640101	0.025077	-0.710815	Redcar and Cleveland		-10.7143	8.42857	17.5	-25.2857	-18	5.28571	26	57	-1.88088	21.2955	-0.45425	-20.4545	1.69492	-18.6643	27.7311	13.7255	29.5238	0.699301	27.7523	17.1429	-10.6122	20.5128	104.58	11.3636	33.9543	-3.93013	11.8866	12.828	41.2935	6.43127	36.9565
2	E06000003	Redcar and Cleveland	-1.00608	54.5675	Redcar and Cleveland_	2021-07-11	1946	2166	77.4	65.6	-0.221731	-1.08585	-1.39145	-0.615024	-1.35092	-1.45016	Redcar and Cleveland		-11.7143	9.71429	43.5	-21.5714	-22	5.85714	27	58	-8.13397	19.1953	-7.05171	-22.0779	58.3333	-24.3986	16.6448	26.7197	8.5044	18.1818	15.7333	13.9673	15.4394	38.7255	-2.31214	-3.64372	24.1379	12	7.03934	23.3449	10.4167	7.17949	-8.16327
2	E06000003	Redcar and Cleveland	-1.00608	54.5675	Redcar and Cleveland_	2021-07-18	1559	1171	78.4	66.5	-0.864116	-1.16971	-1.20333	-0.735892	-0.835132	-0.990267	Redcar and Cleveland		-5.42857	10.2857	32.5	-16.8571	-27.4286	5.85714	28	59	29.368	15.5963	1.91518	4.82759	34.4828	-43.662	19.7297	30.4838	8.97227	34.4	4.92691	6.49351	6.86275	22.7488	32.0896	9.91736	19.4556	-31.5789	5.85683	3.9039	5.20833	9.44882	-12.5
2	E06000003	Redcar and Cleveland	-1.00608	54.5675	Redcar and Cleveland_	2021-07-25	657	561	79.1	67.3	-0.305599	-0.339216	-0.544885	-0.0992395	-0.254375	-0.284716	Redcar and Cleveland		-4.42857	8.71429	9.5	-22.1429	-26.8571	5.28571	29	60	6.01626	13.0508	4.60526	14.4578	-10.3448	-14.8936	4.24403	27.5739	10.017	7.35294	8.069	13.5177	21.6495	-3.90071	58.3149	16.8539	17.6675	9.67742	19.2835	27.7778	86.8613	9.71272	-23.7113
2	E06000003	Redcar and Cleveland	-1.00608	54.5675	Redcar and Cleveland_	2021-08-01	484	508	79.4	68.4	-0.0336166	-0.239286	0.062082	-0.155135	-0.185476	-0.0320027	Redcar and Cleveland		-0.714286	7.71429	15.5	-21.1429	-25.2857	5	30	61	14.4781	16.6934	-8.7142	-24.0964	14.8148	-4.34783	17.603	0.0447027	36.0825	-6.12245	15.3931	12.4111	101.734	26.3393	90.6077	15.5779	22.7769	-2.04082	22.6852	6.86131	42.6829	6.19236	31.0345
2	E06000003	Redcar and Cleveland	-1.00608	54.5675	Redcar and Cleveland_	2021-08-08	468	435	79.9	69.6	-0.205669	0.0956986	0.012739	-0.0303407	0.123133	0.155135	Redcar and Cleveland		1.57143	10.1429	31.5	-21.1429	-24.1429	4.28571	31	62	12.9663	17.9447	9.68586	-6.75676	3.00429	6.66667	8.99471	13.7046	47.6764	-11.6279	14.7339	23.5469	49.8695	-1.7316	69.6386	64.2276	18.6154	7.8125	13.089	9.55994	-2.12766	33.3333	36.5385
2	E06000003	Redcar and Cleveland	-1.00608	54.5675	Redcar and Cleveland_	2021-08-15	381	422	80.2	70.4	0.301368	0.218408	0.427102	0.153473	0.185476	0.250261	Redcar and Cleveland		-2.85714	6.14286	2	-25.7143	-23.5714	4.57143	32	63	11.7967	7.8635	-8.8764	25.2174	49.4253	18.1818	7.53512	15.9698	33.0128	5.26316	16.4667	11.24	32.7536	30.1333	126.764	167.194	13.7255	-9.84848	16.5939	14.2857	-19.6262	12.7223	12.7273
2	E06000003	Redcar and Cleveland	-1.00608	54.5675	Redcar and Cleveland_	2021-08-22	515	492	80.7	71.3	-0.0829596	0.125734	-0.164234	0.0320027	0.0967873	-0.0981598	Redcar and Cleveland		4	8.28571	56.5	-21.2857	-24	3.71429	33	64	-2.33463	17.7711	10.2228	32.3077	113.974	10.4651	-0.431965	17.6038	17.8683	9.57447	18.1179	7.13781	30.7042	45.1187	127.79	173.043	27.6366	-11.1913	12.5541	20.3675	72.9032	5.16039	-5.26316
2	E06000003	Redcar and Cleveland	-1.00608	54.5675	Redcar and Cleveland_	2021-08-29	474	508	81.1	73.1	0.208694	-0.0812741	-0.210565	0.0647846	-0.130162	-0.338837	Redcar and Cleveland		-0.285714	8.57143	19.5	-29	-25	5.14286	34	65	-19.3858	8.99308	-5.44815	31.6239	126.721	2.38095	8.51334	1.68986	30.9211	5.14286	-5.12951	14.7125	14.9254	37.5	101.519	14.7541	8.19434	8.78661	11.5974	-0.478469	41.3043	9.50355	36.2637
2	E06000003	Redcar and Cleveland	-1.00608	54.5675	Redcar and Cleveland_	2021-09-05	584	542	81.3	73.9	-0.289968	-0.419258	-0.38094	-0.194947	-0.403622	-0.31638	Redcar and Cleveland		3	11	33	-17.4286	-15.4286	3	35	66	25.7541	20.1871	-1.88442	4	129.167	-8.33333	13.0545	34.9879	11.7175	4.7619	26.3326	-2.18156	48.6553	51.1236	59.5745	32.1888	19.3328	-8.17121	7.82422	11.1842	120.979	11.1111	-0.8
2	E06000003	Redcar and Cleveland	-1.00608	54.5675	Redcar and Cleveland_	2021-09-12	437	446	81.6	74.9	-0.129291	-0.0909718	0.0685351	-0.208675	-0.121433	0.128192	Redcar and Cleveland		-1.71429	8	33	-18	-16.2857	2.85714	36	67	20.7709	13.8675	4.89796	47.4747	190.196	-19.0476	12.3153	44.2529	4.10509	21.9512	17.7895	12.1631	68.6076	29.4606	72.9387	11.8211	5.51181	-18.8034	3.5824	22.7425	27.2727	27.5132	10.5263
2	E06000003	Redcar and Cleveland	-1.00608	54.5675	Redcar and Cleveland_	2021-09-19	384	362	81.7	75.6	0.0383189	0.197826	0.559616	0.0872416	0.336867	0.693147	Redcar and Cleveland		1.28571	8.42857	25	-18.2857	-15.8571	2.71429	37	68	29.3233	25.2766	6.68449	-8.33333	55.814	4.7619	9.97567	36.1239	11.1455	20	16.1392	5.75035	19.3622	51.0393	47.7046	-1.79211	15.3846	-5.7377	15.2648	30.4965	0.571429	18.9048	3.0303
2	E06000003	Redcar and Cleveland	-1.00608	54.5675	Redcar and Cleveland_	2021-09-26	399	395	81.9	76	0.159507	0.521297	0.683072	0.249625	0.605906	0.605906	Redcar and Cleveland		-4.14286	6	15	-24	-16.4286	3.42857	38	69	22.2222	17.3841	2.51989	-19.1489	177.193	-3.1746	10.4914	26.9878	21.6312	-17.6471	56.1905	16.3218	-8.39416	23.3333	33.0784	12.0623	0.233463	-22.1053	10.7333	10.2941	3.66972	14.7222	25
2	E06000003	Redcar and Cleveland	-1.00608	54.5675	Redcar and Cleveland_	2021-10-03	468	507	82.3	76.5	0.36179	0.523565	0.320782	0.35628	0.35628	0.316839	Redcar and Cleveland		-6.14286	3.85714	15.5	-25.2857	-16.4286	3.57143	39	70	21.164	18.6964	-9.54248	20.8791	48.8372	-18.8406	12.4829	22.2025	3.71567	16.129	70.3261	5.68513	40.2844	35.8852	56.998	20.5993	0.801165	15.7895	7.90068	3.15399	30.2013	22.694	45.098
2	E06000003	Redcar and Cleveland	-1.00608	54.5675	Redcar and Cleveland_	2021-10-10	672	724	82.8	76.8	0.161775	-0.041008	-0.00597017	0	-0.0394417	-0.115541	Redcar and Cleveland		-5.42857	5.71429	25	-23	-15.7143	3	40	71	-11.6705	18.2186	-9.98017	24.7312	121.333	-32	0.485437	26.4947	5.29412	-8.19672	17.0131	1.22951	12.7517	33.7634	67.7298	23.8411	12.8698	-19.3548	8.89371	10.8153	-23.3161	14.2105	4.42478
2	E06000003	Redcar and Cleveland	-1.00608	54.5675	Redcar and Cleveland_	2021-10-17	790	724	83.1	77.1	-0.202783	-0.167745	-0.329912	-0.0394417	-0.115541	-0.260432	Redcar and Cleveland		-10.4286	6.71429	10	-28.2857	-16.2857	4.14286	41	72	12.2449	13.0502	-4.75561	47.8261	100	19.2308	5.31646	31.4149	5.77508	16.5714	57.3705	0.905923	27.8539	11.8012	61.1111	67.6923	-0.714286	1.24481	6.90979	3.32226	21.3115	1.1583	22.6415
2	E06000003	Redcar and Cleveland	-1.00608	54.5675	Redcar and Cleveland_	2021-10-24	645	696	83.3	77.3	0.0350379	-0.127129	-0.856122	-0.0760993	-0.220991	-1.54476	Redcar and Cleveland		-2.85714	6.14286	-4	-33	-24.8571	4.42857	42	73	11.2948	12.471	-9.69856	56.044	31.6456	7.51445	4.50928	33.2119	7.21003	-10.3825	53.5008	8.72296	8.52018	55.9242	77.5665	23.7785	5.01873	34.6341	24.2458	15.4562	11.2426	19.5652	71.6981
2	E06000003	Redcar and Cleveland	-1.00608	54.5675	Redcar and Cleveland_	2021-10-31	668	645	83.7	77.5	-0.162167	-0.89116		-0.144891	-1.46867		Redcar and Cleveland		-11.1429	6.28571	-23	-33.2857	-17.7143	4.57143	43	74	-6.30137	32.1288	0.329164	28.8889	20	-25.7895	12.8519	37.3172	-1.61812	4.34783	26.4161	5.70825	35.1801	18.4426	124.242	63.4328	8.68307	7.27969	2.77228	20.2186	-20.8696	-2.35849	252.941
2	E06000003	Redcar and Cleveland	-1.00608	54.5675	Redcar and Cleveland_	2021-11-07	568	558	84.1	77.7	-0.728993			-1.32377			Redcar and Cleveland		-8.71429	7.85714	0.428571	-29	-16.7143	4	44	75	6.62983	7.97546	5.2349	36.7089	56.1905	-48.8	3.86598	40.1214	2.09581	23.3766	57.3434	7.0612	21.4953	24.5614	55.4639	3.15789	5.01475	-8.84354	8.00405	5.45455	0	-6.82415	67.7419
2	E06000003	Redcar and Cleveland	-1.00608	54.5675	Redcar and Cleveland_	2021-11-14	274	148.5	84.3	77.7							Redcar and Cleveland		-3	9	52	-23	-10	1		76
3	E06000004	Stockton-on-Tees	-1.30664	54.5569	Stockton-on-Tees_	2020-06-07	13	41	0	0	0.268264	-0.485508	3.15864	-0.346276	-0.940983	-1.22867	Stockton-on-Tees		-53.4286	-18.7143	4.42857	-17.4286	-38.1429	16.7143	23	1	21.4838	2.32158	61.9322	-5.88235	-41.4634	-3.125	12.1751	12.0332	-11.4993	-13.9394	-2.02475	-3.0303	-42.4767	11.804	12.8079	-17.0213	6.42202	-4.5045	8.60335	12.8378	27.3684	-19.6474	-43.1034
3	E06000004	Stockton-on-Tees	-1.30664	54.5569	Stockton-on-Tees_	2020-06-14	17	29	0	0	-0.753772	2.89037	-1.04145	-0.594707	-0.882389	-1.42139	Stockton-on-Tees		-43.2857	-10.8571	38.4286	-11.5714	-34	14.6429	24	2	10.7034	5.92396	51.2418	-34.4828	-27.2727	-5.88235	4.95868	-29.7551	-14.9492	29.4964	14.6821	-1.63399	-20.4124	-20.7679	19.1067	7.88382	19.1201	6.83761	-3.09498	5.32915	17.1598	-3.79747	-21.2766
3	E06000004	Stockton-on-Tees	-1.30664	54.5569	Stockton-on-Tees_	2020-06-21	8	16	0	0	3.64414	-0.287682	-0.470004	-0.287682	-0.826679	-1.38629	Stockton-on-Tees		-43.1429	-9.42857	42.5	-8.85714	-33.1429	12.7143	25	3	7.41301	1.89019	41.8827	-47.4453	-53.1915	-20.9302	2.80112	-11.0038	-6.00293	5.33333	21.9271	10.6643	-55.2393	8.53659	20.3883	-15.0794	8.83095	-9.64467	6.84932	-1.07198	-4.86486	2.20386	5
3	E06000004	Stockton-on-Tees	-1.30664	54.5569	Stockton-on-Tees_	2020-06-28	306	12	0	0	-3.93183	-4.11415	-4.62497	-0.538997	-1.09861	-0.405465	Stockton-on-Tees		-37.4286	-8	23	-25.5714	-31.5714	12.7143	26	4	19.5719	13.5688	37.8641	-18.4713	-44.6809	-6.25	3.97805	31.3522	-3.90016	12.782	10.4128	13.7681	-16.129	22.5	32.9815	-13.0769	3.84287	4.18605	1.66482	18.4818	21.2121	-6.1008	-25.9259
3	E06000004	Stockton-on-Tees	-1.30664	54.5569	Stockton-on-Tees_	2020-07-05	6	7	0	0	-0.182322	-0.693147	0.693147	-0.559616	0.133531	-0.154151	Stockton-on-Tees		-32.8571	-8	52.1429	-21.7143	-29.5714	10.1429	27	5	15.62	7.88804	35.1071	-27.4074	-33.3333	28.5714	12.3139	0.71736	1.70455	-10.6667	13.5386	9.27835	-20.4598	4	-13.8931	-8.10811	10.2007	0	12.1178	2.15589	-14.4444	-8.57143	-20
3	E06000004	Stockton-on-Tees	-1.30664	54.5569	Stockton-on-Tees_	2020-07-12	5	4	0	0	-0.510826	0.875469	0.587787	0.693147	0.405465	1.25276	Stockton-on-Tees		-28.1429	-7.14286	51.2857	-27.8571	-28.5714	9.42857	28	6	-0.75188	-4.41059	29.6815	-28.0576	-46.5116	22.5806	10.2362	1.79211	-1.03704	-17.2414	9.53413	15.1461	-13.2867	19.715	7.91367	5.30973	4.29655	-20.1681	3.43348	7.52351	-13.5417	-8.19246	14.2857
3	E06000004	Stockton-on-Tees	-1.30664	54.5569	Stockton-on-Tees_	2020-07-19	3	8	0	0	1.38629	1.09861	0.287682	-0.287682	0.559616	0	Stockton-on-Tees		-24.8571	-7.57143	52.7857	-30	-30	9	29	7	2.90965	-3.17195	50.539	-7.56303	-35.2941	-3.22581	15.0538	5.21901	14.3836	36.4341	13.0178	15.9154	4.02299	-6.36704	33.1445	15.0442	21.3894	18.4783	-4.814	-1.77515	23.2558	4.82759	7.52688
3	E06000004	Stockton-on-Tees	-1.30664	54.5569	Stockton-on-Tees_	2020-07-26	12	6	0	0	-0.287682	-1.09861	-0.405465	0.847298	0.287682	0	Stockton-on-Tees		-23.1429	-8.14286	49	-30.8571	-30.8571	8.42857	30	8	4.56026	-1.3245	29.1491	-32	-41.8605	32.2449	2.40811	3.16302	16.8026	32.2581	17.8633	9.41476	3.95778	24.7002	13.6126	28.4974	3.7037	3.51759	8.89603	7.91599	25.1337	-7.54717	25.9259
3	E06000004	Stockton-on-Tees	-1.30664	54.5569	Stockton-on-Tees_	2020-08-02	9	14	0	0	-0.81093	-0.117783	0.287682	-0.559616	-0.847298	0.619039	Stockton-on-Tees		-17.4286	-11	49.7143	-29.2857	-31	7.42857	31	9	21.7094	-3.21027	18.5776	-2.5641	-50	31.5615	4.93506	13.109	4.55259	-17.3184	5.70299	15.2209	11.1111	4.01786	46.7742	-20.3125	-4.5858	4.52675	4.91118	2.18069	26.6332	5.60224	-7.07071
3	E06000004	Stockton-on-Tees	-1.30664	54.5569	Stockton-on-Tees_	2020-08-09	4	8	0	0	0.693147	1.09861	2.50553	-0.287682	1.17865	1.72722	Stockton-on-Tees		-13.4286	-11.4286	46.8571	-30.1429	-31	7.28571	32	10	32.5967	-8.12065	23.0769	1.81818	-55.0562	-17.8947	1.66028	12.8259	0.441826	2.89017	7.23357	11.1848	6.62983	35.7143	18.4	-13.5593	0.379651	7.89474	6.54206	2.5641	19.7861	2.13333	-9.47368
3	E06000004	Stockton-on-Tees	-1.30664	54.5569	Stockton-on-Tees_	2020-08-16	8	6	0	0	0.405465	1.81238	2.07944	1.46634	2.0149	2.33537	Stockton-on-Tees		-21.8571	-14.5	18.5	-25.6923	-34.9048	7.14286	33	11	27.0073	-1.16279	19.1052	22.9358	-25	-8.78378	-10.8253	0.101833	29.5726	-20.2703	3.69961	7.64174	12.7778	1.17647	30.6329	-6.27615	7.23946	-17.0543	2.99786	-13.783	16.1677	8.59482	2.85714
3	E06000004	Stockton-on-Tees	-1.30664	54.5569	Stockton-on-Tees_	2020-08-23	12	26	0	0	1.40691	1.67398	1.59263	0.548566	0.869038	1.11135	Stockton-on-Tees		-19.2857	-12	22	-27.3077	-41.0952	7	34	12	33.9623	6.50602	29.77	-22.8346	-37.2093	-6.18893	-0.729927	0.0481928	20	-30.8108	11.2997	6.89942	26.5537	5.73566	24.4019	42.1569	17.0886	-11.5702	0.419287	8.64198	-8.79121	-0.12837	28.7356
3	E06000004	Stockton-on-Tees	-1.30664	54.5569	Stockton-on-Tees_	2020-08-30	49	45	0	0	0.267063	0.185717	1.07102	0.320472	0.562785	1.41369	Stockton-on-Tees		-18.5714	-8.5	25.5	-28.9231	-41.8571	6.57143	35	13	15.2542	14.0426	28.3388	-4.20168	-36.8421	30.1887	13.1367	18.9254	17.9487	32.2835	3.61842	3.42577	-2.22222	-1.19904	19.6468	-8.20896	4.9459	-5.43933	5.97177	-0.164204	11.3636	-9.54248	11.4754
3	E06000004	Stockton-on-Tees	-1.30664	54.5569	Stockton-on-Tees_	2020-09-06	64	62	0	0	-0.0813456	0.803962	1.37055	0.242313	1.09322	1.80245	Stockton-on-Tees		-19	-5.5	32.2143	-30.0769	-28.5714	5.71429	36	14	11.588	10.8946	35.1827	16.3265	-9.80392	7.74648	-5.95533	25.2549	-8.34598	-3.94737	3.37312	6.14887	-10.8168	-3.85488	4.34783	40.4624	9.32722	-16.5957	9.2827	10.0358	13.4328	-6.0241	28.5714
3	E06000004	Stockton-on-Tees	-1.30664	54.5569	Stockton-on-Tees_	2020-09-13	59	79	0	0	0.885307	1.45189	2.40862	0.850908	1.56014	2.04892	Stockton-on-Tees		-16.1429	-5.42857	51.1429	-26.5714	-20.5714	5	37	15	20.4545	6.56304	17.7619	17.6471	-3.7037	-14.5763	-6.16997	21.9793	8.18713	45.1613	3.34928	7.9967	-0.471698	-8.94309	17.0068	7.79661	11.1821	-5.53191	7.38699	10.6618	-17.3469	-3.28283	10.7143
3	E06000004	Stockton-on-Tees	-1.30664	54.5569	Stockton-on-Tees_	2020-09-20	143	185	0	0	0.566584	1.52332	1.6302	0.709233	1.19801	1.33926	Stockton-on-Tees		-17.5714	-3.57143	7.78571	-32.4286	-20.1429	6.71429	38	16	16.9811	3.42523	18.3813	-10.5882	10.8108	-39.3939	2.93333	26.3473	11.9476	6.57895	1.84582	2.05761	-14.2857	3.60934	23.0769	39.1667	8.73786	-7.38916	5.3961	17.803	26.3158	0.276243	13.6842
3	E06000004	Stockton-on-Tees	-1.30664	54.5569	Stockton-on-Tees_	2020-09-27	252	376	0	0	0.956732	1.06362	1.26179	0.488776	0.630026	0.917354	Stockton-on-Tees		-17	-1.14286	13.2857	-32	-18	6.85714	39	17	29.8429	2.11726	15.5373	0	2.7027	-31.7073	-5.74413	13.4743	16.0331	31.9444	2.3913	2.79776	-11.4155	7.36842	23.1121	21.6	5.20591	-14.6919	4.21286	8.62745	6.14525	-3.84615	2.80374
3	E06000004	Stockton-on-Tees	-1.30664	54.5569	Stockton-on-Tees_	2020-10-04	656	613	0	0	0.106884	0.305061	0.0889151	0.14125	0.428578	0.199038	Stockton-on-Tees		-17.8571	0.142857	16	-31.5714	-18.5714	7.28571	40	18	14.0097	-2.50202	17.5258	16	-23.0769	-2.85714	-4.55764	12.3679	9.79827	-12.1951	-25.3626	-4.00641	-4.65116	9.81211	8.8	25.8687	4.26829	10.4762	-2.89256	-7.92079	20.6349	-8.66142	6.93069
3	E06000004	Stockton-on-Tees	-1.30664	54.5569	Stockton-on-Tees_	2020-10-11	730	706	0	0	0.198177	-0.0179687	0.175449	0.287328	0.0577877	0.118727	Stockton-on-Tees		-23.4286	-1.57143	7.85714	-34.7143	-18.8571	8.57143	41	19	22.9268	0.815661	20.2128	4	-22.3881	-8.19672	-6.71642	7.83467	10.6447	-6.66667	7.58552	8.30671	5.5814	3.98323	16.1017	27.6786	1.26019	-11.4894	8.21053	-3.44828	-21.0526	-5.14139	14.5455
3	E06000004	Stockton-on-Tees	-1.30664	54.5569	Stockton-on-Tees_	2020-10-18	890	941	0	0	-0.216146	-0.0227283	0.0078344	-0.22954	-0.168601	-0.0214831	Stockton-on-Tees		-22.7143	-0.428571	13.8571	-36.7143	-20.5714	9.14286	42	20	12.4654	-1.40148	21.7907	-8.92857	-15.625	8.43373	1.65289	9.09091	15.1235	65.812	11.4667	16.6667	6.90537	19.1781	32.0675	-8.3004	10.9163	11.7904	2.13632	-4.7619	7.51445	-9.67742	-15
3	E06000004	Stockton-on-Tees	-1.30664	54.5569	Stockton-on-Tees_	2020-10-25	717	748	0	0	0.193417	0.22398	0.00417537	0.0609391	0.208057	-0.0865254	Stockton-on-Tees		-18.8571	1.85714	20.2857	-40.4286	-29.4286	10.1429	43	21	30.4348	12.415	12.0359	-24	-46.1538	-18.4783	-2.86458	1.27505	11.041	1.20482	9.95052	13.9573	9.38338	9.16844	45.3271	-4.68085	1.43885	-2.83019	12.1593	-2.18978	10.3448	-15.5502	8.25688
3	E06000004	Stockton-on-Tees	-1.30664	54.5569	Stockton-on-Tees_	2020-11-01	870	795	0	0	0.0305627	-0.189242	-0.657026	0.147118	-0.147464	-0.645256	Stockton-on-Tees		-25.5714	-1.85714	8.85714	-40.2857	-23.4286	10	44	22	7.23192	4.33361	20.0533	6.97674	-39.5349	-52.9412	-2.98103	3.33333	7.22892	-8.72483	44.3133	-8.07547	1.21065	14.9028	11.4607	15	1.96672	-5.39419	7.82065	-2.4735	24.6914	-16.8646	-4.85437
3	E06000004	Stockton-on-Tees	-1.30664	54.5569	Stockton-on-Tees_	2020-11-08	897	921	0	0	-0.219805	-0.687589	-1.01831	-0.294582	-0.792374	-1.00241	Stockton-on-Tees		-45.7143	-7	18	-47.5714	-30.4286	13	45	23	32.5905	-0.816993	18.9891	14.5833	-51.8987	47.8261	-8.90841	3.95708	-2.79146	-23.2323	57.9914	-3.05344	-21.2476	14.1593	27.0742	-0.408163	-3.97004	2.12766	5.05263	2.7668	20	-12.5794	-19.3798
3	E06000004	Stockton-on-Tees	-1.30664	54.5569	Stockton-on-Tees_	2020-11-15	720	686	0	0	-0.467784	-0.798508	-0.709954	-0.497791	-0.707832	-0.628244	Stockton-on-Tees		-44.5714	-5.14286	8.57143	-49.5714	-30.5714	13	46	24	35.9773	10.4954	28.2828	10.3448	-48.9362	25.7143	-2.50329	9.99338	6.84039	26.0274	30.8924	5.45746	-53.4831	15.9737	29.207	0	19.6748	8.13397	3.79198	24.3902	59.1241	17.7711	37.7778
3	E06000004	Stockton-on-Tees	-1.30664	54.5569	Stockton-on-Tees_	2020-11-22	451	417	0	0	-0.330724	-0.24217	-0.358895	-0.21004	-0.130453	0.230312	Stockton-on-Tees		-42.1429	-1	15.1429	-48.5714	-28.8571	12.2857	47	25	55.3812	7.21366	25.1838	-2.38095	-35.4167	9.61538	-10.8936	-0.578512	17.1765	13.278	28.4914	17.0213	-5.66572	23.099	67.2609	-0.8	13.7822	27.3381	-0.133958	20	8.53659	-0.589971	18.75
3	E06000004	Stockton-on-Tees	-1.30664	54.5569	Stockton-on-Tees_	2020-11-29	324	338	0	0	0.0885534	-0.0281709	0.566646	0.0795874	0.440352	0.329687	Stockton-on-Tees		-31.4286	5.14286	-2.14286	-41.7143	-24	10.8571	48	26	27.4841	10.3873	28.5288	29.7297	-62.2857	16.129	0	11.3781	23.5516	-18.9516	22.5858	19.9262	-11.254	1.59884	37.7125	-2.00573	13.4907	17.3077	33.7182	33.6676	21.659	2.73556	28.8889
3	E06000004	Stockton-on-Tees	-1.30664	54.5569	Stockton-on-Tees_	2020-12-06	354	366	0.2	0	-0.116724	0.478092	0.690318	0.360765	0.250099	0.936843	Stockton-on-Tees		-26.5714	11.5714	-10.2857	-37.4286	-22.1429	10.4286	49	27	76.3033	6.94282	29.3882	23.3871	-56.1798	-4.54545	-3.1746	6.29496	28.2413	27.1429	22.1725	16.9132	-5.61798	-0.698324	36.3636	32.1543	20.1452	0.884956	8.25893	14.8148	39.6313	9.25373	31.25
3	E06000004	Stockton-on-Tees	-1.30664	54.5569	Stockton-on-Tees_	2020-12-13	315	525	1	0	0.594817	0.807043	1.0718	-0.110666	0.576078	0.521059	Stockton-on-Tees		-25.4286	15.7143	-4.42857	-40	-23.2857	10.1429	50	28	56.391	12.5858	32.5326	18.9189	-63.1016	16.129	-15.9432	18.9096	25.063	43.4146	29.4293	26.4802	12.0219	15.4221	58.1227	33.5548	24.9698	11.7834	12.7854	17.3565	28	14.0575	41.3043
3	E06000004	Stockton-on-Tees	-1.30664	54.5569	Stockton-on-Tees_	2020-12-20	571	470	1.5	0	0.212226	0.476984	0.628959	0.686744	0.631724	0.556572	Stockton-on-Tees		-37.2857	3.85714	-11.1429	-53.5714	-48	14.7143	51	29	24.9471	0.422386	14.6697	65.8824	-56.7442	86.2069	-28.9827	6.6296	31.8731	36.2319	38.4091	23.2877	10.9589	14.826	76.1411	20.6081	15.4524	0.638978	3.32594	2.46609	-1.26582	17.8082	23.2558
3	E06000004	Stockton-on-Tees	-1.30664	54.5569	Stockton-on-Tees_	2020-12-27	706	934	2.9	0.1	0.264758	0.416733	0.0564499	-0.0550194	-0.130172	-0.282698	Stockton-on-Tees		-45.7143	-6.85714	8.85714	-62.1429	-58	19.7143	52	30	-47.8402	4.41558	-1.84957	-6.60377	-64.2202	13.5135	-26.9231	-3.74332	21.8509	16.8142	-5.52727	-4.0708	-22.0641	-18.9427	51.5152	-6.07029	-2.57186	-4.87805	-0.560617	-7.81938	60.5634	-4.30769	-32.6087
3	E06000004	Stockton-on-Tees	-1.30664	54.5569	Stockton-on-Tees_	2021-01-03	920	884	6.1	0.9	0.151974	-0.208308	-0.402751	-0.0751527	-0.227679	-0.444098	Stockton-on-Tees		-57.7143	-15.2857	-18	-58.8571	-35.8571	16.2857	53	31
3	E06000004	Stockton-on-Tees	-1.30664	54.5569	Stockton-on-Tees_	2021-01-10	1071	820	9.4	1.1	-0.360283	-0.554726	-0.695952	-0.152526	-0.368945	-0.376025	Stockton-on-Tees		-57.1429	-18.4286	-3.42857	-59.1429	-37.7143	16	01	32	8.71492	9.37231	3.59212	14.2857	-42.8571	11.7647	3.11751	25.0323	10.7843	-2.40964	24.4186	8.33333	47.3146	46.5438	72.3404	-13.8686	19.1935	-0.452489	10.0541	6.96864	12.2581	13.3929	2.04082
3	E06000004	Stockton-on-Tees	-1.30664	54.5569	Stockton-on-Tees_	2021-01-17	747	704	13.2	1.1	-0.194443	-0.335669	-0.617129	-0.216419	-0.223499	-0.575364	Stockton-on-Tees		-57	-17.7143	5.85714	-57.2857	-37.1429	15.5714	02	33	9.20635	13.7566	24.4032	9.52381	-58.4906	30.7692	6.91004	34.2072	3.05445	-1.57068	31.9767	7.52688	5.9952	28.7671	67.1171	28.9474	15.8909	6.14035	14.8265	7.58853	4.86486	14.7493	21.5686
3	E06000004	Stockton-on-Tees	-1.30664	54.5569	Stockton-on-Tees_	2021-01-24	615	567	16	1.1	-0.141226	-0.422686	-0.494696	-0.00707968	-0.358945	-0.443205	Stockton-on-Tees		-54.7143	-13.8571	10.5714	-57	-36.2857	15.4286	03	34	18.4127	14.4748	43.9394	16.8831	-64.1509	14.2857	-0.985222	20.7022	10.1744	20	27.5395	4.88391	20.1946	15.5361	58.2734	33.0472	15.5485	21.2963	1.96464	13.0031	23.9264	0.13986	4.2735
3	E06000004	Stockton-on-Tees	-1.30664	54.5569	Stockton-on-Tees_	2021-01-31	534	563	20.1	1.2	-0.281459	-0.35347	-0.624404	-0.351865	-0.436126	-0.861009	Stockton-on-Tees		-53.8571	-13.4286	-3.57143	-57.1429	-36.1429	15.2857	04	35	29.511	20.9877	34.7136	10.8696	-69.8925	52.381	-16.309	24.8139	28.32	-1.19048	38.8957	4.72502	14.4124	17.9167	70.5463	37.7049	20.9773	0.917431	12.1364	28.777	42.2535	9.90712	-2.85714
3	E06000004	Stockton-on-Tees	-1.30664	54.5569	Stockton-on-Tees_	2021-02-07	403	396	24.9	1.2	-0.0720105	-0.342945	-0.596259	-0.0842603	-0.509144	-0.668208	Stockton-on-Tees		-53.8571	-9.85714	-12	-59.4286	-36.4286	15.4286	05	36	27.5748	5.21401	20.9719	0	-68.1818	-7.51445	8.62291	19.2166	20.2614	0.52356	30.7561	0.321027	1.11359	6.34921	71.09	15.5039	8.70229	18.2692	10.885	6.79305	48.2517	11.4613	-31.677
3	E06000004	Stockton-on-Tees	-1.30664	54.5569	Stockton-on-Tees_	2021-02-14	375	364	30	1.3	-0.270934	-0.524249	-0.49758	-0.424883	-0.583948	-0.564435	Stockton-on-Tees		-47.5714	-4.42857	24.8571	-56	-38.7143	15.2857	06	37	6.78261	15.8974	26.3989	10.6383	-56.25	-55	-1.86667	8.90411	15.1608	23.4899	25.2294	9.48905	-1.65485	23.4513	66.5823	-26.1538	9.55823	-14.1631	11.7284	-1.85759	20.2532	3.96825	5.26316
3	E06000004	Stockton-on-Tees	-1.30664	54.5569	Stockton-on-Tees_	2021-02-21	286	238	33.2	1.5	-0.253314	-0.226646	-0.479842	-0.159065	-0.139552	-0.257335	Stockton-on-Tees		-46.1429	-3.28571	36.4286	-53.1429	-33.1429	14	07	38	28.7319	19.74	22.7437	-1.92308	-47.3684	44	6.76884	16.4497	21.6463	-10	24.5198	11.1787	22.9947	27.8008	72.7723	20.2952	25.6881	-12.9771	19.1223	15.9332	3.7037	15.6425	9.43396
3	E06000004	Stockton-on-Tees	-1.30664	54.5569	Stockton-on-Tees_	2021-02-28	222	203	36.7	1.7	0.0266682	-0.226528	0.0266682	0.0195128	-0.0982702	-0.0874593	Stockton-on-Tees		-44.4286	-0.857143	26.5714	-50.7143	-31.8571	13.5714	08	39	48.423	24.2424	27.5797	14.2857	-42.1053	69.697	25.2841	16.1928	31.3059	28	30.3842	11.3176	13.8381	11.3445	72.4138	23.622	21.8316	-3.44828	11.9658	26.5018	19.2771	16.1383	36.3636
3	E06000004	Stockton-on-Tees	-1.30664	54.5569	Stockton-on-Tees_	2021-03-07	228	207	39.7	2.2	-0.253196	0	-0.151231	-0.117783	-0.106972	-0.208755	Stockton-on-Tees		-42.2857	5.57143	16	-48.2857	-28.2857	12.1429	09	40	27.0506	9.6563	27.9326	0	-51.5152	-11.8644	0.396301	13.2808	14.1538	-2.1978	24.8786	3.12989	31.7422	0	71.9807	20.1465	18.4	1.78571	14.4008	3.04976	25.3165	2.90456	55.3191
3	E06000004	Stockton-on-Tees	-1.30664	54.5569	Stockton-on-Tees_	2021-03-14	177	184	45.5	3.3	0.253196	0.101965	-0.942043	0.0108109	-0.0909718	-0.924476	Stockton-on-Tees		-42.7143	2.71429	41.1429	-46.1429	-26.4286	11.5714	10	41	23.6994	8.53355	20.3766	-12.8713	-67.0886	-11.1111	-9.97442	15.7831	19.5402	15	25.2316	17.6375	25.2525	-6.69291	57.8947	13.0435	15.5918	2.75229	17.1492	10.0826	42.8571	1.78817	-6.38298
3	E06000004	Stockton-on-Tees	-1.30664	54.5569	Stockton-on-Tees_	2021-03-21	228	186	50.6	6.3	-0.151231	-1.19524	-1.35181	-0.101783	-0.935287	-1.51217	Stockton-on-Tees		-40.5714	6.14286	41.9286	-44	-26.8571	11.2857	11	42	13.8937	6.34391	12.1799	12.766	-47.6923	35.7143	-4.58488	12.231	24.8408	5.66038	19.6192	11.2878	10.2913	16.2281	37.6673	5.03597	23.6542	0.465116	9.65795	12.5	29.4118	-1.69492	17.3554
3	E06000004	Stockton-on-Tees	-1.30664	54.5569	Stockton-on-Tees_	2021-03-28	196	168	53.3	10.7	-1.04401	-1.20058	-1.34629	-0.833505	-1.41039	-1.17272	Stockton-on-Tees		-38	12.2857	41.2143	-48.2857	-38.7143	12.7143	12	43	8.52995	6.18302	18.1586	35.7143	-12.7273	-39.3939	10.3448	24.7863	28.013	13.6095	30.6604	24.554	-35.468	6.2635	36.0444	13.3858	13.2198	15	18.7295	11.2211	24.7191	13.8282	56.5217
3	E06000004	Stockton-on-Tees	-1.30664	54.5569	Stockton-on-Tees_	2021-04-04	69	73	54.4	13.9	-0.156569	-0.302281	-0.362905	-0.576887	-0.339216	-0.440312	Stockton-on-Tees		-44	-2.42857	64.4286	-48.2857	-38.5714	13.4286	13	44	-1.65563	6.35659	21.0459	8.91089	-30.6667	10.7692	11.2285	33.0155	24.9622	25.3521	17.6216	9.50156	3.78913	0.223714	44.3439	22.1374	13.2701	6.49351	10.9261	2.60586	24.2604	17.1582	-21.7949
3	E06000004	Stockton-on-Tees	-1.30664	54.5569	Stockton-on-Tees_	2021-04-11	59	41	55.4	17.6	-0.145712	-0.206336	-0.0344862	0.237672	0.136576	0.25672	Stockton-on-Tees		-21.4286	13.5714	48	-24.4286	-22.8571	7.42857	14	45	11.3333	3.44275	20.5016	-3.38983	-43.8596	61.3445	9.49868	28.5312	70.2073	18.0723	30.2483	25.2336	1.03093	14.8936	49.7817	-10.5085	14.6832	5.50459	18.6192	5.36913	18.7166	8.53333	4.28571
3	E06000004	Stockton-on-Tees	-1.30664	54.5569	Stockton-on-Tees_	2021-04-18	51	52	56.7	21.7	-0.0606246	0.111226	-0.103184	-0.101096	0.0190482	-0.485508	Stockton-on-Tees		-20.7143	16.7143	54.3571	-25.7143	-20.1429	6.42857	15	46	-5.70108	8.09889	4.23412	-0.917431	0	12.2807	0.368098	1.9802	28.3912	14.1104	20.4748	22.0453	21.1823	10.4603	101.087	24.3028	26.0533	36.2162	-8.04059	3.49418	2.53165	9.39227	19.2661
3	E06000004	Stockton-on-Tees	-1.30664	54.5569	Stockton-on-Tees_	2021-04-25	48	47	58.1	25	0.17185	-0.0425596	-0.780159	0.120144	-0.384412	-0.44895	Stockton-on-Tees		-21.5714	16.8571	30.4286	-28.4286	-20	7	16	47	7.64526	12.3693	8.48939	21.4953	-5.88235	-19.4631	5.18331	23.5498	24.8895	-13.7931	8.6743	11.9938	34.7619	6.4877	38.2022	23.9316	19.8075	-0.507614	9.73262	2.28013	24.4186	13.9001	102.326
3	E06000004	Stockton-on-Tees	-1.30664	54.5569	Stockton-on-Tees_	2021-05-02	57	53	59.4	30.4	-0.21441	-0.952009	-0.907557	-0.504556	-0.569095	-0.602996	Stockton-on-Tees		-24.1429	14.8571	12.8571	-37.5714	-27.2857	9.42857	17	48	-4.6549	16.9521	19.3053	-7.84314	8.33333	5.55556	2.64151	8.42217	33.7261	21.1679	16.2178	22.3729	24.1546	23.1121	84.6523	28.6307	22.0823	8.82353	-4.36433	-0.668896	18.0723	31.8713	95.6044
3	E06000004	Stockton-on-Tees	-1.30664	54.5569	Stockton-on-Tees_	2021-05-09	46	32	61.6	35.2	-0.737599	-0.693147	-0.0674413	-0.0645385	-0.0984401	0.340927	Stockton-on-Tees		-22	19.1429	33.1429	-29.1429	-19.1429	7.14286	18	49	-3.44828	12.1212	11.603	13.0435	20.8333	28.2051	5.13514	-7.30572	26.9985	3.7037	22.6125	15.9566	77.9528	14.6667	75.7174	14.7826	26.6611	26.2136	1.37255	5.15807	31.1258	32.3246	81.0526
3	E06000004	Stockton-on-Tees	-1.30664	54.5569	Stockton-on-Tees_	2021-05-16	22	30	63.8	39	0.0444518	0.670158	1.22645	-0.0339016	0.405465	0.929536	Stockton-on-Tees		-17.1429	18.1429	19.2857	-28.5714	-17.5714	6	19	50	1.82371	24.8188	11.3032	3.44828	-12	-0.689655	23.5457	-1.95011	48.6443	21.8935	27.9381	19.1212	93.4524	13.5903	84.0909	72.9958	31.0714	31.6327	16.5069	7.38462	11.8012	9.06769	13.0435
3	E06000004	Stockton-on-Tees	-1.30664	54.5569	Stockton-on-Tees_	2021-05-23	23	29	65.1	43.8	0.625706	1.18199	1.60944	0.439367	0.963438	1.51551	Stockton-on-Tees		-13.1429	21.8571	34.5714	-26.2857	-17.7143	4.71429	20	51	-6.64395	18.2759	19.3732	-3.125	18.1818	27.5362	22.9282	5.85752	34.4564	57.4468	30.5785	18.3743	14.9144	13.3929	71.9745	21.6667	24.6275	-11.8483	10.9426	13.986	15.3285	10.2672	48.8372
3	E06000004	Stockton-on-Tees	-1.30664	54.5569	Stockton-on-Tees_	2021-05-30	43	45	66.1	47.1	0.556288	0.983732	1.45916	0.524071	1.07614	1.71879	Stockton-on-Tees		-11.5714	21.2857	75	-31.2857	-33.7143	5.57143	21	52	-11.3178	6.57673	3.47442	37.2549	-6.66667	70.9924	18.9404	20.5567	16.8317	-12.7273	12.7636	21.3675	-7.27273	19.0476	67.0823	30.9735	10.8817	12.8889	1.65289	13.54	28.2353	21.2038	34.0659
3	E06000004	Stockton-on-Tees	-1.30664	54.5569	Stockton-on-Tees_	2021-06-06	75	76	67.5	50.7	0.427444	0.902868	2.08111	0.552069	1.19472	2.29598	Stockton-on-Tees		-13.1429	24	55.1429	-26	-15.8571	4.42857	22	53	9.92366	10.5493	11.3907	93.8776	33.3333	87.8788	31.8117	36.6217	7.88253	25	12.2229	12.6291	-11.368	14.3488	77.0574	18.0617	16.1079	-27.4262	1.80361	8.6262	26.9231	21.4876	4.34783
3	E06000004	Stockton-on-Tees	-1.30664	54.5569	Stockton-on-Tees_	2021-06-13	115	132	69.5	53.3	0.475424	1.65366	2.32834	0.642651	1.74392	2.31688	Stockton-on-Tees		-15.1429	23.4286	40.8571	-28.4286	-16.2857	4.57143	23	54	17.4652	11.7799	14.0591	58.8235	90.2439	25	20.6566	65.3296	15.2838	-11.5152	13.4983	15.4791	-33.6884	25.167	98.0296	2.12766	9.42452	-12.6126	20.6704	16.8919	6.31579	7.80856	-17.2414
3	E06000004	Stockton-on-Tees	-1.30664	54.5569	Stockton-on-Tees_	2021-06-20	185	251	70.8	54.8	1.17824	1.85291	2.43503	1.10126	1.67423	2.24393	Stockton-on-Tees		-15.4286	18	23.9286	-31.4286	-16.5714	5.14286	24	55	-7.03364	8.22281	-1.56863	13.7931	21.2121	-11.7647	28.9256	64.7098	47.4601	26.6187	12.6012	14.2157	13.8144	17.9756	79.6526	2.90456	13.5364	-1.7094	14.1942	3.1348	4.14201	26.8636	23.4043
3	E06000004	Stockton-on-Tees	-1.30664	54.5569	Stockton-on-Tees_	2021-06-27	601	755	72.3	56.2	0.674675	1.2568	1.15679	0.572961	1.14266	0.685168	Stockton-on-Tees		-14.5714	17.5714	33.3571	-31.7143	-18.2857	5	25	56	-8.01815	18.8119	5.45703	-9.48905	48.9362	-20.9302	18.2073	17.3508	39.0922	21.3333	23.4095	24.3007	-30.1423	29.2683	107.282	6.34921	20.4373	48.2234	23.516	-8.42266	12.4324	7.16253	65
3	E06000004	Stockton-on-Tees	-1.30664	54.5569	Stockton-on-Tees_	2021-07-04	1180	1339	73.8	57.6	0.582121	0.482112	-0.206336	0.5697	0.112208	-0.417486	Stockton-on-Tees		-15.7143	14.5714	29.5714	-33.4286	-20.5714	6.42857	26	57	-0.611621	18.4015	8.04438	-21.0191	23.4043	-25	6.17284	10.2526	36.6615	29.3233	15.2187	20.471	19.603	39.5833	108.443	10.7692	12.3826	-15.3488	10.7658	11.8812	56.0606	3.71353	38.2716
3	E06000004	Stockton-on-Tees	-1.30664	54.5569	Stockton-on-Tees_	2021-07-11	2112	2367	74.9	59.6	-0.100009	-0.788457	-1.09436	-0.457492	-0.987187	-1.2621	Stockton-on-Tees		-18.8571	15.8571	32.8571	-31.2857	-22.5714	6.71429	27	58	-1.12721	15.1824	2.53082	-5.18519	105.556	7.14286	16.3735	17.1688	4.26136	13.3333	12.6089	9.45017	10.3448	20.4444	4.73282	17.3745	14.3813	-1.92308	14.6093	19.7347	14.4444	9.87013	-7.82609
3	E06000004	Stockton-on-Tees	-1.30664	54.5569	Stockton-on-Tees_	2021-07-18	1911	1498	76	61.2	-0.688449	-0.994351	-1.19408	-0.529694	-0.804608	-0.950584	Stockton-on-Tees		-17.2857	17	49.4286	-29.2857	-28.7143	6.42857	28	59	-0.150376	4.89174	0.89172	-9.35252	109.302	3.22581	-3.41207	48.0799	3.11111	-6.2069	0.433369	13.729	-6.75991	19.2399	57.3141	30.9735	12.8896	-2.52101	8.15451	10.6583	2.08333	5.07152	-8.57143
3	E06000004	Stockton-on-Tees	-1.30664	54.5569	Stockton-on-Tees_	2021-07-25	960	882	76.5	62.8	-0.305903	-0.505631	-0.636452	-0.274914	-0.42089	-0.479573	Stockton-on-Tees		-11.8571	15.2857	34.8571	-31	-28	6.14286	29	60	12.7106	6.51085	-4.3754	39.4958	76.4706	-3.22581	19.8925	34.2032	26.0274	28.6822	2.24852	17.5713	22.4138	4.11985	112.465	-1.76991	25.9598	9.78261	12.2538	6.80473	0	5.65517	-11.828
3	E06000004	Stockton-on-Tees	-1.30664	54.5569	Stockton-on-Tees_	2021-08-01	707	670	76.9	64.1	-0.199728	-0.330549	-0.00283286	-0.145975	-0.204659	-0.0105027	Stockton-on-Tees		-9.85714	15.5714	43.2143	-29.8571	-27.5714	5.71429	30	61	2.9316	24.1722	2.23295	-25.3333	90.6977	10.2041	7.98479	17.4696	26.9168	22.5806	10.6261	9.24512	63.0607	29.0168	95.8115	18.1347	7.0134	15.5779	12.7546	15.6704	0.534759	18.3288	43.2099
3	E06000004	Stockton-on-Tees	-1.30664	54.5569	Stockton-on-Tees_	2021-08-08	579	579	77.4	65.7	-0.130821	0.196895	0.169575	-0.0586835	0.135473	0.283788	Stockton-on-Tees		-8.14286	15.7143	55.2143	-28.2857	-25.8571	5	31	62	11.7949	17.3355	3.49479	4.2735	10.7143	-16.2791	14.026	20.7433	34.6939	-22.905	9.76849	8.83797	37.2222	14.7321	100.538	16.4062	16.2722	-8.64198	12.4347	5.29595	-8.54271	25.2101	25.2525
3	E06000004	Stockton-on-Tees	-1.30664	54.5569	Stockton-on-Tees_	2021-08-15	508	546	77.8	67	0.327716	0.300396	0.436475	0.194156	0.342472	0.249889	Stockton-on-Tees		-9.42857	16.7143	34.2143	-27.1429	-26.2857	5.28571	32	63	15.6538	12.761	-4.17929	9.09091	43.8202	1.05263	14.6871	19.0824	25.1841	-24.8555	9.55273	16.8186	44.7514	15.8163	129.333	138.136	12.8322	8.77193	6.74974	3.46908	-4.81283	10.1333	32.6316
3	E06000004	Stockton-on-Tees	-1.30664	54.5569	Stockton-on-Tees_	2021-08-22	705	663	78.5	68.2	-0.0273202	0.108759	-0.186586	0.148316	0.0557329	-0.17421	Stockton-on-Tees		-7	17.1429	50	-23.2857	-26	4.71429	33	64	4.0146	19.9336	0.120919	59.633	125	33.7838	-7.82422	11.9145	48.0342	12.1622	15.0745	17.009	35.5556	19.0588	126.329	183.682	11.3763	0.775194	15.6317	3.51906	11.3772	13.779	27.619
3	E06000004	Stockton-on-Tees	-1.30664	54.5569	Stockton-on-Tees_	2021-08-29	686	769	78.9	69.8	0.136079	-0.159266	-0.21552	-0.0925831	-0.322526	-0.205741	Stockton-on-Tees		-5.14286	19.2857	26	-27.2857	-27.5714	6.14286	34	65	-2.64151	10.8434	-0.435053	8.66142	72.093	-29.6417	-1.70316	-0.53012	20.6667	-16.7568	-0.371353	3.2419	38.4181	6.23441	70.3349	57.8431	11.0759	11.5702	3.77358	-2.16049	2.22045e-14	3.20924	37.931
3	E06000004	Stockton-on-Tees	-1.30664	54.5569	Stockton-on-Tees_	2021-09-05	786	701	79.2	70.9	-0.295345	-0.351599	-0.240468	-0.229943	-0.113158	-0.259089	Stockton-on-Tees		-7.42857	18.8571	31	-20.2857	-17.8571	3.71429	35	66	6.35593	21.5319	10.6189	12.605	184.211	-15.0943	16.3539	26.6866	6.18401	37.0079	19.8465	6.68842	26.4198	19.9041	52.7594	14.9254	10.2009	-8.78661	16.1781	3.11987	15.9091	6.40523	0
3	E06000004	Stockton-on-Tees	-1.30664	54.5569	Stockton-on-Tees_	2021-09-12	585	557	79.4	72.1	-0.0562538	0.0548766	0.0914176	0.116785	-0.029146	0.215575	Stockton-on-Tees		-9.57143	17.4286	14.5714	-12.8571	-19.2857	3.42857	36	67	5.15021	30.0266	2.977	20.4082	115.686	-11.2676	4.4665	42.1716	14.4158	18.4211	5.86404	9.38511	7.28477	21.542	60.6625	-12.1387	4.58716	-6.38298	11.3924	19.3548	-0.497512	15.3949	28.5714
3	E06000004	Stockton-on-Tees	-1.30664	54.5569	Stockton-on-Tees_	2021-09-19	553	626	79.6	72.9	0.11113	0.147671	0.359203	-0.145931	0.0987895	0.228878	Stockton-on-Tees		-10.8571	18.4286	11.8571	-15.1429	-18.1429	3.57143	37	68	12.7273	24.6978	-2.14704	39.2157	144.444	125.763	4.77299	24.8562	-7.89474	56.4516	7.38969	13.2729	30.1887	17.8862	70.068	-9.83051	6.86901	6.38298	13.7817	23.1618	-9.18367	0.757576	23.2143
3	E06000004	Stockton-on-Tees	-1.30664	54.5569	Stockton-on-Tees_	2021-09-26	618	541	79.8	73.4	0.036541	0.248073	0.228952	0.244721	0.374809	0.399904	Stockton-on-Tees		-11.1429	17	5	-22.8571	-18.7143	4.14286	38	69	20.283	15.4553	4.66392	12.9412	43.2432	9.09091	5.6	33.8922	12.275	28.9474	8.57763	5.67901	-1.12782	13.3758	55.9829	11.6667	10.5178	-4.4335	15.4994	15.5303	31.5789	5.24862	15.7895
3	E06000004	Stockton-on-Tees	-1.30664	54.5569	Stockton-on-Tees_	2021-10-03	641	691	80.3	73.8	0.211532	0.192411	0.356987	0.130088	0.155184	0.276403	Stockton-on-Tees		-11.4286	16	8.14286	-20.7143	-18.5714	4	39	70	18.8482	9.28339	0.0684463	15.0943	72.973	-12.1951	3.39426	20	22.314	29.1667	9.13043	3.75699	21.9178	32.2105	90.8467	25.6	0.2331	6.16114	5.32151	16.0784	-9.49721	11.5385	19.6262
3	E06000004	Stockton-on-Tees	-1.30664	54.5569	Stockton-on-Tees_	2021-10-10	792	787	80.4	74.2	-0.019121	0.145455	-0.0571584	0.0250954	0.146315	-0.0454919	Stockton-on-Tees		-11	17.1429	8.85714	-23	-17.2857	4	40	71	5.31401	11.5416	-4.19244	-10	118.462	-20	13.6729	26.9111	12.1037	-2.43902	-17.3657	0.801282	38.6047	18.5804	86.8	19.6911	2.43902	21.9048	1.65289	-4.29043	6.87831	4.98688	36.6337
3	E06000004	Stockton-on-Tees	-1.30664	54.5569	Stockton-on-Tees_	2021-10-17	777	807	80.7	74.5	0.164576	-0.0380374	-0.00257732	0.121219	-0.0705873	0.00740744	Stockton-on-Tees		-11.8571	10.5714	3.28571	-28	-18.7143	4.57143	41	72	-0.487805	12.5612	0.132979	0	111.94	24.5902	4.47761	27.8223	22.6387	18.7879	7.08974	3.03514	27.4419	33.7526	87.7119	50.8929	2.14974	5.53191	3.57895	5.62613	3.15789	-2.57069	7.27273
3	E06000004	Stockton-on-Tees	-1.30664	54.5569	Stockton-on-Tees_	2021-10-24	916	911	81.2	74.7	-0.202613	-0.167153	-0.680132	-0.191807	-0.113812	-1.24239	Stockton-on-Tees		-9.14286	10.4286	15.2857	-33.4286	-28.5714	5.42857	42	73	0.277008	24.6496	-4.67413	1.78571	128.125	37.3494	19.5592	34.5455	17.9012	50.4274	10.08	14.9306	22.7621	37.4429	88.6076	21.7391	14.2629	-6.55022	4.98474	7.69231	1.7341	-8.12903	43.3333
3	E06000004	Stockton-on-Tees	-1.30664	54.5569	Stockton-on-Tees_	2021-10-31	748	752	81.7	74.9	0.0354601	-0.477518		0.0779948	-1.05058		Stockton-on-Tees		-12.8571	15.2857	-8.28571	-30.8571	-18.2857	5	43	74	10.1449	29.7619	-4.35339	2	74.359	-38.0435	16.4062	25.4402	12.9338	18.0723	14.2386	3.61248	29.7587	25.7996	102.336	51.4894	2.58993	25.4717	11.74	6.56934	-1.14943	-2.39234	100
3	E06000004	Stockton-on-Tees	-1.30664	54.5569	Stockton-on-Tees_	2021-11-07	775	813	82	75.1	-0.512978			-1.12858			Stockton-on-Tees		-5.71429	16.1429	8.14286	-28.1429	-18.1429	4.42857	44	75	-13.217	16.2715	-7.66156	20.9302	81.3953	-10.5882	8.13008	23.9744	21.6867	27.5168	13.6266	0.528302	45.7627	35.2052	84.2697	9.16667	-0.75643	26.1411	6.77789	-0.353357	-3.7037	-3.32542	20.3883
3	E06000004	Stockton-on-Tees	-1.30664	54.5569	Stockton-on-Tees_	2021-11-14	464	263	82.2	75.2							Stockton-on-Tees		-10	12	31	-29	-2	1		76
4	E06000005	Darlington	-1.56835	54.5353	Darlington_	2020-06-07	6	18	0	0	-0.182322	-0.405465	3.46574	-1.50408	-2.19722	-2.89037	Darlington		-56.2857	-17.1429	-31.7143	-57	-39.7143	18.3333	23	1	12.8571	-6.36583	59.8266	17.8571	-12.6797	-23.0769	-2	16.3082	-11.3208	3.59712	4.45168	13.7223	-35.5322	37.0536	28.4116	-5.30973	2.21519	12.9187	-10.7943	16.3445	5.12821	-14.0759	-12.605
4	E06000005	Darlington	-1.56835	54.5353	Darlington_	2020-06-14	5	4	0	0	-0.223144	3.64806	-1.60944	-0.693147	-1.38629	-0.693147	Darlington		-46.5714	-12.4286	7.71429	-49.4286	-36.4286	16.2381	24	2	13.5618	18.018	65.596	4.20168	-22.7525	-19.5171	-9.45158	-18.0516	10.6227	5.26316	15.3537	-5.89971	-7.88991	-2.07156	29.5844	19.8238	4.11369	-3.44828	-3.99113	8.59729	-1.60428	-11.869	12.8713
4	E06000005	Darlington	-1.56835	54.5353	Darlington_	2020-06-21	4	2	0	0	3.8712	-1.38629	-0.287682	-0.693147	0	0.405465	Darlington		-45.4286	-9	-13.4286	-47	-35.7143	14.619	25	3	6.95035	16.7587	55.4934	-28.1437	-30.1832	-20	-4.93506	-2.57256	1.58172	44.8276	18.1654	15.4905	-54.345	32.3829	25.4717	30.2083	15.4295	20.8122	3.06346	14.0805	10.2273	1.19205	6.66667
4	E06000005	Darlington	-1.56835	54.5353	Darlington_	2020-06-28	192	1	0	0	-5.2575	-4.15888	-3.8712	0.693147	1.09861	1.09861	Darlington		-40.4286	-10.2857	-17.5	-48.1429	-33.7143	14.619	26	4	33.3333	14.8387	53.8012	47.3684	-13.2641	-19.1704	0.125786	33.8444	17.9916	15.0327	5.3913	16.5394	-1.66271	42.3656	20.7289	-1.55039	13.0137	34.6154	4.9676	0.917431	-11.5578	-0.78329	2.22222
4	E06000005	Darlington	-1.56835	54.5353	Darlington_	2020-07-05	1	2	0	0	1.09861	1.38629	-0.693147	0.405465	0.405465	0.693147	Darlington		-35.5714	-9	-5.57143	-41.8571	-32.5714	12.4286	27	5	1.22324	11.4385	50	-5.10949	-26.7835	-18.3235	7.11409	6.27695	20.4771	7.58621	5.54603	16.1002	3.27103	21.0762	-33.1437	3.67647	22.5532	-5.74713	-8.90869	15.0413	-5.55556	-4.73458	-21.5686
4	E06000005	Darlington	-1.56835	54.5353	Darlington_	2020-07-12	3	3	0	0	0.287682	-1.79176	0.510826	0	0.287682	0	Darlington		-30.1429	-9.71429	-10.2857	-41.1429	-31.2857	11.8571	28	6	14.8426	17.2352	31.2842	-25.5172	-1.66329	-25.7127	12.5333	-3.14651	5.6338	10.0671	6.21849	10.6173	-1.25945	17.5947	9.40919	-28.2609	6.65635	4.14747	-3.54286	3.32326	4.44444	-7.92839	18.2796
4	E06000005	Darlington	-1.56835	54.5353	Darlington_	2020-07-19	4	3	0	0	-2.07944	0.223144	-0.693147	0.287682	0	-0.405465	Darlington		-26.4286	-10.4286	-8.85714	-40.1429	-32.5714	11.5714	29	7	6.84524	0.0819001	63.6119	-3.07692	-8.93246	-22.8321	3.57583	-0.22553	9.89761	34.4262	18.8201	3.15457	-4.57143	10.0694	2.27743	1.85874	9.81346	-19.8157	-7.21649	-5.66616	-5.74713	-0.12837	22.3529
4	E06000005	Darlington	-1.56835	54.5353	Darlington_	2020-07-26	0.5	4	0	0	2.30259	1.38629	1.79176	-0.287682	-0.693147	-0.693147	Darlington		-23.4286	-11.8571	-4.85714	-39.4286	-33.5714	10.619	30	8	24.6127	10.864	28.1156	2.25564	-14.8209	-21.9459	13.7615	0.0937207	12.069	30.4965	6.92226	14.6264	-8.29016	54.7786	-8.08314	1.23457	4.64585	-0.813008	13.6054	16.5275	-3.19149	18.552	-14.0351
4	E06000005	Darlington	-1.56835	54.5353	Darlington_	2020-08-02	5	3	0	0	-0.916291	-0.510826	-0.916291	-0.405465	-0.405465	1.46634	Darlington		-17.7143	-13.8571	-2.42857	-39.5714	-33.4286	9.66667	31	9	26.5866	-8.1404	31.5143	-13.1148	-10.0504	-9.13043	-0.245098	7.37042	20.5993	15.4762	10.1224	12.0122	0.520833	-1.78218	12.5581	-0.392157	6.30892	-1.25523	-2.2541	10.7644	2	6.99001	-19.6078
4	E06000005	Darlington	-1.56835	54.5353	Darlington_	2020-08-09	2	2	0	0	0.405465	0	1.70475	0	1.8718	1.70475	Darlington		-16.8571	-14.1429	-11	-38.2857	-32.2857	9.14286	32	10	48.0144	4.74006	23.3533	32.2034	4.0724	-0.139359	16.9811	12.9748	23.7774	-1.93548	8.98396	6.3214	48.4848	17.7885	2.33645	-21.1268	19.337	-13.1474	14.4165	17.7632	25.9259	2.9601	-19.2982
4	E06000005	Darlington	-1.56835	54.5353	Darlington_	2020-08-16	3	2	0	0	-0.405465	1.29928	2.30259	1.8718	1.70475	2.56495	Darlington		-27.25	-16.875	-15.7143	-39.5	-34.3333	9.55556	33	11	84.739	1.70316	24.4502	24.3697	0.176118	-11.9735	-15.848	14.0416	33.3333	-27.8351	3.51262	6.36646	28.8462	52.3077	3.83747	-11.8774	19.0734	-6.55738	16.092	20.7488	-14.4186	-6.06452	-29.5082
4	E06000005	Darlington	-1.56835	54.5353	Darlington_	2020-08-23	2	13	0	0	1.70475	2.70805	2.60269	-0.167054	0.693147	0.869038	Darlington		-25.6	-14.4	-6.28571	-38.4	-40.2	9.4	34	12	30.8017	10.6383	18.2994	-0.763359	-1.57983	1.35381	4.43459	0.238892	21.0714	18.3099	8.04598	7.11493	-3.31492	4.71698	9.09091	12.0332	19.4053	8.48708	19.1584	-3.91872	14.7208	4.92228	46.0674
4	E06000005	Darlington	-1.56835	54.5353	Darlington_	2020-08-30	11	11	0	0	1.0033	0.897942	1.97155	0.860201	1.03609	2.22708	Darlington		-24.1	-12.15	2.28571	-37.4	-42.4	9	35	13	47.2574	16.3333	19.135	81.6092	-14.4075	9.56331	-8.01887	17.2889	27.5488	9.09091	7.13119	7.25806	23.4286	42.4318	30.303	-9.15033	1.79372	19.8276	11.7714	15.3153	-7.60234	-15.7757	-5.66038
4	E06000005	Darlington	-1.56835	54.5353	Darlington_	2020-09-06	30	26	0	0	-0.105361	0.96825	1.28093	0.175891	1.36688	1.85389	Darlington		-22.6667	-9.91667	11.7143	-34.3333	-30.5	7.22222	36	14	63.3252	16.748	31.0924	56.3636	26.4706	17.8974	6.58228	28.0576	-3.41297	33.3333	4.34322	2.0914	-25.641	-1.31579	-4.29185	6.94087	7.48621	-16.1538	18.1619	24.9123	-11.33	2.42656	41.9355
4	E06000005	Darlington	-1.56835	54.5353	Darlington_	2020-09-13	27	31	0	0	1.07361	1.38629	2.29887	1.19099	1.678	1.80245	Darlington		-18.5714	-9	14.2857	-33.4286	-23.1429	7.33333	37	15	29.9335	9.16737	20.8955	73.3333	-8.3045	26.359	-5.76687	17.3731	-7.06076	26.3158	1.97824	-2.00927	15.7895	28.7212	0.616016	5.26316	9.31953	-7.31707	-7.08995	20.6186	-2.6455	-6.18557	-8.92857
4	E06000005	Darlington	-1.56835	54.5353	Darlington_	2020-09-20	79	102	0	0	0.312683	1.22526	1.2178	0.487015	0.611469	1.07881	Darlington		-22	-8.85714	-11.5714	-39.7143	-22.8571	7.7619	38	16	30.5699	11.512	12.053	24.5614	-1.53846	34.9511	-5.05288	25.0871	18.4	10.1796	-0.101937	5.25409	-16.1538	28.629	17.1134	-11.1111	5.20231	-13.4921	5.47046	12.7135	-2.27273	14.5604	25
4	E06000005	Darlington	-1.56835	54.5353	Darlington_	2020-09-27	108	166	0	0	0.91258	0.905117	1.11088	0.124454	0.591795	0.699153	Darlington		-19.7143	-9.42857	-44.2857	-38.5714	-20.4286	7.14286	39	17	9.7561	-1.02041	23.3786	34.2466	-21.875	7.48321	-15.6627	10.5923	31.4655	1.38889	1.35276	21.2947	-4.36782	31.9239	22.0957	7.98479	-0.375657	4.34783	-5.11727	10.9929	5.26316	-4.2362	-14.2857
4	E06000005	Darlington	-1.56835	54.5353	Darlington_	2020-10-04	269	188	0	0	-0.00746272	0.198302	-0.0378833	0.467341	0.574699	0.264816	Darlington		-18.4286	-8.85714	-37.2857	-39	-20.5714	7.42857	40	18	22.963	6.08108	23.1441	25.4902	66.1017	-20.4146	-9.20398	13.3934	32.9193	4.5977	-27.0968	4.38247	0.469484	42.9213	13.369	16.388	1.77059	10.9005	5.22946	7.9929	8.53659	-11.811	57.8947
4	E06000005	Darlington	-1.56835	54.5353	Darlington_	2020-10-11	267	300	0	0	0.205765	-0.0304206	0.181072	0.107359	-0.202524	0.17954	Darlington		-24.2857	-11.5714	-22.2857	-43.8571	-21.5714	8.42857	41	19	35.5164	7.8905	14.446	34.7826	-24.0506	-4.18977	-5.76923	12.7567	-8.31974	15.2542	8.53909	1.57539	0.240964	39.6146	11.4625	5.26316	16.6789	4.16667	-6.89311	7.87671	5.20231	3.97878	-6.79612
4	E06000005	Darlington	-1.56835	54.5353	Darlington_	2020-10-18	328	334	0	0	-0.236186	-0.0246926	0.136576	-0.309883	0.0721814	0.0637897	Darlington		-24.1429	-9.71429	-29	-43.8571	-21.8571	9	42	20	27.1084	3.86196	15.39	35.7143	-56.9892	12.2931	-8.60077	4.47578	10.6145	23.871	2.63158	7.91139	-21.6401	2.95858	16.0243	-22.9814	9.88327	-18.8034	9.12821	2.48756	-11.0048	-4.85175	1.78571
4	E06000005	Darlington	-1.56835	54.5353	Darlington_	2020-10-25	259	245	0	0	0.211493	0.372761	0.23923	0.382064	0.373673	0.30086	Darlington		-20.5714	-8	-36.1429	-45.2857	-29.8571	10.1429	43	21	19.2708	3.28789	14.8201	56.962	-43.9024	2.78952	-8.46682	12.6638	5.15098	-13.6095	9.76116	1.07858	21.8391	55.8648	43.5185	14.8325	11.9881	23.913	3.21951	9.58904	16.0622	-11.2676	5.88235
4	E06000005	Darlington	-1.56835	54.5353	Darlington_	2020-11-01	320	359	0	0	0.161268	0.0277368	-0.215361	-0.00839166	-0.081204	-0.273851	Darlington		-26	-9.71429	-21	-46.8571	-24.1429	10.4286	44	22	5.82751	2.4961	20.7469	43.5294	-27.7778	-14.3836	-13.1696	18.4479	-6.68954	16.129	48.7206	4.90798	-10.1449	28.0156	9.12698	-27.6316	11.2453	7.56303	0.103627	10.6061	34.6939	-13.0539	-28.8462
4	E06000005	Darlington	-1.56835	54.5353	Darlington_	2020-11-08	376	356	0	0	-0.133531	-0.37663	-0.513489	-0.0728124	-0.265459	-0.542212	Darlington		-50.1429	-14.8571	-22.1429	-54.7143	-32.5714	13.5714	45	23	16.7883	-1.84255	23.2877	27.8351	-50	-34.3066	-6.89655	-4.07013	-9.89011	23.6111	49.6696	7.31707	-25.969	5.71924	18.5804	14.3939	3.265	8.06452	-8.53032	4.97018	0.564972	-5.89928	-15.3846
4	E06000005	Darlington	-1.56835	54.5353	Darlington_	2020-11-15	329	331	0	0	-0.243098	-0.379957	-0.434766	-0.192647	-0.4694	-0.544623	Darlington		-49.2857	-13.5714	-16	-55	-32.1429	13.1429	46	24	37.6471	18.4211	23.6417	46.988	-46	-27.7344	5.76184	22.3738	11.9718	-4.04624	29.3413	17.8998	-52.2358	3.30435	7.40741	14.6067	19.5793	3.77358	11.8211	25.9843	20.9302	4.7619	91.1765
4	E06000005	Darlington	-1.56835	54.5353	Darlington_	2020-11-22	258	273	0	0	-0.136859	-0.191667	-0.411296	-0.276753	-0.351976	-0.296266	Darlington		-46	-11	-16	-55.2857	-32	12.7143	47	25	35.6	5.27157	23.1397	5.22388	-40.4959	-22.5543	-0.915141	18.4492	-1.70068	41.7431	17.0075	10.9367	8.92308	1.00503	21.0396	-9.42029	2.77497	5.13595	7.6284	22.0275	6.45161	-9.18463	15.2174
4	E06000005	Darlington	-1.56835	54.5353	Darlington_	2020-11-29	225	207	0	0	-0.0548082	-0.274437	0.260653	-0.0752234	-0.0195128	0.250778	Darlington		-31.7143	-5.14286	-21	-48.7143	-26.5714	10.8571	48	26	23.0769	11.5091	30.311	78.2178	-58.7248	-16.4286	4.39367	11.4679	16.7331	-17.0455	12.1236	19.8543	-12.2478	6.60502	48.5149	53.8745	18.0887	-2.21519	22.4299	18.75	2.46914	15.2664	59.5238
4	E06000005	Darlington	-1.56835	54.5353	Darlington_	2020-12-06	213	192	0.1	0	-0.219629	0.315462	0.557602	0.0557106	0.326001	0.920449	Darlington		-26.4286	-2.71429	-30.5	-44.2857	-23.8571	10	49	27	40.98	12.3662	45.7382	103.448	-67.7215	-17.8082	1.23348	5.69948	27.1329	-16.5323	19.9079	6.63329	15.311	-18.6071	40.2062	0.540541	25.2531	0.877193	-1.53173	23.3333	41.5888	20.7006	-3.42466
4	E06000005	Darlington	-1.56835	54.5353	Darlington_	2020-12-13	171	203	0.3	0	0.53509	0.77723	1.03628	0.27029	0.864738	0.858495	Darlington		-26.4286	-0.285714	-24	-44.5714	-24.4286	10.4286	50	28	70.3704	13.649	30.4205	100	-54.3147	-10.401	-5.69423	13.0884	24.7238	9.91379	26.3732	28.0808	32.5088	5.31469	104.656	13.1429	18.3746	-15.1099	21.4452	15.5807	-10	9.65092	58.6957
4	E06000005	Darlington	-1.56835	54.5353	Darlington_	2020-12-20	292	266	0.5	0	0.24214	0.50119	0.356332	0.594448	0.588204	0.359303	Darlington		-37.2857	-9.28571	-30.5714	-58.2857	-50	14.7143	51	29	1.9678	0.556962	0.135318	77	-64.3172	-2.90038	-29.2115	1.68269	39.0764	23.5294	32.6196	6.34328	35.9155	25.3049	58.8235	59.9303	21.7905	-12.1762	33.7379	11.0036	28.75	9.375	-10.3896
4	E06000005	Darlington	-1.56835	54.5353	Darlington_	2020-12-27	372	482	1.3	0.1	0.25905	0.114192	0.00268457	-0.00624352	-0.235145	-0.366803	Darlington		-48.4286	-19.8571	-16.5714	-64.7143	-58.8571	19.8571	52	30	-44.8508	6.53628	-1.91304	18.9189	-71.9149	7.31707	-29.9441	-7.81022	-1.7663	-13.2813	-5.77465	-16.1863	28.0148	9.5729	29.6296	-0.917431	-9.85294	-16	-4.92245	-3.1016	-10.8434	-13.9229	59.854
4	E06000005	Darlington	-1.56835	54.5353	Darlington_	2021-01-03	482	479	2.9	0.3	-0.144858	-0.256366	-0.454359	-0.228901	-0.36056	-0.50182	Darlington		-60	-22.7143	-22.5	-62.8571	-38.7143	16.5714	53	31
4	E06000005	Darlington	-1.56835	54.5353	Darlington_	2021-01-10	417	381	5.8	0.3	-0.111508	-0.309501	-0.625914	-0.131658	-0.272918	-0.614923	Darlington		-61	-25.5714	-22	-64	-40	16.2857	01	32	20	13.9966	6.43416	88.2353	-65.2174	-8.0597	19.403	11.9855	17.4349	-12.6316	13.8735	16.6375	44.8113	19.3277	56.9378	21.0938	20.6504	20	9.81257	14.433	8.28025	22.0859	36.6337
4	E06000005	Darlington	-1.56835	54.5353	Darlington_	2021-01-17	373	334	10	0.3	-0.197993	-0.514407	-0.56972	-0.14126	-0.483265	-0.454555	Darlington		-58.8571	-24.7143	-12.1429	-63.1429	-38.5714	15.4286	02	33	14.456	15.131	27.0306	15.493	-67.0103	-12.598	15.847	26.978	18.7215	11.7647	13.9469	-0.54816	9.04255	35.5	63.3803	10.4	11.791	10.3448	9.91379	23.3677	4.93827	6.87679	26.3158
4	E06000005	Darlington	-1.56835	54.5353	Darlington_	2021-01-24	306	290	14.8	0.3	-0.316413	-0.371727	-0.536199	-0.342005	-0.313295	-0.488097	Darlington		-56.4286	-21.5714	-0.857143	-61	-38.4286	15.2857	03	34	35.274	9.89011	26.8293	7.52688	-64.2857	-7.92952	2.61097	34.5912	-0.169779	5.71429	24.6475	7.58514	23.9905	47.1963	90.9774	-3.4749	24.9587	6.55022	1.24224	25	24.8322	1.12994	19.2982
4	E06000005	Darlington	-1.56835	54.5353	Darlington_	2021-01-31	223	206	18.4	0.3	-0.0553136	-0.219786	-0.437358	0.0287101	-0.146093	-0.400622	Darlington		-56.8571	-22	-24.1429	-62.4286	-38.1429	15.2857	04	35	35.6877	23.1608	36.1131	33.3333	-53.5714	-14.5938	-13.4894	20.9068	28.9062	-5.20231	24.0047	9.56664	16.9978	21.1581	52.1739	43.1907	31.684	-15.5894	17.6842	16.8385	30.5556	6.6474	-3.0303
4	E06000005	Darlington	-1.56835	54.5353	Darlington_	2021-02-07	211	212	24	0.4	-0.164472	-0.382045	-0.589684	-0.174803	-0.429333	-0.693147	Darlington		-56.8571	-19.8571	-27	-61.4286	-38.5714	15.5714	05	36	31.9224	12.3467	27.8267	67.1233	-24.7059	3.80282	9.13907	21.3979	21.9512	16.3399	32.5516	4.90798	-3.09735	17.6724	47.9821	19.5402	33.165	17.5	12.5523	15.937	79.8561	-12.2708	-9.55414
4	E06000005	Darlington	-1.56835	54.5353	Darlington_	2021-02-14	179	178	28.9	0.4	-0.217573	-0.425212	-0.289546	-0.25453	-0.518344	-0.261803	Darlington		-51.7143	-15.8571	-25	-61	-40.2857	15.4286	06	37	15.2727	15.0382	30.8159	10.4167	-46.3918	21.4631	11.1111	11.3692	17.8832	-5.31915	14.8106	-1.64448	21.5259	41.5459	86.8613	2.77778	13.2691	22.9358	12.2427	30.1075	20.6897	-2.90237	56.5217
4	E06000005	Darlington	-1.56835	54.5353	Darlington_	2021-02-21	144	138	30.5	0.5	-0.207639	-0.0719735	-0.125626	-0.263815	-0.00727276	-0.199866	Darlington		-49.1429	-12.8571	-11.1429	-57	-34.2857	13.7143	07	38	38.5666	13.3597	22.5683	79.4872	-46.1538	39.4683	21.8359	21.6636	32.8094	7.42857	19.6765	15.7414	3.27456	39.485	87.6777	20.7143	28.6682	12.6531	3.34288	12.2324	-1.47783	26.5306	71.4286
4	E06000005	Darlington	-1.56835	54.5353	Darlington_	2021-02-28	117	106	33.6	0.5	0.135666	0.0820132	-0.240385	0.256542	0.0639487	-0.30673	Darlington		-47.4286	-8.57143	-2.64286	-57.2857	-33.1429	13.8571	08	39	35.3796	20.2487	27.5698	2.08333	-43.2099	-6.66667	13.7976	22.9814	55.144	39.726	27.5608	8.87967	2.45232	14.9123	65.2393	29.1513	22.6073	16.2996	14.0426	13.6594	16.3842	5.94315	24.7525
4	E06000005	Darlington	-1.56835	54.5353	Darlington_	2021-03-07	134	137	36.9	1.1	-0.0536527	-0.376051	-0.63516	-0.192593	-0.563272	-0.602493	Darlington		-45.1429	-4	-4.71429	-54	-29.1429	12.2857	09	40	21.0614	18.8956	33.2402	35.3535	-32.2581	-3.2967	-3.72272	13.9618	5.08475	-16.6667	22.5941	11.0415	20	-4.72727	61.1479	18.5714	11.5269	3.41463	9.44162	21.9178	-2.85714	-0.808625	34
4	E06000005	Darlington	-1.56835	54.5353	Darlington_	2021-03-14	127	113	44.8	2.3	-0.322399	-0.581507	-1.13062	-0.370679	-0.4099	-1.0898	Darlington		-44.2857	-3	-6.14286	-49.1429	-27.1429	11.5714	10	41	28.6245	13.8937	10.9176	5.49451	-23.3333	8.69565	3.19285	25.4729	41.7722	-3.91061	16.999	18.593	38.8471	33.79	54.955	25.3846	16.0341	8.29694	17.9435	18.9744	50.7042	-2.18341	49.5495
4	E06000005	Darlington	-1.56835	54.5353	Darlington_	2021-03-21	92	78	50.2	4.8	-0.259109	-0.808217	-0.93827	-0.0392207	-0.719123	-1.09861	Darlington		-42.7143	-1.42857	-1.14286	-50.1429	-27.1429	11.5714	11	42	4.60526	8.51944	21.4966	14.2857	-13.4328	-8.31557	10.9661	15.9838	17.4377	13.2075	15.7625	22.0033	13.3981	29.5154	50.7463	27.0833	19.3353	18.4549	18.7435	12.2417	3.48837	9.94475	1.72414
4	E06000005	Darlington	-1.56835	54.5353	Darlington_	2021-03-28	71	75	53	7.4	-0.549108	-0.679161	-1.0438	-0.679902	-1.05939	-0.985284	Darlington		-40.8571	4.57143	8.42857	-51.8571	-38.2857	12.4286	12	43	22.2836	14.6382	24.296	-19.3277	-14.7059	-24.6862	16.4219	20.8575	26.3345	17.6471	25.7675	34.4292	-33.8327	46.3807	46.0481	-7.11864	22.4524	-16.2791	14.9554	17.1233	25.6757	-1.04167	-12.8713
4	E06000005	Darlington	-1.56835	54.5353	Darlington_	2021-04-04	41	38	54.8	10.4	-0.130053	-0.494696	-0.158224	-0.37949	-0.305382	-0.27029	Darlington		-46.8571	-9.57143	5.42857	-55.2857	-39.2857	13.4286	13	44	0.651466	12.7273	15.6189	12.2449	-13.0435	-18.5489	15.0652	35.8885	40.2418	-2.5641	14.554	5.58531	21.9512	39.7906	34.0164	8.27068	16.7576	-4.42478	12.7772	5.42636	18.9542	24.4898	-23.871
4	E06000005	Darlington	-1.56835	54.5353	Darlington_	2021-04-11	36	26	55.5	15.5	-0.364643	-0.0281709	-0.364643	0.074108	0.109199	-0.313658	Darlington		-17.5714	2.42857	-0.238095	-37.8571	-22.4286	7.28571	14	45	-0.749625	14.2387	24.0051	17.7419	-40.9836	-12.6344	3.48387	28.1477	76.6382	8.42105	25.584	12.0846	30.0493	11.5044	46.6667	18.3946	11	-18.9591	20.6413	14.1946	36.8421	4.74898	-3.64964
4	E06000005	Darlington	-1.56835	54.5353	Darlington_	2021-04-18	25	28	57.4	19.9	0.336472	0	-0.510826	0.0350913	-0.387766	-1.38629	Darlington		-17.2857	4.85714	1.09524	-38.8571	-20.2857	6.57143	15	46	11.9355	5.61432	7.6723	-17.0732	-24.1379	-3.58974	14.5119	-0.306883	26.3345	12.9412	19.1514	15.6442	28.8136	14.6341	70.0713	0	18.4025	6.36364	-28.8722	-0.810373	-1.69492	16.622	19.6078
4	E06000005	Darlington	-1.56835	54.5353	Darlington_	2021-04-25	35	29	58.8	24.6	-0.336472	-0.847298	-1.35812	-0.422857	-1.42139	-1.06471	Darlington		-19.8571	4.71429	2.42857	-40	-20	7.28571	16	47	14.5215	17.9577	18.1634	22.1053	-42.029	5.77592	13.8501	20.4013	52.0446	10.4294	10.262	10.9524	22.7818	28.8056	33.4432	16.4659	6.13452	9.35961	11.4286	17.9832	19.7674	23.1638	84.2697
4	E06000005	Darlington	-1.56835	54.5353	Darlington_	2021-05-02	25	19	60.3	28.3	-0.510826	-1.02165	-0.653926	-0.998529	-0.641854	-0.864997	Darlington		-24.5714	1.85714	-21	-44	-26.1429	9.57143	17	48	-8.72274	25.9121	13.9617	8.94309	-49.6503	15.48	4.72542	17.5385	26.9103	10.9489	24.957	34.9498	-0.458716	18.451	76.4706	48.3607	23.8646	-7.25806	0.659755	5.31915	33.3333	21.9917	65.8537
4	E06000005	Darlington	-1.56835	54.5353	Darlington_	2021-05-09	15	7	62.3	30.9	-0.510826	-0.143101	-1.09861	0.356675	0.133531	0	Darlington		-18.5714	5.14286	-17.8571	-40.2857	-18.8571	7.57143	18	49	4.87805	21.2654	15.3957	26.9565	-7.93651	25.5411	4.34783	3.78897	34.0502	40.2985	18.5061	28.2519	108.864	34.9398	50.5837	26.7925	26.8134	4.22535	-3.59281	12	46.0993	36.8132	34.6154
4	E06000005	Darlington	-1.56835	54.5353	Darlington_	2021-05-16	9	10	63.7	34.7	0.367725	-0.587787	1.32914	-0.223144	-0.356675	1.45862	Darlington		-9.85714	6.71429	-7.71429	-36.5714	-18.1429	6.14286	19	50	-3.63636	15.2271	2.23124	12.7517	2.04082	17.4805	14.5038	-1.72257	19.5531	29.4872	22.4129	26.4198	45.9318	46.7593	80.8279	81.1765	38.6384	27.4419	13.2837	17.931	44.6809	13.7662	-7.08661
4	E06000005	Darlington	-1.56835	54.5353	Darlington_	2021-05-23	13	8	65.2	42	-0.955511	0.961411	2.40486	-0.133531	1.68176	3.09104	Darlington		-3.57143	9.28571	-3.42857	-29.4286	-19.5714	4.85714	20	51	12.2186	25.9774	12.1509	9.2437	-41.0256	9.72222	20.5165	-1.92864	50.9363	11.2583	26.7039	19.4512	33.5025	11.5226	69.3694	-9.92366	18.8776	19.8113	11.0619	6.30324	-3.51759	25.9146	39.2157
4	E06000005	Darlington	-1.56835	54.5353	Darlington_	2021-05-30	5	7	66.5	47.2	1.91692	3.36038	3.91999	1.81529	3.22457	3.69244	Darlington		-0.142857	8.85714	11.5714	-34	-35.8571	5.57143	21	52	-14.4144	8.02469	-0.655308	37.037	-43.75	3.16369	4.14634	12.6877	30.7033	-13.4328	11.4224	1.44267	-4.17423	7.23982	80.7692	9.23695	10.4918	-11.7409	8.04598	-0.595238	16.9591	12.2708	58.6207
4	E06000005	Darlington	-1.56835	54.5353	Darlington_	2021-06-06	34	43	68.2	49.7	1.44345	2.00307	2.64951	1.40928	1.87715	2.52666	Darlington		-3	12.7143	10.381	-30.7143	-20	4.85714	22	53	14.0762	0.931414	16.2893	101.835	6.12245	-10.0817	7.08861	37.1931	17.9884	43.9394	11.8436	23.8562	0.587084	8.1448	74.0933	13.6929	3.6519	-6.76157	16.886	5.10046	-10.3896	51.9403	-13.7931
4	E06000005	Darlington	-1.56835	54.5353	Darlington_	2021-06-13	144	176	69.6	53.1	0.559616	1.20605	1.44036	0.467871	1.11737	1.37774	Darlington		-4.28571	13.7143	-2.95238	-30.8571	-20.8571	5	23	54	1.42857	13.2957	16.6185	41.0714	51.1111	-13.6302	4.75	40.0538	20.4403	5.03597	13.1379	11.9145	-27.7361	17.4107	70.9172	9.73451	7.43671	10.0478	9.36864	17.0475	-5.12821	11.1383	-2.52101
4	E06000005	Darlington	-1.56835	54.5353	Darlington_	2021-06-20	252	281	71.3	55.2	0.646438	0.880746	1.37231	0.649504	0.909864	1.31246	Darlington		-7.71429	10.7143	-16.2857	-31.5714	-22.8571	5.71429	24	55	-9.9851	20.5405	4.92505	21.0084	-20.7547	-16.8343	19.0198	50.788	60.8059	-3.94737	18.6889	1.17994	3.11927	22.0339	92.176	31.2775	5.60957	-5.51724	9.53437	14.0271	-10.1604	26.0573	36.6337
4	E06000005	Darlington	-1.56835	54.5353	Darlington_	2021-06-27	481	538	73	56.3	0.234308	0.72587	0.522401	0.260361	0.662956	0.220911	Darlington		-6.28571	7.57143	-25.4286	-32.2857	-24.1429	5.71429	25	56	-4.39716	23.3886	7.48775	-14.9701	1.63934	-20	-5.19481	9.23483	33.9192	24.1379	25.4074	24.957	-29.4423	41.7515	104.717	62.5	21.9349	41.1168	24.9453	-7.18391	-9.09091	15.2318	105.333
4	E06000005	Darlington	-1.56835	54.5353	Darlington_	2021-07-04	608	698	74.7	58	0.491562	0.288093	-0.34639	0.402596	-0.03945	-0.587214	Darlington		-7.71429	9.14286	-14.2857	-34.2857	-24	6.71429	26	57	0.900901	30.3226	18.7135	-10.5263	76.4706	-7.046	-6.66667	20.8892	48.1172	-8.49673	11.4203	15.0127	21.6152	58.7097	89.5216	36.4341	19.5205	10.5769	18.1425	10.7034	9.54774	8.35509	62.2222
4	E06000005	Darlington	-1.56835	54.5353	Darlington_	2021-07-11	994	1044	76	59.5	-0.203469	-0.837952	-1.10872	-0.442046	-0.989809	-1.20461	Darlington		-10.1429	9.85714	5.14286	-32.1429	-26.7143	6.71429	27	58	3.66972	24.7834	11.4706	-8.0292	8.51064	-12.1977	8.18792	24.8682	28.4294	14.4828	14.3511	10.0179	1.40187	25.5605	4.12518	-14.7059	22.383	1.91571	0.668151	19.0083	26.6667	32.5681	1.96078
4	E06000005	Darlington	-1.56835	54.5353	Darlington_	2021-07-18	811	671	76.7	61.3	-0.634483	-0.905254	-1.01469	-0.547764	-0.762566	-0.842342	Darlington		-7.71429	10.1429	13.7143	-30.5714	-30.2857	6.14286	28	59	0.749625	21.0054	-3.14208	3.44828	106.897	-17.4586	18.1333	45.9194	9.50704	6.04027	11.7087	6.17284	23.9295	52.784	45.733	0.724638	5.10836	9.67742	10.6286	9.36556	-15.5556	17.1355	-13.9785
4	E06000005	Darlington	-1.56835	54.5353	Darlington_	2021-07-25	430	388	77.2	63.4	-0.270772	-0.380205	-0.267727	-0.214802	-0.294579	-0.0832696	Darlington		-3.71429	9.42857	-3.28571	-28	-30.7143	6.42857	29	60	4.16667	16.9533	3.36927	26.1538	-25.9259	-4.06147	13.6868	27.9206	7.50853	34.4262	10.6785	0.473186	34.2857	-10.4167	55.2795	46.4684	12.2466	25.3456	16.8385	9.03522	10.3448	25.2888	45.8824
4	E06000005	Darlington	-1.56835	54.5353	Darlington_	2021-08-01	328	313	77.7	65	-0.109434	0.00304414	0.22801	-0.0797765	0.131533	0.209634	Darlington		-1.28571	8.14286	-11.8571	-25.7143	-31.7143	5.71429	30	61	0.172117	15.9966	5.96026	9.77444	-39.6648	2.7027	12.713	12.09	10	26.2411	2.7689	6.20032	49.2228	15.1515	81.9861	6.17284	11.9573	8.13008	11.1111	6.84474	22.3404	28.2051	21.0526
4	E06000005	Darlington	-1.56835	54.5353	Darlington_	2021-08-08	294	289	78.1	66.2	0.112478	0.337444	0.248665	0.211309	0.289411	0.462624	Darlington		-1.85714	8.28571	4.57143	-27	-29.5714	5.42857	31	62	8.74786	12.6214	13.779	-4.91803	-17.7143	-11.1957	12.0098	9.08226	37.4532	-16.6667	18.3537	7.26855	33.8542	6.93069	61.8605	32.549	6.30892	2.92887	-1.43443	14.1966	-13	4.42225	-1.96078
4	E06000005	Darlington	-1.56835	54.5353	Darlington_	2021-08-15	329	357	78.4	67.6	0.224966	0.136187	0.328626	0.0781016	0.251314	0.0598004	Darlington		-4.14286	6.57143	-10.5714	-26.4286	-30.1429	5.85714	32	63	16.2455	14.526	6.05456	20.339	-11.5385	-25.1045	9.16442	14.0602	21.7538	-0.645161	8.55615	4.03656	46.0606	11.5385	104.673	101.408	19.9684	-33.0677	16.0183	16.7763	-7.93651	3.2175	1.75439
4	E06000005	Darlington	-1.56835	54.5353	Darlington_	2021-08-22	412	386	78.9	69.1	-0.0887782	0.10366	-0.300712	0.173213	-0.0183012	-0.184396	Darlington		-0.857143	9.42857	-1.57143	-19.7143	-29	4.57143	33	64	21.6867	31.8735	8.0207	32.7731	101.198	-16.1653	-10.2873	22.157	49.9037	-16.4948	13.0626	6.67702	69.2308	25.1282	104.966	110.728	15.9846	-0.819672	13.3333	25.741	-6.04651	11.7419	13.1148
4	E06000005	Darlington	-1.56835	54.5353	Darlington_	2021-08-29	377	459	79.3	70.7	0.192438	-0.211933	0.0105542	-0.191514	-0.357609	-0.170626	Darlington		2	9.71429	16.7143	-19.7143	-30.5714	6.14286	34	65	9.2827	20.5106	-4.62107	-2.29008	6.28571	-15.5385	-2.43902	-4.06116	18.2143	5.6338	3.34378	-2.2674	37.5691	13.2075	70.1632	23.6515	-1.56495	-21.7712	7.19823	0.725689	-10.6599	-7.77202	1.1236
4	E06000005	Darlington	-1.56835	54.5353	Darlington_	2021-09-05	457	379	79.6	72	-0.404372	-0.181884	-0.176648	-0.166095	0.0208885	-0.117453	Darlington		-3.14286	5.71429	11.5714	-13.5714	-21.1429	4	35	66	24.0506	23.8333	13.4993	40.2299	62.3188	2.11726	2.35849	24.641	43.6009	18.7879	26.5106	8.22581	50.8571	30.0248	108.586	9.80392	12.4066	14.6552	8.34286	31.8919	14.6199	11.6037	-35.8491
4	E06000005	Darlington	-1.56835	54.5353	Darlington_	2021-09-12	305	321	79.9	73.2	0.222488	0.227723	0.447205	0.186984	0.0486418	0.561839	Darlington		-3	-1.42857	5.57143	-15.4286	-22.8571	4	36	67	46.2103	15.4472	4.7619	27.2727	150	-2.46667	12.1519	41.9664	-6.14334	24.2424	17.4788	5.80945	17.5214	43.4211	55.3648	-17.2237	9.85028	-2.30769	6.34573	15.0877	-8.37438	16.2197	35.4839
4	E06000005	Darlington	-1.56835	54.5353	Darlington_	2021-09-19	381	387	80	74	0.00523561	0.224717	0.540308	-0.138342	0.374855	0.484115	Darlington		-5.28571	6.42857	5.28571	-17.2857	-23.8571	3.85714	37	68	15.2993	19.9327	1.76391	24.4444	94.1176	-7.12071	27.6074	38.0299	-0.164204	12.782	4.25321	-1.08192	21.5311	1.46751	48.2546	-16.4474	1.77515	8.13008	2.22222	3.09278	16.4021	17.268	7.14286
4	E06000005	Darlington	-1.56835	54.5353	Darlington_	2021-09-26	383	337	80.4	74.5	0.219482	0.535072	0.565195	0.513197	0.622457	0.664552	Darlington		-5.57143	5.71429	-11.2857	-17	-23.2857	4.57143	38	69	8.80829	10.9966	-4.37086	3.50877	63.0769	-11.8465	-3.87779	27.6423	29.2	2.99401	5.09684	7.14901	13.4615	16.5323	54.2268	13.2616	11.9736	9.52381	18.5996	18.4061	11.3636	11.2637	36.5385
4	E06000005	Darlington	-1.56835	54.5353	Darlington_	2021-10-03	477	563	80.5	74.8	0.315591	0.345714	0.0470916	0.109261	0.151356	-0.0547582	Darlington		-5.42857	2.85714	-7.28571	-18	-22.8571	4.57143	39	70	7.31707	21.5986	11.6139	50.6849	115.625	-16.6457	5.06024	19.3622	48.2759	1.38889	-1.45682	3.2368	38.8506	36.9979	75.8542	52.0913	-4.73328	1.73913	-2.34542	-1.41844	-12.2807	7.06033	4.20168
4	E06000005	Darlington	-1.56835	54.5353	Darlington_	2021-10-10	654	628	81.2	75.1	0.0301228	-0.268499	-0.246738	0.0420951	-0.164019	-0.296211	Darlington		-6	3.71429	3.14286	-15	-21.8571	4.28571	40	71	16.5432	22.4662	0	19.6078	201.695	-15.9932	-7.9602	28.5285	49.0683	4.5977	-14.4355	9.48207	11.7371	42.9213	55.7932	-23.7458	9.00693	43.128	1.17396	15.4529	2.43902	2.09974	43.1579
4	E06000005	Darlington	-1.56835	54.5353	Darlington_	2021-10-17	674	655	81.7	75.4	-0.298622	-0.276861	-0.320868	-0.206114	-0.338306	-0.236592	Darlington		-7.42857	3.14286	5.57143	-14.7143	-22.8571	5	41	72	14.3577	5.95813	0.280505	10.8696	100	-15.3305	-1.20192	31.6739	0.489396	-8.47458	13.2716	-2.02551	33.012	56.3169	71.5415	48.1781	8.89052	34.1667	4.6953	-5.47945	7.51445	-4.50928	28.1553
4	E06000005	Darlington	-1.56835	54.5353	Darlington_	2021-10-24	500	533	82.2	75.5	0.0217615	-0.0222456	-0.517515	-0.132192	-0.0304785	-0.982707	Darlington		-3	6.28571	-11	-15.2857	-30.5714	5.57143	42	73	20.4819	8.95645	3.86507	64.2857	39.7849	-19.1489	-3.20924	31.6983	16.2011	14.8387	13.7895	8.5443	17.0843	27.4162	73.2252	6.8323	8.32685	15.3846	0.307692	-12.7695	-24.4019	10.5121	26.7857
4	E06000005	Darlington	-1.56835	54.5353	Darlington_	2021-10-31	511	467	82.7	75.8	-0.0440071	-0.539276		0.101714	-0.850515		Darlington		-6.57143	5.57143	-20.2857	-15.2857	-21	4.85714	43	74	17.7083	24.9399	6.04317	31.6456	68.2927	-42.1809	2.746	28.7586	6.92718	23.0769	5.60748	7.39599	41.3793	31.2127	107.407	74.1627	2.90395	9.78261	0.878049	12.6712	6.73575	-6.57277	194.118
4	E06000005	Darlington	-1.56835	54.5353	Darlington_	2021-11-07	489	517	83	76	-0.495269			-0.952229			Darlington		-4	4.85714	-5.14286	-13.7143	-21	4.57143	44	75	-14.2191	-3.58814	-2.62794	24.7059	66.6667	-38.3562	0.892857	33.9687	12.8645	30.3226	10.9138	-0.766871	22.5673	39.2996	46.4286	3.94737	2.33962	32.7731	2.59067	9.84848	31.9728	-9.94012	13.4615
4	E06000005	Darlington	-1.56835	54.5353	Darlington_	2021-11-14	298	199.5	83.1	76.1							Darlington		-2	2	3	5	-11	1		76
5	E06000006	Halton	-2.68853	53.3342	Borough of Halton_	2020-06-07	7	6	0	0	-1.25276	0.133531	3.6488	0.287682	0.287682	0.154151	Borough of Halton		-53.1429	-16	30.8571	-37.8571	-38.1429	17.9524	23	1	28.125	3.93701	42.7581	30.6931	-25.5319	-1.17647	-11.244	38.543	-17.8295	-9.28962	-0.513875	1.35028	-27.0458	18.75	-1.16732	17.2093	3.97506	13.8298	1.74359	16.2861	27.4725	-12.439	-29.0323
5	E06000006	Halton	-2.68853	53.3342	Borough of Halton_	2020-06-14	2	8	0	0	1.38629	4.90156	1.50408	0	-0.133531	-0.470004	Borough of Halton		-42.7143	-11.8571	49.5714	-39.2857	-35.7143	16.5238	24	2	20.2473	14.7436	37.5708	2.52101	-28.5714	3.39734	-7.43155	6.84274	-18.2109	29.8013	11.6183	-0.0733676	8.15109	9.31459	5.55556	3.39623	21.1332	-8.46154	3.63636	18.5304	14.9425	-18.1818	-12.8713
5	E06000006	Halton	-2.68853	53.3342	Borough of Halton_	2020-06-21	8	8	0	0	3.51527	0.117783	-0.133531	-0.133531	-0.470004	-0.693147	Borough of Halton		-42.4286	-9.14286	10.2857	-32.8571	-34.5714	15.0952	25	3	21.1618	14.1379	49.0566	-30.8176	-24.3902	-29.3769	7.1525	-17.9304	13.0112	-5.33333	16.8072	15.4157	-43.1169	19.4346	21.9512	-26.4463	30.3057	4.9505	-1.70512	7.91789	-17.6991	15.6951	-3.22581
5	E06000006	Halton	-2.68853	53.3342	Borough of Halton_	2020-06-28	269	7	0	0	-3.39749	-3.6488	-3.98527	-0.336472	-0.559616	-1.25276	Borough of Halton		-39.4286	-9.71429	2.5	-35.8571	-33.8571	15.1429	26	4	37.4269	9.57535	36.0158	9.87654	-20	19.764	8.00508	26.0263	0.495868	15.7143	8.08511	-1.3209	-7.431	36.7397	20.2381	-4.58015	6.76923	-7.86517	-2.89133	6.66667	-0.502513	-15.051	-3.7037
5	E06000006	Halton	-2.68853	53.3342	Borough of Halton_	2020-07-05	9	5	0	0	-0.251314	-0.587787	-0.587787	-0.223144	-0.916291	0.336472	Borough of Halton		-35.8571	-8.71429	24.8571	-27.1429	-32.1429	13.2857	27	5	23.1231	3.67475	36.2593	-10.4895	-15.3846	-9.67742	3.78788	0	-12.6154	-3.0303	8.68925	11.337	-16.6023	-2.48307	-34.2298	9.32203	15.6131	-5.83333	11.8012	2.91859	34.4086	-12.9987	-6.77966
5	E06000006	Halton	-2.68853	53.3342	Borough of Halton_	2020-07-12	7	4	0	0	-0.336472	-0.336472	0.619039	-0.693147	0.559616	1.09861	Borough of Halton		-31.2857	-8.71429	3.85714	-27	-31.7143	11.8571	28	6	21.4171	14.534	35.3364	-36.25	-12.8205	26.087	20.4451	7.13913	10.0855	8	11.1552	13.5408	-10.7692	27.6486	-15.6089	14.2857	4.04984	20.3187	10.3373	14.8872	45.0549	-14.5917	-5.97015
5	E06000006	Halton	-2.68853	53.3342	Borough of Halton_	2020-07-19	5	2	0	0	0	0.955511	1.02962	1.25276	1.79176	1.79176	Borough of Halton		-27.7143	-9.71429	5.57143	-28.8571	-31.5714	11.3333	29	7	-2.36842	3.03951	51.434	-30.5556	-7.69231	-5.61798	-5.59006	3.27945	-2.87648	5.95238	20.51	9.04605	-2.66344	4.04624	18.2203	17.3554	12.098	55.2083	12.6638	-0.141044	19.1257	8.81459	36.2637
5	E06000006	Halton	-2.68853	53.3342	Borough of Halton_	2020-07-26	5	7	0	0	0.955511	1.02962	0.587787	0.538997	0.538997	-0.336472	Borough of Halton		-25	-10.5714	17.4286	-29.5714	-33.8571	11.0476	30	8	5.49133	2.35027	36.715	-31.4286	-12.5	-20	14.321	0.185529	-9.06298	-5.81395	16.0081	14.2408	-1.63934	40.6863	19.715	-12.3077	1.66065	2.67857	4.11765	4.97866	21.1538	5.54765	1.88679
5	E06000006	Halton	-2.68853	53.3342	Borough of Halton_	2020-08-02	13	12	0	0	0.074108	-0.367725	-0.367725	0	-0.875469	-0.693147	Borough of Halton		-21.7143	-13.1429	22.2857	-30	-33.4286	9.90476	31	9	14.8036	5.77644	27.352	5.10949	-27.6596	-7.69231	5.27638	18.2609	-10.9034	-4.82759	14.5054	15.8371	-3.68421	26.9608	15.5172	17.1875	8.03443	-4.20168	6.87623	-7.06215	45.6647	4.32277	4.16667
5	E06000006	Halton	-2.68853	53.3342	Borough of Halton_	2020-08-09	14	12	0	0	-0.441833	-0.441833	0.194156	-0.875469	-0.693147	1.20397	Borough of Halton		-19.7143	-11.4286	32.4286	-30	-32.2857	9.42857	32	10	45.8746	3.0722	11.5885	17.4312	-43.3333	-14.5455	20	16.9483	7.07071	-13.3333	3.23232	13.4615	27.9778	12.3543	22.0183	5.83333	15.3736	2.02703	-3.06627	10.5498	-9.62343	5.12129	-5.26316
5	E06000006	Halton	-2.68853	53.3342	Borough of Halton_	2020-08-16	9	5	0	0	0	0.635989	1.96166	0.182322	2.07944	2.89037	Borough of Halton		-26.75	-13.625	10.0952	-28.75	-36	9.5	33	11	71.949	5.65737	36.4751	0	-24.5283	18.1818	3.2538	27.4714	2.22045e-14	-30.0493	3.04878	6.81818	1.00503	37.7778	7.69231	-13.4021	1.57368	-4.34783	5.89431	27.4962	40.107	7.09318	6.79612
5	E06000006	Halton	-2.68853	53.3342	Borough of Halton_	2020-08-23	9	6	0	0	0.635989	1.96166	2.96756	1.89712	2.70805	3.65928	Borough of Halton		-24	-10.6	16.9048	-28.2	-40	9	34	12	25.8065	-2.18772	19.6542	-9.56522	-43.8596	-12.4088	7.71144	7.69231	10.495	7.5	7.36138	5.27132	20.5797	26.7267	28.8889	39.2713	8.33333	-2.78884	6.65236	20.1268	-8.82353	-3.38542	14.2857
5	E06000006	Halton	-2.68853	53.3342	Borough of Halton_	2020-08-30	17	40	0	0	1.32567	2.33157	2.85715	0.81093	1.76216	2.12823	Borough of Halton		-21.5	-7.85	23.0952	-27.7	-42.4	9.8	35	13	11.8577	6.85142	29.5072	47.8261	-13.4021	-28.9941	5.02513	16.8618	0.846024	-16.8539	11.6989	8.34697	3.54223	21.3198	26.9406	-44.2006	0.801165	27.4336	4.13724	4	43.8776	0.826446	16.3934
5	E06000006	Halton	-2.68853	53.3342	Borough of Halton_	2020-09-06	64	90	0	0	1.0059	1.53148	1.57122	0.951229	1.3173	1.55931	Borough of Halton		-19.6667	-6.08333	29.9048	-26.5	-29	7.22222	36	14	53.8803	19.7032	25.666	39.7849	-34.5455	-35.3535	14.5655	10.179	-4.50751	-5.60748	8.74819	3.84918	-7.62887	-3.60934	13.556	32.7913	14.9815	-13.6929	0.92688	24.1135	-4.0724	7.09318	-11.5044
5	E06000006	Halton	-2.68853	53.3342	Borough of Halton_	2020-09-13	175	233	0	0	0.525573	0.565314	1.19652	0.366073	0.608085	0.806629	Borough of Halton		-18.5714	-7.42857	26.7143	-27.5714	-22.8571	6.71429	37	15	65.586	5.2381	17.6101	-21.6783	-12.1212	14.7982	-4.49438	15.7428	-4.47227	7.00637	8.96293	7.11493	19.6809	31.3225	0.173913	-11.3402	7.46706	26.8293	-6.88337	23.964	11.2299	4.21348	-16.8142
5	E06000006	Halton	-2.68853	53.3342	Borough of Halton_	2020-09-20	296	336	0	0	0.0397403	0.670943	0.349895	0.242012	0.440556	0.246674	Borough of Halton		-23.8571	-7.85714	11.1429	-35.4286	-23.4286	8.09524	38	16	22.4215	-2.82031	15.3141	8.92857	-23.2558	-10.2975	-4.16667	54.2129	-0.84317	-23.5294	2.85152	6.49762	-18.1481	41.0188	-4.0678	-4.6875	14.3519	17.7966	3.04878	9.50704	7.52688	6.66667	7.07071
5	E06000006	Halton	-2.68853	53.3342	Borough of Halton_	2020-09-27	308	428	0	0	0.631203	0.310155	0.433215	0.198544	0.00466201	-0.0164904	Borough of Halton		-24.8571	-7.42857	-24.3571	-38.5714	-23.2857	8.57143	39	17	11.8644	1.73502	29.0761	-8.91089	14.9425	-40.3509	-7.50605	27.5498	4.64716	-12.0482	-0.286807	3.27869	-16.8831	23.0425	0.662252	13.7931	9.82746	13.8462	-3.2	-8.9404	-1.63934	3.3557	-19.6581
5	E06000006	Halton	-2.68853	53.3342	Borough of Halton_	2020-10-04	579	522	0	0	-0.321048	-0.197988	-0.290565	-0.193882	-0.215035	-0.377135	Borough of Halton		-26.8571	-6.71429	-42.8571	-38.5714	-22.8571	9	40	18	-1.40845	-3.8633	17.7398	-0.917431	-5.88235	-9.05263	-7.73131	7.82217	4.13223	0.578035	-27.8902	7.5	-5.95745	-4.72441	-14.0719	25.6757	1.60727	30.0885	0.984252	-3.52941	5.11628	-6.51907	-11.811
5	E06000006	Halton	-2.68853	53.3342	Borough of Halton_	2020-10-11	420	430	0	0	0.12306	0.030483	-0.202524	-0.0211524	-0.183252	-0.304883	Borough of Halton		-29.5714	-8.85714	-13	-41.2857	-23.5714	9.85714	41	19	42.4581	-1.00697	13.3838	-8.92857	-42.268	-35.2227	-0.501253	12.3304	-11.147	-15.2174	13.936	-4.05797	3.34728	29.3233	10.2649	21.1679	4.43636	3.55731	8.13008	-1.54321	2.43902	-8.42767	10.2804
5	E06000006	Halton	-2.68853	53.3342	Borough of Halton_	2020-10-18	475	421	0	0	-0.0925771	-0.325584	-0.433215	-0.1621	-0.283731	-0.255735	Borough of Halton		-31.5714	-6.85714	-22.5714	-43.2857	-22.8571	10.1429	42	20	15.5556	3.62538	10.6894	24	-24.4444	-40.7407	-7.89164	-1.21457	-10.4027	-1.71429	7.89474	-8.40149	5.91133	33.8272	16.696	-11.1111	7.74908	-16.8539	4.85036	1.43885	36.8421	-2.43205	20.3704
5	E06000006	Halton	-2.68853	53.3342	Borough of Halton_	2020-10-25	433	358	0	0	-0.233007	-0.340638	-0.414746	-0.121631	-0.0936356	-0.316013	Borough of Halton		-25	-6.57143	-29	-46.1429	-30.7143	11.2857	43	21	44.868	0.747384	15.3413	31.25	-22.3529	-31.9149	1.97628	5.57839	30.8642	26.1745	6.6539	4.69208	-9.38215	10.1512	17.8988	5	18.2353	44.0367	17.2154	14.4876	-21.9917	-17.0259	9.25926
5	E06000006	Halton	-2.68853	53.3342	Borough of Halton_	2020-11-01	343	317	0	0	-0.107631	-0.181739	-0.57504	0.0279956	-0.194381	-0.533155	Borough of Halton		-29.4286	-8.14286	7.5	-45	-25.8571	10.7143	44	22	20.9639	6.71642	30.3174	38.8889	-51.0204	6	-11.9289	7.95594	-9.53846	5.73248	48.5446	-4.94774	9.66184	25.4902	10.397	-10.4895	4.3299	-15.9722	-4.77099	20.9472	23.9264	-19.2865	52.1739
5	E06000006	Halton	-2.68853	53.3342	Borough of Halton_	2020-11-08	308	326	0	0	-0.074108	-0.46741	-0.699662	-0.222377	-0.561151	-0.687031	Borough of Halton		-44.4286	-10.4286	6	-49.1429	-29.4286	12.7143	45	23	14.8515	-1.53139	13.0261	12.766	-42.5287	33.8462	7.13359	6.23441	-8.66142	15.0327	56.9933	-4.31548	-7.62887	18.5682	1.50754	-25.1613	1.96353	0.884956	-11.6012	-0.171527	-10.7143	-5.74374	14.2857
5	E06000006	Halton	-2.68853	53.3342	Borough of Halton_	2020-11-15	286	261	0	0	-0.393302	-0.625554	-0.544004	-0.338774	-0.464654	-0.527568	Borough of Halton		-42.1429	-8.85714	-16.5714	-49.5714	-30	12.5714	46	24	54.8387	16.5759	20.6117	51.8072	-17.6471	-7.27273	3.37922	8.86392	7.26979	8.1761	31.7172	12.3928	-52.3711	11.6279	22.0395	15.4472	11.1441	18.6992	1.82927	9.55631	5.47264	4.57903	38.7387
5	E06000006	Halton	-2.68853	53.3342	Borough of Halton_	2020-11-22	193	186	0	0	-0.232252	-0.150702	0.0406147	-0.12588	-0.188794	0.220991	Borough of Halton		-38.8571	-6.28571	-30.2857	-48.8571	-28.2857	12	47	25	51.3812	32.7784	25.6757	83	-52.5424	-13.5593	16.4062	2.72953	7.55442	33.7838	24.0838	15.9437	2.12766	2.34261	39.498	4.55764	20.5852	-9.92556	1.8241	5.19031	32.5	-8.56628	0
5	E06000006	Halton	-2.68853	53.3342	Borough of Halton_	2020-11-29	153	164	0	0	0.0815499	0.272867	0.474894	-0.0629138	0.346871	0.494845	Borough of Halton		-25.7143	-3.57143	-17.9286	-42	-22.5714	9.85714	48	26	63.029	21.0994	33.9312	11.4286	-44.3114	21.875	15.2603	10.4564	-4.83271	14.2857	20.524	17.3607	-12.3648	12.1212	26.5162	6.94864	22.6593	5.04451	1.59944	23.842	-1.79856	4.98474	5.6338
5	E06000006	Halton	-2.68853	53.3342	Borough of Halton_	2020-12-06	166	154	0.0625	0	0.191317	0.393344	1.45046	0.409785	0.557759	1.99479	Borough of Halton		-20.5714	-1.57143	-5.5	-37.7143	-20.2857	8.42857	49	27	39.8734	20.634	34.3103	-5.97015	-59.6774	18.5771	4.38079	0.985222	24.4118	41.0891	21.728	18.5484	-7.59124	-2.10084	22.2222	30.3621	26.8722	6.91489	19.0136	22.093	34.9442	2.47678	56.338
5	E06000006	Halton	-2.68853	53.3342	Borough of Halton_	2020-12-13	201	232	1.7	0	0.202027	1.25914	2.09609	0.147974	1.585	1.91844	Borough of Halton		-16.4286	3.28571	-23	-37.4286	-20.5714	8.14286	50	28	50.75	18.9738	18.9007	26.1905	-62.6667	15.2	9.54774	22.9724	5.83942	0.729927	25.5866	17.9375	20.7865	0.444444	62.4204	29.0503	27.8231	-0.232558	11.7155	35	22.0339	19.4631	17.2185
5	E06000006	Halton	-2.68853	53.3342	Borough of Halton_	2020-12-20	246	269	1.9	0	1.05711	1.89407	1.69658	1.43703	1.77047	1.4147	Borough of Halton		-22.8571	-6.28571	-10.5	-48	-45.1429	12.5714	51	29	24.3346	6.4275	11.8532	40.4255	-74.026	-7.69231	-26.52	6.59836	28.8732	10.4478	29.54	20.7364	6.8	32.1678	96.4657	12.7273	9.93096	-11.5044	16.3895	6.57016	-6.75676	25.573	38.9706
5	E06000006	Halton	-2.68853	53.3342	Borough of Halton_	2020-12-27	708	1132	2.2	0.222222	0.836954	0.639472	0.216341	0.333439	-0.0223323	-0.34588	Borough of Halton		-38.7143	-16.8571	10.5	-60	-57.1429	19.2857	52	30	-39.521	0.0494071	0.246002	-3.57143	-60.4	22.449	-17.953	-16.5038	-19.202	0.434783	-10.7796	-13.0872	14.8398	-17.4691	27.5449	-15.7729	-4.60193	1.3624	-12.8783	5.78231	57.8947	-7.64526	50
5	E06000006	Halton	-2.68853	53.3342	Borough of Halton_	2021-01-03	1635	1580	3.6	1.6	-0.197482	-0.620613	-1.01252	-0.355771	-0.679319	-1.07918	Borough of Halton		-49.4286	-16.7143	4.42857	-58.7143	-37.4286	16	53	31
5	E06000006	Halton	-2.68853	53.3342	Borough of Halton_	2021-01-10	1342	1107	6.2	1.6	-0.423131	-0.815037	-1.23577	-0.323548	-0.723411	-1.11226	Borough of Halton		-56.2857	-23.1429	-11.2857	-61.1429	-39.8571	16.2857	01	32	18.6969	12.2302	16.7357	15.2941	-35.2381	-14.6067	21.9212	28.2924	13.8632	16.7513	13.634	19.1384	46.402	13.834	44.086	9.62963	14.0104	19.457	8.35851	24.7803	12	6.298	-14.7287
5	E06000006	Halton	-2.68853	53.3342	Borough of Halton_	2021-01-17	879	801	9.7	1.6	-0.391906	-0.812638	-1.20284	-0.399863	-0.788707	-1.1846	Borough of Halton		-55.2857	-23	-26.1429	-61.1429	-40.7143	16.2857	02	33	15.4381	6.25	23.3016	-5.26316	-31.9149	-33.7278	8.92144	38.2641	-14.4907	11.9497	22.2512	-7.50929	11.7783	37.7682	62.3616	22.5806	24.5228	16.9811	6.03113	17.6101	-19.3416	4.89297	1.92308
5	E06000006	Halton	-2.68853	53.3342	Borough of Halton_	2021-01-24	594	537	14.3	1.7	-0.420733	-0.81093	-1.05416	-0.388844	-0.78474	-1.168	Borough of Halton		-51.2857	-19	-2	-59.2857	-38.7143	15.7143	03	34	43.7908	18.1606	42.2397	33.3333	-41.6667	-15	7.1708	33.1668	4.34783	69.7479	24.9491	-2.86145	10.7438	30.7888	39.4059	76.1194	12.9193	1.09091	4.25139	27.541	7.42857	-4.77569	15.7025
5	E06000006	Halton	-2.68853	53.3342	Borough of Halton_	2021-01-31	390	364	20.7	1.7	-0.390198	-0.633428	-1.13783	-0.395896	-0.77916	-1.22433	Borough of Halton		-49.1429	-16.4286	-4.42857	-59.5714	-36.5714	15	04	35	42.8088	14.2209	44.1417	42.2222	-12.3288	7.69231	-8.56507	30.056	6.19765	9.31677	33.698	1.52505	19.9134	27.0142	88.5965	19.8582	21.6691	-0.395257	2.30769	7.81759	-16.6667	1.32548	18.0952
5	E06000006	Halton	-2.68853	53.3342	Borough of Halton_	2021-02-07	264	245	25.9	1.7	-0.24323	-0.747635	-0.990982	-0.383264	-0.828429	-1.07044	Borough of Halton		-47.7143	-11.7143	2	-59.5714	-36.2857	14.8571	05	36	38.0282	9.49888	30.566	27.907	-60	1.65746	3.29114	15.8016	3.87858	8.98876	22.8052	4.36782	-10.4294	22.6496	66.5272	42.4893	37.8988	-5.83658	3.69004	9.71599	47.2393	-3.48837	-20.5298
5	E06000006	Halton	-2.68853	53.3342	Borough of Halton_	2021-02-14	207	167	30	1.7	-0.504405	-0.747751	-0.988913	-0.445165	-0.687177	-0.869499	Borough of Halton		-44.8571	-9.71429	-4	-56.7143	-38.8571	15.1429	06	37	34.657	-5.17751	21.8543	4.25532	-57.7778	-6.79612	-4.74968	25.8401	0.3367	11.3514	11.9921	10.7477	-1.16009	29.386	57.1134	-9.44625	2.45614	-15.1515	2.81562	13.302	80.8696	-15.0617	-2.22045e-14
5	E06000006	Halton	-2.68853	53.3342	Borough of Halton_	2021-02-21	125	107	34.8	1.7	-0.243346	-0.484508	-0.565634	-0.242012	-0.424334	-0.453321	Borough of Halton		-41.7143	-6	46.5714	-52.4286	-33.7143	13.5714	07	38	21.4925	15.0482	38.4139	37.8641	-43.2836	-2.75527	11.6084	29.4664	22.604	24.0642	30.5188	14.4361	18.894	40.7725	72.4846	44.8529	27.2331	34.8659	21.5876	11.828	15.6757	-8.15217	19.1011
5	E06000006	Halton	-2.68853	53.3342	Borough of Halton_	2021-02-28	98	84	37.6	2	-0.241162	-0.322288	-0.228259	-0.182322	-0.211309	-0.0487902	Borough of Halton		-39.2857	-3	67	-50.1429	-33.2857	13.2857	08	39	60.7477	13.9854	39.7946	44.898	-42.029	1.2987	14.0921	18.9595	22.2018	26.9461	26.0377	19.3305	21.3592	1.35922	68.1633	19.708	24.6355	19.0283	10.2692	27.1215	5.47264	17.9775	43.2099
5	E06000006	Halton	-2.68853	53.3342	Borough of Halton_	2021-03-07	77	70	41.2	2.1	-0.0811255	0.0129034	-0.582605	-0.0289875	0.133531	-0.722135	Borough of Halton		-37.5714	3.42857	1.85714	-48.5714	-31.4286	12.4286	09	40	56.1905	8.85496	41.1104	29.2035	-43.2099	-3.01724	20.3728	23.546	13.928	-3.78378	15.0099	14.8805	32.2493	5.37262	60.9959	47.2803	11.9777	-1.18577	6.0241	12.0464	-11.1111	12.8901	5.35714
5	E06000006	Halton	-2.68853	53.3342	Borough of Halton_	2021-03-14	71	68	46.8	2.9	0.0940289	-0.50148	-1.21816	0.162519	-0.693147	-1.12847	Borough of Halton		-38.7143	-2.28571	16	-43.5714	-27.7143	11.8571	10	41	25.2595	11.4042	15.6309	1.07527	11.8644	-7.29614	10.3175	16.3554	4.68986	5.74713	18.1641	21.7191	50.8671	4.38413	57.9143	16.2791	13.7856	12.8631	7.66208	13.8414	39.8773	-5.68475	27.2727
5	E06000006	Halton	-2.68853	53.3342	Borough of Halton_	2021-03-21	78	80	51	4.8	-0.595509	-1.31219	-1.06087	-0.855666	-1.29098	-1.67398	Borough of Halton		-35.5714	1	38.7143	-43.8571	-28.5714	11.4286	11	42	7.79896	15.6757	13.6281	39.1304	-14.2857	-42.3077	5.72792	28.4236	14.0033	5.61798	22.4129	9.42294	29.5775	7.69231	44.795	36.7188	16.3192	14.7541	16.9442	17.0886	0	4.40415	12.5
5	E06000006	Halton	-2.68853	53.3342	Borough of Halton_	2021-03-28	43	34	53.7	7.3	-0.716678	-0.465363	-1.19625	-0.435318	-0.81831	-0.81831	Borough of Halton		-31.4286	9.28571	41.5	-42.1429	-35.8571	11.7143	12	43	26.6667	12.7217	34.1355	21.0526	-44.186	-34.8936	15.1934	24.5795	23.2831	-12.0419	25.325	18.1373	-35.412	24.1706	40.3509	15	26.1423	11.8483	9.33852	12.6718	39.645	6.18705	16.5049
5	E06000006	Halton	-2.68853	53.3342	Borough of Halton_	2021-04-04	21	22	54.2	10.7	0.251314	-0.479573	0.389465	-0.382992	-0.382992	0.127833	Borough of Halton		-39.5714	-8.71429	42.8571	-49.8571	-39.5714	13.2857	13	44	-2.88462	6.29164	12.7582	-3.0303	-46.4789	-30.2041	13.4788	37.1837	21.4165	25.4658	19.0184	9.8155	41.9878	10.0917	64.1791	45.3782	3.04709	8.93617	-0.383142	5.97484	32.2034	13.3965	-24.5902
5	E06000006	Halton	-2.68853	53.3342	Borough of Halton_	2021-04-11	27	15	55	14.6	-0.730888	0.13815	-0.351398	0	0.510826	0.287682	Borough of Halton		-16.2857	2.85714	37.7143	-31.2857	-30.1429	8.14286	14	45	5.80848	4.13695	21.2571	24.7863	-56.962	-18.8235	14.2494	27.9536	84.466	34.1463	14.8586	22.2472	30.4762	14.5631	57.9926	-15.0289	25.8762	10.757	10.2564	-3.41753	26.9461	4.63215	10.7438
5	E06000006	Halton	-2.68853	53.3342	Borough of Halton_	2021-04-18	13	15	56.3	20	0.869038	0.37949	0.653926	0.510826	0.287682	0.182322	Borough of Halton		-14.8571	7.71429	50.8571	-30	-23.2857	6.28571	15	46	10.192	6.01504	24.5235	-14.0496	-34.2105	-7.73585	-1.12108	10.1751	15.3439	-15.3439	23.6325	23.9737	27.2727	11.2033	54.2757	9.15751	30.3336	32.7189	-18.117	17.7033	15.2318	13.8187	3.44828
5	E06000006	Halton	-2.68853	53.3342	Borough of Halton_	2021-04-25	31	25	57.4	25.8	-0.489548	-0.215111	-0.949081	-0.223144	-0.328504	-1.02165	Borough of Halton		-15.4286	5.85714	32.4286	-34.7143	-22.8571	6.71429	16	47	13.2353	4.84848	4.2394	54.5455	-8.47458	1.98915	5.04808	63.3924	8.14132	-5.81395	24.1893	13.5474	16.0083	31.8872	50.5085	10.1887	13.4036	12.8205	12.9845	13.3655	2.91262	29.4618	22.807
5	E06000006	Halton	-2.68853	53.3342	Borough of Halton_	2021-05-02	19	20	58.4	30.1	0.274437	-0.459532	-0.641854	-0.105361	-0.798508	-0.798508	Borough of Halton		-23	0.714286	-29.5714	-43	-29.8571	9.42857	17	48	18.0723	14.1447	19.1129	16.6667	-26.2136	10.3627	4.19753	40.0322	17.1577	35.3846	11.295	19.5793	74.026	35.6322	128.241	51.5419	15.361	51.3514	-14.1726	5.36913	-10.0592	6.21622	84.7826
5	E06000006	Halton	-2.68853	53.3342	Borough of Halton_	2021-05-09	25	18	59.9	34.6	-0.733969	-0.916291	0.14842	-0.693147	-0.693147	0.980829	Borough of Halton		-17.2857	6	-27.7143	-35.7143	-21.4286	7.42857	18	49	17.2956	30.5913	25.5593	1.38889	7.14286	43.8066	12.3393	-3.90221	14.5359	17.1598	16.5138	29.8952	96.8912	-5.3407	89.8239	27.572	19.3353	41.9689	10.7143	6.29575	49.6774	20.403	34
5	E06000006	Halton	-2.68853	53.3342	Borough of Halton_	2021-05-16	12	9	62.3	39	-0.182322	0.882389	1.96944	0	1.67398	2.26868	Borough of Halton		-9.14286	6	-0.571429	-34.8571	-20.5714	5.71429	19	50	16.2444	18.542	22.3129	-10.2941	9.92366	90.5797	7.46667	-4.8466	34.7826	83.7037	20.0196	29.1314	56.5217	20.9821	145.339	126.829	27.3128	68.75	27.0876	20.3226	5.14286	10.5732	-24.359
5	E06000006	Halton	-2.68853	53.3342	Borough of Halton_	2021-05-23	10	9	63.9	43.2	1.06471	2.15176	2.87356	1.67398	2.26868	3.07063	Borough of Halton		-6.57143	7.57143	21.5	-30.4286	-22.7143	4.85714	20	51	1.64918	18.3413	17.551	10.0775	50	102.105	24.5658	11.4228	27.8169	32.9032	19.641	23.5387	34.2857	13.8075	96.5443	24.7934	29.0272	5.97015	28.6203	4.21687	58.1081	5.94452	16.8142
5	E06000006	Halton	-2.68853	53.3342	Borough of Halton_	2021-05-30	29	48	65.6	46.4	1.08705	1.80885	2.10917	0.594707	1.39666	1.63006	Borough of Halton		-6	4.57143	24.8571	-33.1429	-37	6.14286	21	52	-4.82955	14.6545	-5.28818	10.6383	57.4468	67.3469	15.8749	8.33721	9.49914	34.6405	16.5988	20.7091	-8.76494	33.1765	94.1176	32.8125	11.994	-7.35931	12.6	7.96992	13.1868	21.7862	-8.57143
5	E06000006	Halton	-2.68853	53.3342	Borough of Halton_	2021-06-06	86	87	67.5	49.6	0.721802	1.02212	1.3892	0.80195	1.03535	1.51298	Borough of Halton		-5.14286	8.42857	22.5714	-31	-21.8571	4.85714	22	53	5.19126	10.1613	9.36228	60.6299	48.1481	63.9824	21.6467	3.9916	-7.56579	31.5068	15.681	18.6848	31.441	-6.18762	62.6506	4.45344	13.4806	3.22581	14.0684	10.0159	18.0488	39.5284	5.26316
5	E06000006	Halton	-2.68853	53.3342	Borough of Halton_	2021-06-13	177	194	69.4	52.4	0.300314	0.667395	0.946343	0.2334	0.711028	0.912158	Borough of Halton		-9	8.85714	25.4286	-34.5714	-21.8571	4.85714	23	54	31.875	8.66142	19.7505	36.6337	65.9574	2.94118	10.5263	65.3863	2.0155	31.1475	13.5663	11.3582	-23.9945	17.0833	78.5992	20.9302	16.7576	63.8298	15.0769	15.9817	13.1868	4.87805	52.6882
5	E06000006	Halton	-2.68853	53.3342	Borough of Halton_	2021-06-20	239	245	70.8	54.6	0.367081	0.646029	0.803932	0.477628	0.678758	0.860044	Borough of Halton		-10.5714	4.28571	23.2857	-34.7143	-21.1429	5.28571	24	55	17.7743	21.4744	3.58716	22.6891	23.8095	160.561	35.0717	99.2797	30.6709	13.9073	15.0415	2.86134	4.57256	25.4833	82.2222	20	13.0168	30	16.1616	21.0863	12.6437	8.84521	52.4752
5	E06000006	Halton	-2.68853	53.3342	Borough of Halton_	2021-06-27	345	395	71.9	56.9	0.278948	0.436851	0.419854	0.201131	0.382417	0.114684	Borough of Halton		-11.2857	3	-2.57143	-37.4286	-22.7143	5.42857	25	56	-8.71369	30	18.1422	-5.66038	51.2195	-4.45104	31.444	2.70094	48.6989	22.6667	28.3867	24.4552	-23.6364	11.6608	100	14.0496	35.5459	37.6238	28.3852	9.09091	-15.0442	16.8909	46.2366
5	E06000006	Halton	-2.68853	53.3342	Borough of Halton_	2021-07-04	456	483	72.6	58.5	0.157903	0.140905	-0.256025	0.181286	-0.0864469	-0.299484	Borough of Halton		-13.2857	2.28571	8.5	-36.5714	-22.5714	6.28571	26	57	7.30994	28.7261	4.08971	-2.46914	75	-21.5339	20.9657	20.6076	26.9421	20	13.8298	13.9083	24.8408	32.8467	103.175	21.374	20	7.86517	17.4477	17.3333	56.7839	24.7449	62.963
5	E06000006	Halton	-2.68853	53.3342	Borough of Halton_	2021-07-11	534	579	73.1	60.5	-0.0169976	-0.413928	-0.30151	-0.267733	-0.480769	-0.362366	Borough of Halton		-12.8571	2.42857	5.57143	-34.8571	-23.7143	6	27	58	-1.8018	27.7561	3.44362	-20.2797	151.282	-17.8886	22.2222	20.1558	7.07692	7.87879	8.68925	20.8757	-7.72201	34.0858	13.9364	38.9831	17.5933	-20	3.31263	10.9063	38.7097	14.2857	1.69492
5	E06000006	Halton	-2.68853	53.3342	Borough of Halton_	2021-07-18	525	443	73.5	62.2	-0.39693	-0.284512	-0.328504	-0.213037	-0.0946332	-0.117219	Borough of Halton		-9.71429	5.85714	53.1429	-30.8571	-27.2857	5.28571	28	59	14.0097	15.0079	10.6466	10	69.2308	-13.0435	20.4451	43.0954	18.6325	18.6667	9.17204	19.7645	14.7253	30.2326	51.9726	44.7619	12.1495	6.77291	18.1719	18.4962	23.0769	15.6627	-13.4328
5	E06000006	Halton	-2.68853	53.3342	Borough of Halton_	2021-07-25	353	358	73.9	63.3	0.112418	0.0684261	0.176165	0.118404	0.0958179	0.12828	Borough of Halton		-10.7143	0.142857	44.5714	-34.5714	-30.2857	6.42857	29	60	-10	13.8298	3.88783	29.1667	125.641	30.3371	1.36646	38.8453	1.52284	17.8571	-1.77384	15.1316	20.5811	-0.963391	84.7458	27.2727	0.765697	52.0833	23.7991	4.37236	26.776	38.2979	3.2967
5	E06000006	Halton	-2.68853	53.3342	Borough of Halton_	2021-08-01	395	403	74.1	64.4	-0.0439916	0.0637471	0.0825712	-0.0225857	0.00987662	0.119161	Borough of Halton		-9.85714	-0.857143	-12.4286	-35.1429	-30.7143	6.14286	30	61	-4.62428	15.5421	6.28019	-26.8571	40	-4	18.2716	8.0705	5.68356	18.6047	10.0304	6.68765	87.4317	23.0392	85.7482	-19.2308	10.1805	18.75	11.3725	-1.28023	20.1923	13.229	1.88679
5	E06000006	Halton	-2.68853	53.3342	Borough of Halton_	2021-08-08	378	394	74.5	65.9	0.107739	0.126563	0.341749	0.0324623	0.141746	0.39355	Borough of Halton		-8.71429	0.142857	-3	-33.8571	-30.7143	5.57143	31	62	2.22045e-14	16.4291	10.2804	-2.18978	36.1702	-3.2967	22.6131	13.1458	9.96885	33.7931	21.2711	14.178	37.3684	32.3529	95.2586	53.125	10.7604	21.0084	5.69745	22.5989	12.1387	19.5965	100
5	E06000006	Halton	-2.68853	53.3342	Borough of Halton_	2021-08-15	421	407	75	67.1	0.0188241	0.234011	0.359284	0.109284	0.361088	0.269708	Borough of Halton		-11	-0.857143	-22.1429	-35.7143	-29.4286	5.85714	32	63	6.93069	23.9631	-3.90051	-0.917431	20	16.3636	31.1258	9.16539	8.41751	3.33333	13.4343	28.6859	55.1247	21.6783	125.229	156.667	23.7069	2.7027	11.7705	19.1679	-18.8285	25.6065	70.5263
5	E06000006	Halton	-2.68853	53.3342	Borough of Halton_	2021-08-22	429	454	75.5	68	0.215187	0.34046	-0.0212022	0.251804	0.160424	-0.0613132	Borough of Halton		-6.28571	1	0.428571	-32.4286	-29.8571	4.71429	33	64	15.847	31.6335	13.7508	20.9677	54.717	30.6818	3.03688	16.025	29.4118	-6.40394	16.2602	36.039	53.7688	25.9259	133.761	146.735	16.4521	-9.42029	14.4309	23.8095	-4.81283	22.6704	33.9806
5	E06000006	Halton	-2.68853	53.3342	Borough of Halton_	2021-08-29	532	584	75.8	68.8	0.125274	-0.236389	-0.121785	-0.0913796	-0.313117	-0.276331	Borough of Halton		-6.85714	0.857143	23	-34.7143	-32.7143	6.14286	34	65	-3.58423	15.7375	-3.51585	39.1304	5.26316	11.6788	10.6965	7.20545	37.0297	5	-6.30975	12.5581	71.0145	41.7417	81.7778	23.8866	8.61582	5.17928	14.5923	10.6181	-40.4412	-3.125	36.7347
5	E06000006	Halton	-2.68853	53.3342	Borough of Halton_	2021-09-05	603	533	76	69.5	-0.361662	-0.247059	-0.079352	-0.221737	-0.184952	0.0947984	Borough of Halton		-6.57143	2.85714	14.8571	-31	-23	4.57143	35	66	8.69565	25.943	11.9152	52.1739	89.6907	-21.0059	17.3367	30.5621	1.18443	-6.74157	23.9064	22.5859	67.8474	26.9036	97.2603	-0.31348	14.4938	29.2035	7.3663	6.24	45.9184	5.50964	9.83607
5	E06000006	Halton	-2.68853	53.3342	Borough of Halton_	2021-09-12	420	427	76.2	70.1	0.114603	0.282311	0.560975	0.0367858	0.316536	0.593495	Borough of Halton		-9.28571	1.28571	14	-28.1429	-23.2857	4	36	67	34.8115	31.2448	3.83366	50.5376	129.091	-38.5859	11.3831	32.9978	8.1803	-26.1682	12.1315	17.2035	22.4742	38.0042	72.888	-19.2412	12.6199	3.73444	8.34192	24.8227	4.0724	68.8456	4.42478
5	E06000006	Halton	-2.68853	53.3342	Borough of Halton_	2021-09-19	471	443	76.3	70.6	0.167707	0.446372	0.533497	0.27975	0.556709	0.64221	Borough of Halton		-9.14286	3.57143	12	-27.5714	-23.2857	4	37	68	26.1845	32.2222	5.28302	-28.6713	51.5152	29.148	8.76404	24.7228	26.297	13.3758	8.68137	14.3081	43.617	28.5383	46.087	2.4055	5.7101	4.87805	4.58891	19.6396	5.88235	34.8315	18.5841
5	E06000006	Halton	-2.68853	53.3342	Borough of Halton_	2021-09-26	557	586	76.6	71	0.278665	0.365789	0.44132	0.276959	0.36246	0.381284	Borough of Halton		-11.2857	1.85714	-20.4286	-30.4286	-23.5714	4.71429	38	69	2.69058	23.61	1.17801	3.57143	48.8372	-23.1121	4.90196	26.2749	12.3103	44.1176	1.27827	18.0666	-1.85185	57.6408	59.661	30.4688	16.358	8.47458	16.4634	18.3099	-7.52688	2.58503	61.6162
5	E06000006	Halton	-2.68853	53.3342	Borough of Halton_	2021-10-03	736	773	77.2	71.3	0.0871246	0.162655	-0.0416149	0.085501	0.104325	-0.0724177	Borough of Halton		-10.4286	-0.428571	7	-32	-22.5714	4.57143	39	70	2.66344	20.1893	-2.17391	22.7723	49.4253	-26.3158	-3.87409	17.8195	-8.43373	18.0723	2.39006	8.04769	4.7619	37.8076	53.3113	50	4.12603	57.9487	10.2	1.65563	-7.10383	2.81879	33.3333
5	E06000006	Halton	-2.68853	53.3342	Borough of Halton_	2021-10-10	803	842	77.3	71.6	0.0755302	-0.128739	-0.247408	0.0188241	-0.157919	-0.472382	Borough of Halton		-8.85714	0.714286	-1.57143	-30.4286	-22.5714	4.42857	40	71	-1.87793	12.7786	-3.41656	24.7706	176.471	-29.2632	11.2801	24.8171	25.9504	-5.20231	-18.2081	7.1875	27.234	22.4409	37.7246	4.72973	-2.30608	14.1593	0.984252	1.84874	-1.39535	-21.0332	0.787402
5	E06000006	Halton	-2.68853	53.3342	Borough of Halton_	2021-10-17	866	858	77.8	71.8	-0.20427	-0.322938	-0.474169	-0.176743	-0.491206	-0.441056	Borough of Halton		-9	1.57143	-1	-32.8571	-22.2857	5.14286	41	72	15.0838	16.8087	-3.0303	8.92857	46.3918	-25.5061	9.77444	33.2153	8.8853	10.8696	6.6855	3.04348	3.76569	58.396	87.7483	13.8686	6.90909	16.2055	11.5854	-1.54321	12.1951	-2.13836	28.972
5	E06000006	Halton	-2.68853	53.3342	Borough of Halton_	2021-10-24	706	719	78	72	-0.118669	-0.2699	-0.869256	-0.314463	-0.264313	-1.2622	Borough of Halton		-7.71429	2.42857	11.5	-34.2857	-29.4286	5.57143	42	73	7.65432	22.2054	-5.62935	10	55.5556	-43.8596	4.82921	20.8791	0.33557	14.2857	2.04678	4.68401	21.1823	48.1481	103.163	19.2593	5.83026	-13.8577	9.39112	22.3022	15.7895	17.8827	79.6296
5	E06000006	Halton	-2.68853	53.3342	Borough of Halton_	2021-10-31	627	525	78.5	72.2	-0.151231	-0.750587		0.0501498	-0.947732		Borough of Halton		-10.8571	3.28571	-21.5	-32.7143	-23	5.28571	43	74	24.3402	25.5605	-2.94302	0	60	-48.9362	26.7457	20.6107	13.2275	62.4161	3.49449	5.8651	3.89016	24.406	101.556	30	15.4412	23.8532	-5.92662	22.2615	-36.9295	-7.97414	155.556
5	E06000006	Halton	-2.68853	53.3342	Borough of Halton_	2021-11-07	539	552	79	72.3	-0.599356			-0.997882			Borough of Halton		-8.14286	3.71429	12	-27.4286	-22.2857	4.71429	44	75	-6.50602	10	2.49831	-16.6667	51.0204	-28	8.12183	39.2901	-6.15385	26.1146	4.41315	-0.209059	44.4444	62.7451	90.1701	-5.59441	4.3299	-1.38889	5.15267	27.5046	10.4294	-8.80713	63.0435
5	E06000006	Halton	-2.68853	53.3342	Borough of Halton_	2021-11-14	296	203.5	79.1	72.4							Borough of Halton		0	3	1	-24	-6	0		76
6	E06000007	Warrington	-2.56167	53.3916	Warrington_	2020-06-07	15	33	0	0	-0.510826	-0.916291	3.53027	-0.318454	-1.0116	-1.19392	Warrington		-55.7143	-17.2857	71	-48.4286	-41.8571	18.1429	23	1	23.5382	4.14508	53.67	15.2	-59.1837	-7.69231	6.91358	30.6818	-4.34783	18.5185	0.496032	4.20561	-37.5635	5.62249	8.00821	11.1111	5.16432	3.38164	3.35135	3.71429	7.77778	-12.4105	-24.3697
6	E06000007	Warrington	-2.56167	53.3916	Warrington_	2020-06-14	9	24	0	0	-0.405465	4.0411	-0.405465	-0.693147	-0.875469	-1.09861	Warrington		-46.8571	-12.5714	63.5714	-45.2857	-39.2857	15.8571	24	2	22.409	11.2254	61.6879	-23.8806	-38.4615	-33.3333	-5.9752	11.5529	-3.64742	-8.13953	12.4548	3.02067	-9.12621	11.9843	19.4274	4.28016	13.9124	4.60251	-9.16581	7.59878	23.2704	-9.70464	26.1261
6	E06000007	Warrington	-2.56167	53.3916	Warrington_	2020-06-21	6	12	0	0	4.44657	0	0.77319	-0.182322	-0.405465	-0.287682	Warrington		-45	-10	37.5	-42.1429	-37.7143	14.7143	25	3	18.3246	5.14385	50.9722	-29.3333	-29.0323	0	5.25031	-17.7439	14.7425	12.9252	23.2558	12.4076	-46.6844	28.2158	19.9195	11.9617	22.5694	21.0811	-5.52659	5.95065	3.9548	-19.7917	35.8491
6	E06000007	Warrington	-2.56167	53.3916	Warrington_	2020-06-28	512	10	0	0	-4.44657	-3.67338	-4.15888	-0.223144	-0.105361	-0.356675	Warrington		-37.7143	-13.4286	15.5	-41.5714	-36.5714	14.7143	26	4	25.8333	12.4456	41.3133	20.5479	-38.4615	12	5.69307	27.3532	-8.73147	-6.66667	9.14158	11.1111	-12.0536	10.0917	16.3636	-3.94265	4.95673	-5.53191	-8.25147	20.3593	-2.6178	-3.26797	4.65116
6	E06000007	Warrington	-2.56167	53.3916	Warrington_	2020-07-05	6	8	0	0	0.77319	0.287682	0.154151	0.117783	-0.133531	-0.287682	Warrington		-33	-14.5714	62	-34.2857	-34.8571	12.5714	27	5	22.1397	1.98886	39.2487	-14.4828	-31.4286	71.4286	3.61446	0.0474608	-0.675676	9.93377	4.14432	9.5	-3.79747	2.29358	-31.9809	10.3175	17.0111	8.18182	-2.01485	2.54873	-6.01093	-13.9651	-20
6	E06000007	Warrington	-2.56167	53.3916	Warrington_	2020-07-12	13	9	0	0	-0.485508	-0.619039	0.143101	-0.251314	-0.405465	1.32914	Warrington		-29	-15.1429	41	-37.4286	-33.4286	11.2857	28	6	6.03448	7.48621	31.0567	-34.9693	-38.8889	25	8.73309	-2.24558	-6.06532	19.7452	8.10811	3.38316	-27.2331	8.45771	6.94981	3.4749	12.1538	-7.27273	1.59067	9.45559	-1.11111	-12.766	10.2041
6	E06000007	Warrington	-2.56167	53.3916	Warrington_	2020-07-19	8	7	0	0	-0.133531	0.628609	1.35455	-0.154151	1.58045	0.76214	Warrington		-23.4286	-16.1429	80.5	-38.5714	-32.2857	10.4286	29	7	-9.41828	8.97227	59.1315	-35.0649	-56.5217	6.06061	-0.11274	-2.38305	5.44815	3.44828	7.27651	12.6036	16.1616	-5.73477	0	11.6466	13.7471	-4.72103	6.14887	17.9856	12.1693	-7.02836	31.25
6	E06000007	Warrington	-2.56167	53.3916	Warrington_	2020-07-26	7	6	0	0	0.76214	1.48808	0.451985	1.7346	0.916291	0	Warrington		-22	-16.5714	67	-39.7143	-35	10.2857	30	8	21.6	1.0101	32.0163	-26.4516	-8.10811	-2.17391	2.60476	-0.616197	8.06452	26.6272	8.78788	11.3763	16.6667	23.0425	15.6951	9.88142	4.47761	2.85714	-4.46247	6.09418	37.5	-7.65306	3.09278
6	E06000007	Warrington	-2.56167	53.3916	Warrington_	2020-08-02	15	34	0	0	0.725937	-0.310155	0.125163	-0.81831	-1.7346	-0.435318	Warrington		-18.8571	-17.2857	94	-38.7143	-35.4286	8.85714	31	9	20	-4.16025	29.9227	-4.10959	-30.7692	73.1959	-0.238663	9.79257	4.96	14.9254	7.89082	25.8687	15.847	9.04645	7.32759	19.4444	10.5866	-9.29368	4.45596	7.33696	-4.9505	-2.98314	-18.6992
6	E06000007	Warrington	-2.56167	53.3916	Warrington_	2020-08-09	31	15	0	0	-1.03609	-0.600774	0.478036	-0.916291	0.382992	1.90707	Warrington		-17.1429	-15.4286	108.5	-38	-33.7143	8.42857	32	10	40.8547	1.91278	24.0859	12.5	-16.129	12.8205	12.7633	12.6042	-7.98722	-15.1163	1.77799	7.10466	24.4792	4.46194	12.9512	0.775194	17.2848	-5.79151	0.203666	11.9186	3.0303	6.80628	23.3333
6	E06000007	Warrington	-2.56167	53.3916	Warrington_	2020-08-16	11	6	0	0	0.435318	1.51413	2.86996	1.29928	2.82336	3.69304	Warrington		-21.0714	-18	43.6667	-31.3462	-40.3333	8.85714	33	11	70.318	7.59184	19.7392	56.3636	0	26.3158	-1.222	37.0037	7.35043	-24.6073	0.972862	6.77419	-1.31234	37.7778	17.1429	-8.94309	8.02701	-6.34921	-2.59067	14.3678	-16.6667	17.5657	25.2525
6	E06000007	Warrington	-2.56167	53.3916	Warrington_	2020-08-23	17	22	0	0	1.07881	2.43464	2.65158	1.52408	2.39375	2.38542	Warrington		-19.2143	-17.8571	54.5556	-32.1538	-47.8095	8.14286	34	12	36.2007	4.00616	15.6284	4.6729	-46.1538	40.7407	11.1864	14.8956	14.5422	11.8881	2.75665	3.38092	12.1827	23.3161	12.7273	23.1481	18.8749	-1.72414	7.64398	12.5567	43.2258	2.60223	69.8925
6	E06000007	Warrington	-2.56167	53.3916	Warrington_	2020-08-30	50	101	0	0	1.35584	1.57277	1.98513	0.869676	0.861343	1.36882	Warrington		-18.1429	-18.5	65.4444	-32.9615	-50.5714	8.14286	35	13	35.5372	16.9282	28.5456	-2.43902	-14.2857	0	7.88863	24.7336	-2.59965	16.6667	2.41498	-0.808229	14.2857	14.1361	33.4755	12.2951	4.98575	2.05761	9.49949	11.9266	6.66667	-2.33766	64.1026
6	E06000007	Warrington	-2.56167	53.3916	Warrington_	2020-09-06	194	241	0	0	0.216939	0.629296	0.587214	-0.00833338	0.499139	0.678518	Warrington		-21	-14.7857	76.3333	-32.6099	-36.7143	7.28571	36	14	30.1848	8.15519	30.7305	13.2743	-16.6667	-2.22045e-14	0.325027	19.4595	5.11464	14.2857	10.5941	7.87781	-10.1852	2.83224	2.40296	19.3277	16.5807	6.99588	5.75461	9.43396	-0.518135	5.12129	23.2323
6	E06000007	Warrington	-2.56167	53.3916	Warrington_	2020-09-13	241	239	0	0	0.412357	0.370275	1.16419	0.507473	0.686851	1.05296	Warrington		-21.7143	-15.4286	76.4286	-32.5714	-28.7143	6.71429	37	15	40.7407	5.15298	24.4134	17.8571	-20.6349	-18.5185	-6.43016	21.3619	1.88034	10.5882	8.22109	8.2466	3.16302	16.4502	-6.55462	-1.02389	15.249	-19.4539	2.1692	19.5946	2.40964	-1.11022e-14	-2.12766
6	E06000007	Warrington	-2.56167	53.3916	Warrington_	2020-09-20	364	397	0	0	-0.0420819	0.751831	0.693147	0.179379	0.545483	0.567144	Warrington		-23.8571	-15.8571	57.4286	-35.7143	-28.2857	8.42857	38	16	41.9355	2.66667	18.677	6.30631	34.375	37.5	-7.19101	26.4564	0.821018	-10.9827	4.83308	-1.59744	-29.1045	19.7479	-5.13274	26.4	2.99927	-12.9032	2.49187	14.0496	-3.40909	2.22045e-14	3.0303
6	E06000007	Warrington	-2.56167	53.3916	Warrington_	2020-09-27	349	475	0	0	0.793913	0.735229	0.841962	0.366104	0.387766	0.586616	Warrington		-24.7143	-16	17.8571	-34.8571	-27.7143	9.57143	39	17	10.7399	6.17929	24.9504	-1.03093	-6.32911	40	-23.1638	17.8158	-2.21465	17.7305	4.91159	12.3377	-10.3614	14.1079	7.77577	36.965	6.06061	5.30973	2.53165	10.2334	5.82011	-3.2345	-20.6107
6	E06000007	Warrington	-2.56167	53.3916	Warrington_	2020-10-04	772	685	0	0	-0.0586835	0.0480497	0.320806	0.0216615	0.220512	0.360172	Warrington		-27.5714	-13.4286	40.4286	-36.7143	-26.7143	10.1429	40	18	5.6872	0.239808	24.3137	-19.2661	-15.0685	29.7297	-10.9827	9.42111	-7.46269	-3.2967	-20	2.14656	-3.90805	5.9761	14.3824	25.8993	2.23152	11.3122	0.308325	4.79339	10.1124	-5.62092	-8.8
6	E06000007	Warrington	-2.56167	53.3916	Warrington_	2020-10-11	728	700	0	0	0.106733	0.37949	0.168954	0.198851	0.338511	0.143482	Warrington		-28.8571	-12.5714	33.8571	-41.8571	-26.8571	10.5714	41	19	25.187	1.62075	9.91536	-6.66667	-10.8108	24.1379	-13.9043	9.72304	8.65052	-2.1978	7.81893	5.19878	-1.90476	24.2494	10.8475	31.9838	11.0776	5.26316	17.6596	-3.38164	1.50754	12.2951	15.6863
6	E06000007	Warrington	-2.56167	53.3916	Warrington_	2020-10-18	810	854	0	0	0.272756	0.062221	-0.154562	0.13966	-0.0553691	-0.331566	Warrington		-28	-12.7143	33.7143	-41.8571	-29.5714	11.5714	42	20	15.4734	3.07329	10.3106	0.952381	-52.1739	-23.5955	-5.2381	0.993377	-8.65385	-23.4043	9.28641	4.63472	-14.218	22.8381	15.1625	5.98291	8.58806	0	-7.02811	-0.802568	32.973	-7.41688	14.2857
6	E06000007	Warrington	-2.56167	53.3916	Warrington_	2020-10-25	1064	982	0	0	-0.210535	-0.427319	-0.946343	-0.195029	-0.471226	-0.85172	Warrington		-25.7143	-10.5714	30.6429	-42.4286	-33.4286	12.5714	43	21	11.1111	7.1257	21.3136	-0.840336	-33.3333	-50	-2.05066	10.9581	-1.52801	25.6098	14.9975	9.7561	15.0838	4.83871	44.2266	-2.38095	19.278	-18.4615	5.34813	6.34648	-10.5263	-14.6369	16.2393
6	E06000007	Warrington	-2.56167	53.3916	Warrington_	2020-11-01	862	808	0	0	-0.216783	-0.735808	-1.04223	-0.276197	-0.656691	-1.06694	Warrington		-34.8571	-13.8571	37.2857	-45.2857	-31.2857	12.8571	44	22	28.5714	8.49571	29.8083	5.55556	-39.7849	13.0435	-1.07527	8.61557	-4.64	-25.4054	36.4219	-7.26257	-10.5263	-5.05051	5.14706	5.05837	14.6533	-3.47826	2.19895	2.52366	1.69492	-11.3426	41.2698
6	E06000007	Warrington	-2.56167	53.3916	Warrington_	2020-11-08	694	613	0	0	-0.519024	-0.825444	-0.98179	-0.380494	-0.790744	-0.877101	Warrington		-53.7143	-15.8571	28.2857	-52	-36.7143	15	45	23	23.8579	-6.89655	19.2598	28.0702	-53.5354	7.14286	-2.48521	-4.07451	-12.9296	6.01093	38.6478	-12.4364	-14.7348	1.58103	20.8981	-7.69231	-0.363636	2.90456	-3.6	-7.43802	-8.02139	-17.1717	-34.9593
6	E06000007	Warrington	-2.56167	53.3916	Warrington_	2020-11-15	413	419	0	0	-0.30642	-0.462766	-0.309715	-0.41025	-0.496607	-0.244857	Warrington		-52.8571	-14.7143	27.8571	-50.7143	-35.1429	14.7143	46	24	37.0968	7.66747	32.4746	44.3299	-56.4356	100	0.253807	10.0737	-3.11419	-3.0303	21.1852	22.524	-58.1493	6.16302	35.7265	-6.51341	14.4361	5.12821	-7.44467	4.54545	1.20482	1.16129	28.8462
6	E06000007	Warrington	-2.56167	53.3916	Warrington_	2020-11-22	304	278	0	0	-0.156346	-0.0032949	0.259323	-0.0863576	0.165392	0.643367	Warrington		-50.5714	-14.8571	45	-44.8571	-32.7143	14.2857	47	25	42.3077	19.2265	22.988	41.4634	-61.9718	-37.3134	-3.15534	6.66935	11.6788	7.22892	18.3356	12.3169	-9.26431	8.75	32.4818	12.8134	15.1319	3.50877	-8.03342	20.6936	1.59363	4.81928	66
6	E06000007	Warrington	-2.56167	53.3916	Warrington_	2020-11-29	260	255	0	0	0.153051	0.415669	0.826198	0.25175	0.729725	0.821765	Warrington		-33.4286	-8.28571	35.5	-30.8571	-26	11.4286	48	26	43.6874	5.71895	33.0538	20	-63.4146	21.4286	-1.58598	9.25222	24.9042	2.92887	16.3551	16.5217	-14.095	-4.30267	26.2958	27.476	20.196	15.0442	7.83309	0.123153	5.46875	5.22167	55.7252
6	E06000007	Warrington	-2.56167	53.3916	Warrington_	2020-12-06	303	328	0.0714286	0	0.262618	0.673147	1.1532	0.477975	0.570014	1.45833	Warrington		-22.4286	-3.71429	37.1429	-24.4286	-24.4286	10	49	27	40.2174	12.0629	30.5609	21.875	-65.5172	14	-2.80297	10.4396	20.3274	18.9427	20.7519	12.6132	1.18044	-5.45703	38.3356	15.0685	14.0659	9.79827	5.57185	25.8856	26.9767	9.33735	59.854
6	E06000007	Warrington	-2.56167	53.3916	Warrington_	2020-12-13	394	529	0.8	0	0.410528	0.890582	1.46965	0.0920397	0.980357	1.09293	Warrington		-21.5714	-0.428571	17.8571	-23.8571	-26.1429	10.1429	50	28	57.5	9.72376	32.1212	21.5517	-70.1571	-15.7895	-9.77612	18.2005	15.0466	17.551	27.3109	10.9712	2.37691	2.32221	59.9369	40.404	13.3224	4.16667	12.7143	17.2285	2.12766	8.69565	-8
6	E06000007	Warrington	-2.56167	53.3916	Warrington_	2020-12-20	594	580	1.5	0	0.480054	1.05912	0.886213	0.888317	1.00089	0.716156	Warrington		-33.8571	-8.71429	18	-43.5714	-49.2857	14.7143	51	29	9.375	1.9174	5.94101	92.1348	-72.5	85.9155	-35.1441	3.90071	33.3333	22.9508	24.3297	14.6217	-0.568182	2.00927	68.2432	45.8621	11.0359	24.6875	3.60029	6.24327	13.617	16.6847	47.7612
6	E06000007	Warrington	-2.56167	53.3916	Warrington_	2020-12-27	960	1410	1.8	0.0625	0.579068	0.406159	0.0246926	0.112569	-0.172161	-0.481703	Warrington		-52	-21.2857	41	-59.4286	-61.1429	21.4286	52	30	-42.7165	0.547809	-3.36818	3.84615	-70.4225	14.9701	-23.5233	-7.38988	-15.2263	-25.8555	-11.8375	-12.701	-6.15385	-11.3924	26.4423	-12.9834	-11.5776	-9.30233	-0.208768	0.606061	5.68182	-13.9053	-4.4586
6	E06000007	Warrington	-2.56167	53.3916	Warrington_	2021-01-03	1713	1578	3.4	0.6	-0.172909	-0.554376	-0.880737	-0.284729	-0.594272	-0.817128	Warrington		-62.8571	-23.4286	35.1429	-58	-43.1429	18	53	31
6	E06000007	Warrington	-2.56167	53.3916	Warrington_	2021-01-10	1441	1187	6.6	0.6	-0.381467	-0.707828	-0.925703	-0.309542	-0.532399	-0.852648	Warrington		-63.5714	-27.4286	16	-59	-45.1429	18	01	32	11.1425	11.9538	6.43919	27.7108	-48.7179	36	10.8407	26.1611	11.8774	-5.14286	18.6059	6.05809	40.3341	27.6956	48.5477	-4.90566	7.47801	9.25926	9.97921	12.9296	25.3521	-1.63447	24.2105
6	E06000007	Warrington	-2.56167	53.3916	Warrington_	2021-01-17	984	871	11.9	0.7	-0.326361	-0.544237	-0.880359	-0.222857	-0.543105	-0.824221	Warrington		-63.4286	-27.5714	16.7143	-58.1429	-45.7143	17.7143	02	33	10	21.1196	23.6679	1.05263	-47.3684	-25	11.165	38.1209	2.87443	15.3285	23.5897	1.26582	17.7378	28.172	53.7864	21.9124	14.7298	22.488	-1.84287	7.50383	11.3636	-7.67123	-22.8346
6	E06000007	Warrington	-2.56167	53.3916	Warrington_	2021-01-24	710	697	17	0.7	-0.217876	-0.553998	-0.981769	-0.320249	-0.601365	-0.948363	Warrington		-60.2857	-24	31	-57.4286	-44.2857	17.2857	03	34	26.0935	12.7474	38.9283	22.7273	-40.9091	-11.7647	-4.46321	27.8766	-5.88235	13.0952	24.4748	4.58992	44.5596	13.3929	60.1751	27.7311	16.6172	44.6809	6.6	10.4816	30.8824	-2.85714	8.66142
6	E06000007	Warrington	-2.56167	53.3916	Warrington_	2021-01-31	571	506	21.6	0.7	-0.336122	-0.763893	-0.870926	-0.281116	-0.628115	-0.855899	Warrington		-58.5714	-21.5714	43.5	-56	-43.2857	16.8571	04	35	20.8791	24.1494	31.8126	11.1111	-45.6522	-12	-6.23701	27.6051	7.98611	8.72483	24.7428	2.14339	15.7407	28.9593	65.8849	25.4753	16.8273	21.7391	15.0769	14.7287	2.95858	14.3307	2.43902
6	E06000007	Warrington	-2.56167	53.3916	Warrington_	2021-02-07	408	382	24.8	0.7	-0.427771	-0.534804	-0.829484	-0.346999	-0.574783	-0.792129	Warrington		-57.4286	-16.8571	28.5	-57.2857	-42.4286	16.8571	05	36	34.7899	13.0301	24.4862	66.3158	-58.6957	-5.88235	17.2671	18.0887	8.71795	6.0241	23.2558	12.8788	-11.4967	23.299	46.6667	7.24638	16.2491	24.6231	12.8631	5.8651	19.5122	-2.43902	-10.3896
6	E06000007	Warrington	-2.56167	53.3916	Warrington_	2021-02-14	266	270	30.1	0.7	-0.107033	-0.401713	-0.477551	-0.227784	-0.44513	-0.642595	Warrington		-54.8571	-15.4286	14.5	-55.4286	-45.2857	17.1429	06	37	20.2091	0.38373	30.6502	38.1443	-52.5773	-7.69231	2.82903	27.931	10.7206	29.4118	18.6441	5.72082	13.5	27.7778	64.1237	-4.82315	13.1268	33.9806	16.6316	4.60123	6.35838	14.6707	56
6	E06000007	Warrington	-2.56167	53.3916	Warrington_	2021-02-21	239	215	35.6	0.7	-0.29468	-0.370518	-0.407559	-0.217346	-0.414811	-0.270772	Warrington		-53	-13.1429	78.4286	-53.1429	-40	15.7143	07	38	24.7278	13.6713	26.4172	15.3846	-63.0435	-9.09091	9.87342	17.8719	8.31858	28.7671	27.4962	15.5289	44.5983	32.8597	80.5556	30.566	22.6257	28.5714	11.1759	19.943	2.94118	2.37099	30.1887
6	E06000007	Warrington	-2.56167	53.3916	Warrington_	2021-02-28	178	173	38.4	1.3	-0.0758381	-0.112879	-0.218939	-0.197465	-0.0534252	-0.417093	Warrington		-51	-10.2857	99.7143	-51.8571	-38.7143	15.1429	08	39	42.069	16.764	35.3086	38.1443	-54.2169	100	3.81304	19.7383	16.8174	17.1598	25.9336	16.4297	8.81612	25.9414	84.3678	25.9542	15.4639	0.404858	12.3667	8.87574	16.3842	7.88043	56.25
6	E06000007	Warrington	-2.56167	53.3916	Warrington_	2021-03-07	165	142	40.5	1.5	-0.0370413	-0.143101	-0.675129	0.144039	-0.219629	-0.721721	Warrington		-50	-5.57143	33.2857	-49.8571	-36.1429	14.1429	09	40	38.0235	-2.72374	40.5714	25.2174	-53.2468	16.129	5.48926	19.7802	3.19489	-3.57143	16.8895	8.5885	25.6724	-4.44444	68.1633	24.4094	15.4506	8.01688	6.67996	4.43491	20.4969	-3.88601	41.1765
6	E06000007	Warrington	-2.56167	53.3916	Warrington_	2021-03-14	159	164	45.9	2.5	-0.10606	-0.638087	-1.04355	-0.363668	-0.86576	-0.837187	Warrington		-49.8571	-7.42857	44	-47.5714	-33.2857	13.4286	10	41	16.8421	3.12262	30.401	40.4255	-60.6061	-33.3333	3.657	21.3004	3.0303	-1.63934	22.2912	11.3449	25.7426	9.53437	48.5929	9.15254	9.14205	13.9241	9.66387	9.41704	49.6689	-5.37634	35.5932
6	E06000007	Warrington	-2.56167	53.3916	Warrington_	2021-03-21	143	114	51.3	4.3	-0.532028	-0.937493	-0.973861	-0.502092	-0.473519	-0.886051	Warrington		-48.4286	-5.28571	94	-46.5714	-34.1429	13.2857	11	42	7.45342	11.478	14.4197	23.6364	-31.5068	36	-6.81564	15.558	9.20437	21.519	22.5451	20.6349	23.9044	10.4348	53.7133	32.2709	27.2457	-19.6911	7.09291	15.1703	13.9896	10.1935	38.3178
6	E06000007	Warrington	-2.56167	53.3916	Warrington_	2021-03-28	84	69	54.3	7	-0.405465	-0.441833	-0.624154	0.0285734	-0.383959	-0.707746	Warrington		-46.1429	1.42857	61.5	-44.4286	-39.1429	12.8571	12	43	18.4564	12.8926	22.5182	24.7863	-60	61.5385	-4.71807	15.9255	17.7852	9.09091	33.054	20.8967	-43.1072	19.9074	17.6634	42.4893	20.9268	-1.76991	-5.38813	19.1011	18.7879	-4.6875	36.9369
6	E06000007	Warrington	-2.56167	53.3916	Warrington_	2021-04-04	56	71	54.9	11.6	-0.0363676	-0.218689	-0.175204	-0.412532	-0.736319	-0.350657	Warrington		-52.2857	-12	99	-48.5714	-44.2857	14.8571	13	44	9.375	0.149701	14.3363	25	-31.3433	14.2857	9.69977	34.1956	25.9631	-1.07527	14.5793	12.5382	14.433	0.222717	44.9438	14.2857	13.0117	4.18605	13.0524	11.7385	-9.28962	3.72272	-36.6337
6	E06000007	Warrington	-2.56167	53.3916	Warrington_	2021-04-11	54	47	55.8	16.5	-0.182322	-0.138836	-0.492476	-0.323787	0.0618754	-0.759105	Warrington		-24.2857	-0.857143	121.5	-21.7143	-35.7143	9.71429	14	45	-0.887574	8.64947	27.6941	31.6667	-58.0645	35.2941	23.7611	32.6933	59.0206	4.81283	21.3587	27.9211	42.3645	19.6347	46.8165	3.47222	18.1355	16.5289	21.281	12.1076	6.14525	5.65553	-22.1477
6	E06000007	Warrington	-2.56167	53.3916	Warrington_	2021-04-18	45	34	57.2	20.6	0.0434851	-0.310155	-0.548566	0.385662	-0.435318	-0.348307	Warrington		-23.8571	2.57143	124	-20.4286	-27.7143	7.85714	15	46	2.47934	1.40187	25.8673	37.4046	-12.2807	-21.4286	-0.732984	6.82261	22.4863	10.989	21.2977	26.3158	27.7512	17.2285	79.0356	33.0357	21.7391	12.5581	-16.568	3.77074	9.94764	20.1094	11.7117
6	E06000007	Warrington	-2.56167	53.3916	Warrington_	2021-04-25	47	50	58.2	24.8	-0.35364	-0.592051	-0.959776	-0.820981	-0.733969	-0.967584	Warrington		-23.7143	2.71429	87	-28.2857	-26.7143	8.14286	16	47	6.89655	11	14.8078	32.2034	-3.33333	-13.253	4.46009	52.2465	23.3898	29.8701	14.5299	18.3612	51.0896	25.2485	52.9617	28.125	17.5857	10.5991	9.8242	-3.18665	6	22.5627	13.2353
6	E06000007	Warrington	-2.56167	53.3916	Warrington_	2021-05-02	33	22	59.3	29.4	-0.238411	-0.606136	-0.0953102	0.0870114	-0.146603	0.670158	Warrington		-27.4286	1	8.57143	-35.2857	-33.8571	10.8571	17	48	4.70219	11.0922	13.5348	21.8182	12	-33.8983	-2	36.2488	7.79661	11.3772	19.8317	28.3237	50.4854	24.183	74.6094	21.03	19.3985	19.1489	-13.2628	8.46906	36.5269	18.6395	50
6	E06000007	Warrington	-2.56167	53.3916	Warrington_	2021-05-09	26	24	60.9	34.5	-0.367725	0.143101	1.36688	-0.233615	0.583146	1.67398	Warrington		-24.8571	5.85714	69.5	-29.1429	-26.2857	8.42857	18	49	1.32159	14.2624	17.4441	18.6992	18.3673	-22.5806	9.15842	1.53846	29.5413	22.5806	16.7002	27.0249	92.7711	13.913	93.9394	25.3112	19.5652	-4.34783	1.68484	17.6282	9.89011	30.659	22.2222
6	E06000007	Warrington	-2.56167	53.3916	Warrington_	2021-05-16	18	19	63.5	38.3	0.510826	1.7346	2.77259	0.816761	1.90759	2.87861	Warrington		-19.5714	4.85714	65	-30.8571	-24.8571	6.85714	19	50	-9.23913	10.6099	11.039	9.23077	21.5686	-9.67742	12.6071	-2.50744	23.5195	38.3459	20.7216	26.8817	40.6699	9.66387	100.781	70.0375	29.9764	29.4118	11.2971	20.96	47.8873	22.3301	-9.375
6	E06000007	Warrington	-2.56167	53.3916	Warrington_	2021-05-23	30	43	66	43.2	1.22378	2.26176	2.60269	1.09083	2.06185	2.26225	Warrington		-17.7143	6.14286	61.5	-33.7143	-26.4286	6.28571	20	51	-1.78042	22.4168	17.7632	1.53846	20	52	17.7045	5.50807	13.6508	15.9763	24.8524	23.5936	53.7234	-0.416667	82.2581	47.3214	29.1352	25.9669	13.8158	16.2641	1.86335	11.2583	24.3697
6	E06000007	Warrington	-2.56167	53.3916	Warrington_	2021-05-30	102	128	67.3	46.8	1.03799	1.37891	1.64223	0.971016	1.17142	1.50927	Warrington		-16.2857	5.71429	108	-34.8571	-38.1429	6.85714	21	52	-4.24929	3.15142	6.62614	-4.51613	34.6154	23.5294	9.45495	-6.25738	15.9278	52.381	15.7949	12.1069	-0.373134	9.33941	102.844	29.1829	7.72727	12.2807	9.375	1.85449	14.5946	9.22882	18.75
6	E06000007	Warrington	-2.56167	53.3916	Warrington_	2021-06-06	288	338	68.8	50.3	0.340927	0.60424	0.927341	0.200402	0.538257	0.804995	Warrington		-18.8571	6.71429	99	-30.7143	-27.5714	6.14286	22	53	14.4772	9.1954	11.2801	38.806	70.3704	41.9355	16.9118	12.1233	0.831947	36.9128	12.323	17.4312	-1.96078	4.12574	44.6215	24.8869	12.2066	-16.1572	10.559	19.883	-15.2174	16.3588	63.4146
6	E06000007	Warrington	-2.56167	53.3916	Warrington_	2021-06-13	405	413	70.6	53.7	0.263313	0.586414	0.723545	0.337855	0.604594	0.763269	Warrington		-19.5714	7.14286	83	-29.2857	-24.4286	6.14286	23	54	24.7376	21.7617	18.2492	60	34.6939	107.692	17.7778	61.2013	19.2029	22.2222	8.63095	10.5919	-24.6193	6.0241	67.5565	48.4444	11.5806	8.21256	22.3784	12.2857	15.5556	1.90931	61.3445
6	E06000007	Warrington	-2.56167	53.3916	Warrington_	2021-06-20	527	579	72.5	55.6	0.3231	0.460231	0.878784	0.266739	0.425414	0.910401	Warrington		-18.7143	3.85714	94	-31.1429	-24.7143	6.57143	24	55	5.60224	18.0805	15.6062	38.806	2.5641	20	18.3766	91.7479	27.3556	8.13953	15.2455	18.442	5.63107	19.057	87.7301	19.0661	12.0676	-3.76569	14.5211	14.2857	14.4654	20.6751	26.1261
6	E06000007	Warrington	-2.56167	53.3916	Warrington_	2021-06-27	728	756	73.9	57.6	0.137131	0.555683	0.424513	0.158676	0.643662	0.177681	Warrington		-19.1429	3	52	-32.7143	-26.4286	6.42857	25	56	-12.0419	25.3705	14.3056	-9.33333	61.2903	6.66667	12.0879	2.68293	28.5968	26.5306	25.2326	15.3657	-31.565	7.46888	78.2696	46.4115	38.3681	34.0541	11.7831	-1.88679	25.4237	9.89583	56.6038
6	E06000007	Warrington	-2.56167	53.3916	Warrington_	2021-07-04	835	886	74.5	59.5	0.418553	0.287383	-0.214202	0.484987	0.0190056	-0.292963	Warrington		-18.5714	3	33	-33.7143	-26.5714	7.42857	26	57	-0.833333	23.4117	12.5855	8.21918	43.5897	20	21.0396	18.9863	12.6853	17.3333	17.0569	19.8653	21.875	23.3945	107.677	0.358423	23.3674	-5.53191	-3.73281	14.3713	21.466	12.6797	23.2558
6	E06000007	Warrington	-2.56167	53.3916	Warrington_	2021-07-11	1269	1439	75.2	61.3	-0.13117	-0.632754	-0.606399	-0.465981	-0.77795	-0.76592	Warrington		-20.2857	4.14286	62.5	-32	-27.5714	7.14286	27	58	-0.148588	11.6945	8.80829	-7.58621	60	42.8571	7.22892	18.9369	17.9054	1.98675	5.41199	14.3333	18.9873	24.3119	6.68258	-5.55556	17.0111	2.72727	8.37752	8.84558	15.847	7.4813	-27.6923
6	E06000007	Warrington	-2.56167	53.3916	Warrington_	2021-07-18	1113	903	75.6	63.2	-0.501584	-0.475228	-0.439739	-0.311969	-0.299938	-0.215422	Warrington		-18.1429	7.42857	70	-29.2857	-29.1429	7	28	59	13.5057	8.90465	11.3402	12.8834	61.1111	12.5	21.5252	40.946	7.30949	4.4586	6.98623	4.01259	17.6471	47.7612	79.1506	16.6023	7.23077	18.1818	6.8929	12.0344	10	25.266	-25.1701
6	E06000007	Warrington	-2.56167	53.3916	Warrington_	2021-07-25	674	661	76	64.7	0.0263558	0.0618457	0.0220112	0.0120302	0.0965472	0.0841075	Warrington		-13.5714	2.57143	57.4286	-27.8571	-32.1429	7.28571	29	60	14.1274	12.0718	8.68455	28.5714	65.2174	33.3333	9.13191	36.3636	0.878735	14.4828	-2.079	11.9403	19.697	1.43369	58.4314	20.4819	3.69207	-4.72103	10.0324	19.7122	18.5185	-3.32922	29.1667
6	E06000007	Warrington	-2.56167	53.3916	Warrington_	2021-08-01	692	669	76.3	66.1	0.0354899	-0.00434468	-0.0718872	0.084517	0.0720773	-0.139314	Warrington		-12.8571	1.57143	37	-28.1429	-33.7143	7.28571	30	61	11.68	23.0769	6.79837	-16.129	105.405	-8.69565	12.3443	8.62676	18.0645	1.77515	4.74747	12.3309	85.6322	35.5705	91.0314	20.1581	13.8806	10.2041	2.43408	4.98615	45.8333	15.051	42.268
6	E06000007	Warrington	-2.56167	53.3916	Warrington_	2021-08-08	717	728	76.8	67.7	-0.0398346	-0.107377	-0.0618457	-0.0124397	-0.223831	0.0176996	Warrington		-11.8571	3	24.5	-23.5714	-33	6.57143	31	62	6.37037	23.8829	3.98572	-16.4384	53.8462	-7.21649	12.4105	14.1341	18.4	59.7015	13.3499	11.5058	41.5301	29.5844	96.1207	41.6667	13.1617	-15.2416	6.94301	6.25	-1.9802	19.585	-13.8211
6	E06000007	Warrington	-2.56167	53.3916	Warrington_	2021-08-15	689	719	77.2	69.2	-0.0675425	-0.0220112	0.0550598	-0.211391	0.0301393	-0.0168307	Warrington		-11.4286	1.42857	35.5	-27	-33.5714	6.71429	32	63	19.3162	17.8271	1.91526	18.75	170.968	28.2051	21.9331	11.231	16.9329	-3.48837	4.56511	12.4523	42.1875	33.8583	123.779	149.612	9.72708	-0.3861	2.64766	7.84884	-7.07071	9.68586	15
6	E06000007	Warrington	-2.56167	53.3916	Warrington_	2021-08-22	644	582	77.8	70.3	0.0455314	0.122602	-0.0460765	0.24153	0.19456	-0.00862818	Warrington		-11.4286	3.14286	70.9231	-24.7143	-33.1429	5.57143	33	64	12.3675	27.1837	10.492	52.7273	196.296	-31.5789	6.10998	23.3457	12.8205	9.94764	18.5868	24.5161	33.3333	41.6667	128.163	166.667	20.9302	7.14286	7.15026	6.03448	-1.85185	17.0124	47.4747
6	E06000007	Warrington	-2.56167	53.3916	Warrington_	2021-08-29	674	741	78	71.3	0.0770709	-0.0916078	-0.0564605	-0.04697	-0.250158	-0.0888533	Warrington		-6.28571	5	80.0769	-13.7143	-34.2857	6.57143	34	65	7.16846	11.094	-10.8197	42.0561	57.6923	25.9259	-1.24294	10.7211	14.9013	30.0699	-4.18251	2.32908	39.0863	17.0984	60.404	43.5185	13.1014	4.31034	11.8325	2.87443	35.4839	-0.123916	74.1935
6	E06000007	Warrington	-2.56167	53.3916	Warrington_	2021-09-05	728	707	78.3	72.2	-0.168679	-0.133531	0.1514	-0.203188	-0.0418834	0.169987	Warrington		-12	6.85714	64.5714	-11.7143	-24.8571	4.85714	35	66	19.8347	21.8827	4.28485	7.31707	128.571	-20	22.9698	27.5379	17.5043	17.9487	17.2006	4.62895	35.7143	35.6021	78.2516	31.1475	9.97151	17.6955	5.82227	18.0428	4.61538	12.987	4.2735
6	E06000007	Warrington	-2.56167	53.3916	Warrington_	2021-09-12	615	577	78.4	72.6	0.0351474	0.320078	0.519568	0.161305	0.373176	0.679185	Warrington		-12.4286	5.42857	79.5	-21.4286	-25.4286	4.71429	36	67	30.5955	9.58036	1.63728	50.4425	66.6667	6.66667	2.49187	30.9189	4.05644	-10.3896	14.9505	14.9518	36.1111	10.2397	58.5952	-21.0084	9.2115	9.46502	17.9153	11.9497	7.77202	46.3612	25.2525
6	E06000007	Warrington	-2.56167	53.3916	Warrington_	2021-09-19	637	678	78.7	73.3	0.284931	0.48442	0.75847	0.211871	0.51788	0.667754	Warrington		-13.2857	6.57143	50	-24.5714	-23.8571	4.57143	37	68	18.5185	21.7391	2.34623	7.14286	71.4286	33.3333	-0.221729	26.3042	20.3419	-2.35294	12.4942	11.6093	21.6545	19.4805	50.9244	7.84983	13.2567	-18.0887	22.3427	11.4865	1.20482	21.9895	19.1489
6	E06000007	Warrington	-2.56167	53.3916	Warrington_	2021-09-26	847	838	79	73.6	0.199489	0.473539	0.300585	0.30601	0.455883	0.312142	Warrington		-14.4286	4.28571	46	-25.1429	-25.5714	5.57143	38	69	21.0918	13	3.37224	6.30631	75	-6.25	2.24719	18.4393	0.492611	13.2948	14.7982	12.4601	2.23881	12.1849	53.2743	16.8	2.85296	-5.64516	8.99242	6.44628	-4.54545	1.01781	-11.1111
6	E06000007	Warrington	-2.56167	53.3916	Warrington_	2021-10-03	1034	1138	79.7	73.9	0.27405	0.101096	-0.109236	0.149873	0.0061323	-0.230198	Warrington		-13.8571	3.85714	36	-26	-25.1429	5.57143	39	70	1.19332	16.275	5.36069	-1.03093	46.8354	26.6667	-1.69492	23.4418	11.0733	17.7305	11.4931	14.6104	35.4217	11.2033	81.9168	31.5175	10.4545	11.5044	-2.1097	12.0287	-32.2751	6.469	17.5573
6	E06000007	Warrington	-2.56167	53.3916	Warrington_	2021-10-10	1360	1322	80.5	74.2	-0.172954	-0.383286	-0.46648	-0.143741	-0.380072	-0.516135	Warrington		-14.2857	6.14286	59	-25.4286	-23.8571	5.14286	40	71	-0.473934	12.8697	0.261438	11.9266	53.4247	8.10811	1.7341	20.0908	23.0514	9.89011	-15.268	-0.222058	36.092	23.506	71.912	-2.15827	-0.83682	-8.59729	-1.13052	0.826446	13.4831	4.05229	-10.4
6	E06000007	Warrington	-2.56167	53.3916	Warrington_	2021-10-17	1144	1145	81	74.4	-0.210333	-0.293527	-0.412923	-0.236331	-0.372394	-0.401978	Warrington		-14.7143	5.28571	39.1429	-26.8571	-25.8571	6	41	72	5.23691	5.99676	-8.22249	8.57143	78.3784	10.3448	7.45273	27.637	18.3391	2.22045e-14	10.471	7.33945	37.1429	43.1871	86.4407	40.081	12.4341	16.7464	7.23404	-0.483092	-8.54271	14.2077	11.7647
6	E06000007	Warrington	-2.56167	53.3916	Warrington_	2021-10-24	927	904	81.3	74.6	-0.083194	-0.20259	-0.801268	-0.136063	-0.165647	-1.23658	Warrington		-8.71429	6.85714	35.5	-27.4286	-33	6.42857	42	73	10.8545	13.16	-5.46584	25.7143	43.4783	-14.6067	6.42857	14.2384	-0.641026	17.0213	10.6549	4.16339	16.1137	17.5166	89.8917	58.9744	2.18341	26.3636	-1.60643	-2.08668	9.18919	4.60358	71.4286
6	E06000007	Warrington	-2.56167	53.3916	Warrington_	2021-10-31	853	789	81.6	74.8	-0.119396	-0.718074		-0.0295842	-1.10052		Warrington		-13.7143	6	-2.5	-21.7143	-25.8571	6.28571	43	74	-1.18203	21.0568	4.05666	-17.6471	60.4938	-56.6667	16.0434	23.8095	20.5433	-2.43902	13.6756	7.46951	32.9609	18.1452	141.394	49.2063	9.45848	-3.84615	5.54995	16.6381	7.36842	-8.15642	96.5812
6	E06000007	Warrington	-2.56167	53.3916	Warrington_	2021-11-07	757	766	81.9	75	-0.598678			-1.07093			Warrington		-11.7143	6.85714	40.5	-12.7143	-23.8571	5.57143	44	75	7.14286	6.15744	-5.61798	5.55556	44.086	56.5217	-0.119474	25.8467	4	-5.94595	15.2292	-2.23464	42.1053	9.89899	69.1176	11.284	3.07362	10.4348	14.555	10.7256	7.34463	-11.8056	15.873
6	E06000007	Warrington	-2.56167	53.3916	Warrington_	2021-11-14	416	262.5	81.9	75.1							Warrington		-12	6	73	0	-8	0		76
7	E06000008	Blackburn with Darwen	-2.4636	53.7008	Blackburn with Darwen_	2020-06-07	2	30	0	0	0.916291	-1.38629	5.65599	0.312375	0.209721	0.44895	Blackburn with Darwen		-54.1429	-16.8571	-39.9385	-41.2857	-35	16.1429	23	1	37.5887	0.363636	63.017	25.2525	-36.8421	-11.4458	-1.34639	22.206	-10.5691	-18.8192	0.283822	1.31004	-35.376	5.92	12.7572	-5.34351	4.60705	-20.1754	14.3119	21.2034	10.8911	-14.4	-1.96078
7	E06000008	Blackburn with Darwen	-2.4636	53.7008	Blackburn with Darwen_	2020-06-14	5	41	0	0	-2.30259	4.7397	2.48491	-0.102654	0.136576	0.563094	Blackburn with Darwen		-43.8571	-10.5714	-39.5866	-36.2857	-32	14.1429	24	2	27.3341	15.0727	61.4843	-39.2857	-42.5	-16.6667	-5.04528	6.82705	-5.99721	12.8492	8.61386	4.89015	-22.0729	-9.48905	1.97487	-3.85757	19.7756	5.05837	5.64726	22.8369	2.7933	-18.125	-14.0496
7	E06000008	Blackburn with Darwen	-2.4636	53.7008	Blackburn with Darwen_	2020-06-21	0.5	37	0	0	7.04229	4.78749	5.43808	0.23923	0.665748	1.17657	Blackburn with Darwen		-39.7143	-7.71429	-39.2346	-33	-31.7143	12.7857	25	3	24.9211	11.5773	50.4779	-42.069	-31.5789	-10.7807	11.9318	-19.6443	3.91236	-4.34783	25.8463	12.0702	-51.816	1.1734	18.9409	21.8884	11.4708	-5.8296	-1.30933	3.1211	-17.1429	-13.6309	-10.9244
7	E06000008	Blackburn with Darwen	-2.4636	53.7008	Blackburn with Darwen_	2020-06-28	572	47	0	0	-2.25479	-1.60421	-1.63064	0.426519	0.937344	0.986134	Blackburn with Darwen		-38.4286	-12.4286	-38.8827	-33.4286	-30.5714	13.1429	26	4	45.2954	9.31298	45.6022	11.9403	-50	-4	13.9665	27.5862	2.51852	2.5641	12.2789	6.73981	-25.355	17.0068	18.0583	-19.7411	4.24242	-3.125	6.75563	16.5992	2.22045e-14	-15.6701	-12.5
7	E06000008	Blackburn with Darwen	-2.4636	53.7008	Blackburn with Darwen_	2020-07-05	60	72	0	0	0.650588	0.624154	0.659246	0.510826	0.559616	0.628609	Blackburn with Darwen		-33	-11.1429	-38.5307	-22.5714	-28.7143	11.0714	27	5	28.4141	9.18367	41.8408	-23.0769	-42.3729	29.4521	0.546448	2.55337	1.5748	5.52764	13.6454	18.247	-24.4635	-0.738007	-13.8462	-14.4737	11.4663	20.4633	14.9819	13.9756	10.6796	-17.7632	-5.33333
7	E06000008	Blackburn with Darwen	-2.4636	53.7008	Blackburn with Darwen_	2020-07-12	115	120	0	0	-0.0264333	0.00865806	0.0913498	0.0487902	0.117783	-0.162519	Blackburn with Darwen		-34	-14	-38.1788	-24.4286	-27.2857	10.6429	28	6	13.6364	-2.97158	22.7723	-19.0476	-42.8571	64.9832	6.59767	2.6643	0.789474	53.012	14.4092	-1.15568	-27.3523	-2.12014	14.3389	12.1951	15.8611	5.55556	2.45678	8.07453	1.78571	-17.7754	0
7	E06000008	Blackburn with Darwen	-2.4636	53.7008	Blackburn with Darwen_	2020-07-19	112	126	0	0	0.0350913	0.117783	0.265108	0.0689929	-0.211309	0.0235305	Blackburn with Darwen		-33.7143	-16	-37.8268	-24.5714	-28.8571	10.3571	29	7	-0.201613	8.01749	44.8685	-5.03597	2.63158	-21.1921	-14.2523	-7.2309	-4.40061	-12.3967	18.4527	0.644238	-3.37662	-0.146413	9.16667	3.64964	3.96239	5.97015	9.6831	0.742574	-4.23729	-14.6758	24.0741
7	E06000008	Blackburn with Darwen	-2.4636	53.7008	Blackburn with Darwen_	2020-07-26	116	135	0	0	0.0826917	0.230016	-0.346871	-0.280302	-0.0454624	-0.450927	Blackburn with Darwen		-32	-15	-37.4749	-26.5714	-31.2857	9.92857	30	8	-0.745474	3.21285	35.8551	-45.0704	-27.027	56.2363	-0.481928	-1.44695	0.276243	11.9658	15.2509	6.10795	-17.506	13.4216	26.7974	-23.511	5.94796	22.1818	7.69231	5.12195	51.0638	-1.6317	51.0638
7	E06000008	Blackburn with Darwen	-2.4636	53.7008	Blackburn with Darwen_	2020-08-02	126	102	0	0	0.147325	-0.429563	-0.573602	0.23484	-0.170626	-0.307485	Blackburn with Darwen		-28.1429	-19.8571	-37.1229	-29.7143	-30.2857	9.35714	31	9	30.0896	-2.55034	27.9901	-28.7879	-34.5455	18.4382	-12.426	4.94297	-1.47929	-10.0775	11.0555	19.9723	-18.1141	9.28571	20.7373	3.97112	2.95041	23.1939	-0.242522	12.5846	26.2222	-6.47482	-4
7	E06000008	Blackburn with Darwen	-2.4636	53.7008	Blackburn with Darwen_	2020-08-09	146	129	0	0	-0.576887	-0.720927	-0.576887	-0.405465	-0.542324	-0.215422	Blackburn with Darwen		-22.7143	-17.8571	-36.7709	-27.2857	-29.1429	8.28571	32	10	35.99	1.46471	29.6401	28.5714	-33.8983	-0.645161	0.369914	5.53633	6.32184	-24.6032	9.03073	7.15775	2.65957	8.12604	43.7352	-25.0737	13.4627	-3.78007	11.5488	20.3145	26.4957	-14.5107	-24.1379
7	E06000008	Blackburn with Darwen	-2.4636	53.7008	Blackburn with Darwen_	2020-08-16	82	86	0	0	-0.144039	0	0.705269	-0.136859	0.190044	0.83392	Blackburn with Darwen		-30.087	-17.8261	-36.419	-17.1304	-33.3571	8.42857	33	11	44.4583	8.36364	30.3792	29.3103	-47.5	-21.0526	-1.66482	13.9442	14.9923	-44.9275	9.45559	0.569801	1.22249	37.4302	17.7215	-22.3881	4.65116	-13.6646	6.28571	22.2982	2.34375	-1.83066	32.6531
7	E06000008	Blackburn with Darwen	-2.4636	53.7008	Blackburn with Darwen_	2020-08-23	71	75	0	0	0.144039	0.849308	1.1033	0.326903	0.970779	1.20796	Blackburn with Darwen		-28.1087	-15.2826	-36.0922	-17.413	-40.3333	8.33333	34	12	16.5829	4.40165	19.5198	-2.65487	-7.14286	3.7376	-3.47222	3.39721	18.8088	-21.519	5.76577	3.57866	1.57068	-3.92857	20.2454	22.7468	6.56845	9.80392	-4.8242	18.6486	5.83333	-10.7266	-37.2263
7	E06000008	Blackburn with Darwen	-2.4636	53.7008	Blackburn with Darwen_	2020-08-30	82	104	0	0	0.705269	0.959257	1.29372	0.643876	0.881062	1.08246	Blackburn with Darwen		-26.2826	-12.9348	-35.7905	-17.6739	-39	8	35	13	6.55957	15.5853	29.7414	6.54206	-9.80392	30.7815	14.2857	3.84968	-6.40114	-12.2807	8.82779	0.137363	5.26316	11.3402	22.8628	2.45614	0.234742	15.873	9.03065	12.5168	19.8113	-8.39866	28.3951
7	E06000008	Blackburn with Darwen	-2.4636	53.7008	Blackburn with Darwen_	2020-09-06	166	198	0	0	0.253988	0.588456	0.339051	0.237186	0.438581	0.537733	Blackburn with Darwen		-25.1739	-11.4855	-35.4888	-16.7609	-27.1667	6.83333	36	14	27.7383	1.3587	28.5837	17.2414	-9.80392	54.5894	5.16206	8.0429	-11.869	12.4424	14.377	5.58659	-13.0435	-12.4816	6.80628	23.5443	1.23916	-12.5926	6.04027	5.63003	-3.1746	-6.59574	-37.3494
7	E06000008	Blackburn with Darwen	-2.4636	53.7008	Blackburn with Darwen_	2020-09-13	214	251	0	0	0.334468	0.0850624	1.01075	0.201395	0.300547	0.934452	Blackburn with Darwen		-20.4286	-10.1429	-35.162	-12.5714	-20.8571	5.78571	37	15	29.3255	5.33708	23.4354	10.8696	-3.09278	20.4724	-2.20674	13.8813	-1.76471	-5.72687	0.966608	1.56997	-4.47059	-19.0416	19.0388	3.59281	5.73084	10.6719	6.2448	2.72597	12.2172	4.96614	-27.381
7	E06000008	Blackburn with Darwen	-2.4636	53.7008	Blackburn with Darwen_	2020-09-20	299	307	0	0	-0.249405	0.676283	0.89123	0.0991524	0.733057	1.00774	Blackburn with Darwen		-23.1429	-10.4286	-34.8101	-19.1429	-20.5714	6.85714	38	16	48.6179	16.0622	29.4566	-7.07071	8.73786	-10.9375	9.45776	19.9633	-1.34048	-4.85437	2.25495	4.3659	-19.084	-0.537634	-3.54132	10.1124	-3.31633	-15.2648	3.83333	17.5719	30.1587	-21.3992	35
7	E06000008	Blackburn with Darwen	-2.4636	53.7008	Blackburn with Darwen_	2020-09-27	233	339	0	0	0.925688	1.14064	1.54656	0.633904	0.908592	1.23362	Blackburn with Darwen		-22.7143	-9.85714	-34.4581	-21.7143	-18.5714	7.14286	39	17	29.2407	10.4906	29.3717	-13.4615	-15.3153	-13.9535	-19.9023	3.7004	0.67659	-1.53846	8.64198	12.1056	-3.0445	12.1795	13.9966	-6.35838	-4.51941	-14.0845	1.74274	10.479	9.64912	-6.79406	-1.38889
7	E06000008	Blackburn with Darwen	-2.4636	53.7008	Blackburn with Darwen_	2020-10-04	588	639	0	0	0.214947	0.620869	0.755771	0.274687	0.599713	0.500443	Blackburn with Darwen		-24.1429	-11.1429	-34.1061	-22.5714	-18.4286	7.28571	40	18	34.4482	-3.90144	21.8095	-35.7798	-34.4828	-24.2105	-0.744417	6.42551	2.10379	-20	-15.0776	4.58333	-10.1563	33.218	14.3802	-10.0529	-4.63343	-15.8301	0.330579	4.7619	0.900901	-6.72547	15.2542
7	E06000008	Blackburn with Darwen	-2.4636	53.7008	Blackburn with Darwen_	2020-10-11	729	841	0	0	0.405922	0.540824	0.418638	0.325026	0.225756	0.279324	Blackburn with Darwen		-26.4286	-11.2857	-33.7542	-24.2857	-18.2857	7.85714	41	19	16.8385	6.37394	15.4338	-21.1538	-28.8889	-11.5385	0.368098	7.2573	11.7808	-26.4822	9.31838	9.00209	-12.0507	7.99397	16.7939	-7.36196	7.54835	15.942	-1.80921	4.23358	-1.40845	-5.94159	2.18978
7	E06000008	Blackburn with Darwen	-2.4636	53.7008	Blackburn with Darwen_	2020-10-18	1094	1164	0	0	0.134902	0.0127159	-0.179765	-0.0992699	-0.0457022	-0.339397	Blackburn with Darwen		-31.5714	-11.1429	-33.4022	-29.7143	-22.4286	9.42857	42	20	17.3077	8.51648	3.44538	36.5854	-21.1538	-25.2033	-9.5858	-2.76644	16.2044	12.3967	13.3302	-5.12654	-2.21239	13.7255	27.2388	-15.0838	-0.953516	5.10949	7.61506	2.97872	-5.26316	-15.8837	-15.493
7	E06000008	Blackburn with Darwen	-2.4636	53.7008	Blackburn with Darwen_	2020-10-25	1252	1054	0	0	-0.122186	-0.314667	-0.752375	0.0535677	-0.240128	-0.706519	Blackburn with Darwen		-29.1429	-10.5714	-33.0718	-34.7143	-31.1429	11.1429	43	21	29.3132	12.6158	22.0792	31.25	-37.2549	-38.255	-13.1068	11.4035	5.92992	-1.17647	7.20072	4.69069	-4.21286	11.7892	27.2727	3.44828	11.3507	1.5625	0.406174	8.61314	-16	-16.7665	9.67742
7	E06000008	Blackburn with Darwen	-2.4636	53.7008	Blackburn with Darwen_	2020-11-01	1108	1112	0	0	-0.192481	-0.630189	-0.965307	-0.293695	-0.760087	-0.906893	Blackburn with Darwen		-32.8571	-11.5714	-33	-34.7143	-23.7143	10	44	22	10.0826	6.2629	28.6594	10.4167	-16.6667	-41.8605	-16.1798	14.8335	7.47423	-9.70149	34.0969	-2.33144	-16.1017	-8.10056	2.04082	0.675676	17.7215	7.393	3.58306	13.8187	5.35714	-25.0988	-27.6596
7	E06000008	Blackburn with Darwen	-2.4636	53.7008	Blackburn with Darwen_	2020-11-08	914	829	0	0	-0.437708	-0.772825	-0.789552	-0.466391	-0.613197	-0.743869	Blackburn with Darwen		-51.5714	-13.7143	-33	-38.5714	-27.8571	12.1429	45	23	16.3636	6.90647	21.1213	15.2174	-50	30.9091	-6.24235	-3.43113	-5.01253	7.69231	46.0227	-4.06714	-27.8523	6.70554	4.7041	2.07715	5.21092	-13.2203	1.96696	5.67823	9.78261	-12.369	-5
7	E06000008	Blackburn with Darwen	-2.4636	53.7008	Blackburn with Darwen_	2020-11-15	590	520	0	0	-0.335117	-0.351844	-0.426879	-0.146806	-0.277478	-0.359426	Blackburn with Darwen		-50.5714	-12	-33	-36	-27.2857	12	46	24	28.7905	18.4452	18.7014	-16	-54.4715	23.0769	0.882724	-0.647088	11.1111	-26.7399	24.7037	7.24044	-51.7103	-0.275482	6.72783	14.9502	11.3232	38.4	2.85261	30.6321	45.4545	3.87409	23.7288
7	E06000008	Blackburn with Darwen	-2.4636	53.7008	Blackburn with Darwen_	2020-11-22	422	449	0	0	-0.0167268	-0.091762	-0.184219	-0.130672	-0.21262	-0.0933077	Blackburn with Darwen		-48.1429	-9.85714	-33	-33.8571	-25.7143	11.2857	47	25	22.3235	23.2673	22.7317	11.6279	-57.9439	14.7059	2.87121	1.89224	21.4067	-2.00573	20.4124	1.38696	-11.8072	4.36047	26.5455	-11.465	17.374	13.4518	-0.560938	19.2349	8.83281	-3.94208	-12.9032
7	E06000008	Blackburn with Darwen	-2.4636	53.7008	Blackburn with Darwen_	2020-11-29	415	394	0	0	-0.0750352	-0.167492	0.147589	-0.0819481	0.0373642	0.335384	Blackburn with Darwen		-35.1429	-2.85714	-33	-33.7143	-21.5714	10	48	26	34.6521	14.5781	32.5238	29.3103	-55.9322	-26.2295	-5.78723	0.0694927	7.76119	0.298507	21.01	6.1194	-6.62252	-2.89555	19.8668	5.14019	19.2159	-14.8837	14.3027	10.3448	-7.47664	-7.80031	-8.83978
7	E06000008	Blackburn with Darwen	-2.4636	53.7008	Blackburn with Darwen_	2020-12-06	385	363	0.0625	0	-0.0924571	0.222624	0.589229	0.119312	0.417332	0.958896	Blackburn with Darwen		-29.4286	-1.42857	-33	-30.2857	-19.7143	9	49	27	3.90071	17.3913	24.2843	0	-64.0625	-35.3846	-9.70874	8.6298	10.2463	0.854701	18.3367	16.2851	-2.82318	5.74257	25.7707	28.6765	19.094	-8.25243	45.8484	26.1324	55.5102	-4.00982	-0.571429
7	E06000008	Blackburn with Darwen	-2.4636	53.7008	Blackburn with Darwen_	2020-12-13	351	409	0.7	0	0.315081	0.681686	1.27171	0.29802	0.839584	0.9984	Blackburn with Darwen		-29.1429	0.571429	-33	-32.1429	-20.5714	9.14286	50	28	28.2443	15.8473	15.942	-4.9505	-55.8824	-13.6986	-0.557769	13.8188	8.59291	22.1854	30.6867	17.7754	-1.44231	-6.32911	64.1975	27.1318	19.914	-0.930233	33.1742	29.0889	53.7367	-0.695048	52.0548
7	E06000008	Blackburn with Darwen	-2.4636	53.7008	Blackburn with Darwen_	2020-12-20	481	551	1.6	0	0.366605	0.95663	0.836248	0.541564	0.70038	0.594018	Blackburn with Darwen		-35.1429	-5.14286	-33	-44.1429	-44.4286	13.7143	51	29	9.43182	7.49319	4.57714	81.3187	-62.3116	-44.4444	-25.4753	5.87625	28.8889	-20.8469	42.815	7.83646	27.9923	-1.54185	88.1956	52.3511	14.7143	7.08215	17.9503	2.72374	18.1818	-1.52878	59.0909
7	E06000008	Blackburn with Darwen	-2.4636	53.7008	Blackburn with Darwen_	2020-12-27	694	947	1.7	0.111111	0.590026	0.469643	0.213297	0.158816	0.0524542	-0.12467	Blackburn with Darwen		-49.5714	-19.7143	-33	-51	-58.7143	19.4286	52	30	-38.6125	-2.12029	-3.66684	-14.6154	-76.5432	-19.1011	-16.6963	2.92887	14.9003	-10.7895	-5.40037	-12.3077	12.8763	-7.94769	41.4484	8.3151	-1.75439	18.1564	1.48936	-9.41286	6.47887	-15.6832	-4.79042
7	E06000008	Blackburn with Darwen	-2.4636	53.7008	Blackburn with Darwen_	2021-01-03	1252	1110	2.9	0.5	-0.120382	-0.376729	-0.590026	-0.106362	-0.283487	-0.547527	Blackburn with Darwen		-58.2857	-19.4286	-33	-46.8571	-35.4286	15.2857	53	31
7	E06000008	Blackburn with Darwen	-2.4636	53.7008	Blackburn with Darwen_	2021-01-10	1110	998	5.4	0.6	-0.256346	-0.469643	-0.799509	-0.177125	-0.441165	-0.757285	Blackburn with Darwen		-60	-24.1429	-33	-52.5714	-36	15.1429	01	32	4	12.31	18.811	45.1613	-37.8151	-31.5068	8.83392	17.0483	-1.21786	12.931	23.2213	3.78457	40.1392	25.5892	72.9358	5.11945	13.9701	24.0816	12.1084	10.9195	8.45771	11.3608	-1.88679
7	E06000008	Blackburn with Darwen	-2.4636	53.7008	Blackburn with Darwen_	2021-01-17	859	836	8.3	0.6	-0.213297	-0.543163	-0.836875	-0.26404	-0.58016	-0.923494	Blackburn with Darwen		-60.2857	-24.7143	-33	-52.1429	-36.5714	14.8571	02	33	6.13108	12.9573	21.6495	1.44928	-39.2857	45.7143	9.59233	32.8893	-1.25945	7.76256	28.0651	7.29673	33.1522	21.4984	37.1115	3.72671	17.5034	26.4957	7.32113	3.33778	20	-3.05998	-8.77193
7	E06000008	Blackburn with Darwen	-2.4636	53.7008	Blackburn with Darwen_	2021-01-24	694	642	11.8	0.6	-0.329866	-0.623578	-1.05353	-0.31612	-0.659453	-0.992318	Blackburn with Darwen		-57.4286	-20	-33	-49	-35.7143	14.1429	03	34	8.30565	16.6307	26.6977	11.3402	-19.6078	-13.3333	16.7296	27.6296	14.2112	33.3333	33.3986	13.0621	9.50226	14.2857	56.0074	47.1429	15.8677	28.1106	12.3703	27.6479	-19.598	-1.83599	-6.87023
7	E06000008	Blackburn with Darwen	-2.4636	53.7008	Blackburn with Darwen_	2021-01-31	499	468	16.6	0.6	-0.293712	-0.723668	-0.62911	-0.343333	-0.676198	-0.706051	Blackburn with Darwen		-56	-17.1429	-33	-46.7143	-33.8571	14	04	35	29.0978	19.3362	26	25.3333	-22.7723	-11.1111	-1.11359	26.1153	33.6752	1.2987	34.4916	11.1919	13.3192	9.42813	79.4433	72.3077	22.9485	-3.07167	20	14.3979	39.4595	-8.83721	9.375
7	E06000008	Blackburn with Darwen	-2.4636	53.7008	Blackburn with Darwen_	2021-02-07	372	332	19.9	0.6	-0.429956	-0.335398	-0.895013	-0.332864	-0.362717	-0.76171	Blackburn with Darwen		-55	-13.4286	-33	-47.8571	-33.8571	14	05	36	21.059	20.5862	23.07	52.2727	-12.2449	-2.94118	12.1951	26.2236	37.4069	15.2074	24.1316	2.75953	1.82556	12.5	45	12.0743	24.2718	7.37705	7.30519	24.4696	-5.53191	3.64078	-12.8834
7	E06000008	Blackburn with Darwen	-2.4636	53.7008	Blackburn with Darwen_	2021-02-14	242	238	23.2	0.6	0.0945586	-0.465057	-0.263191	-0.029853	-0.428846	-0.284885	Blackburn with Darwen		-52.4286	-10.8571	-33	-45.7143	-35.7143	14.1429	06	37	21.039	0.138696	23.5345	20.8791	-26.5306	-32.8947	-3.14465	24.4198	19.9438	-9.7561	16.5146	2.36008	23.301	18.3007	54.8255	0.821918	13.5672	2.4911	18.1818	-1.72643	3.66972	1.53121	-14.7059
7	E06000008	Blackburn with Darwen	-2.4636	53.7008	Blackburn with Darwen_	2021-02-21	266	231	26.3	0.6	-0.559616	-0.35775	-0.593064	-0.398993	-0.255032	-0.431782	Blackburn with Darwen		-51.1429	-8.57143	-33	-42.4286	-30.4286	12.7143	07	38	37.4218	18.2135	34.496	23.8095	-41.6667	-8.92857	19.0039	17.847	-3.86152	15.2074	27.908	22.7211	12.6697	19.7691	92.5764	17.5385	27.7001	-18.9369	19.4151	24.1379	61.9512	17.2161	20.6897
7	E06000008	Blackburn with Darwen	-2.4636	53.7008	Blackburn with Darwen_	2021-02-28	152	155	29.9	0.9	0.201866	-0.0334479	0.191055	0.143961	-0.0327898	0.0805389	Blackburn with Darwen		-48.1429	-5	-33	-39	-29.1429	12.2857	08	39	47.8378	15.9851	34.6119	52.6316	-30.4348	19.8992	7.19794	24.6618	51.6874	-0.460829	37.5185	23.4949	17.8841	5.07365	77.6286	43.9446	24.3502	-12.8788	19.9657	24.6334	30.7692	8.86999	18.75
7	E06000008	Blackburn with Darwen	-2.4636	53.7008	Blackburn with Darwen_	2021-03-07	186	179	33.2	1.8	-0.235314	-0.0108109	-0.480815	-0.176751	-0.0634218	-0.505255	Blackburn with Darwen		-48.2857	-3	-33	-38.5714	-26.2857	11.7143	09	40	28.4802	13.0371	43.556	39.4737	-1.69492	-31.0285	3.48259	18.8463	15.505	-5.83942	32.0291	5.32468	23.0425	1.56472	57.7982	4.12698	8.73168	41.1765	12.7858	7.36842	75.9494	0.801833	27.8689
7	E06000008	Blackburn with Darwen	-2.4636	53.7008	Blackburn with Darwen_	2021-03-14	147	150	38.4	2.5	0.224503	-0.2455	-0.501796	0.113329	-0.328504	-0.328504	Blackburn with Darwen		-46.7143	-2.42857	-33	-34	-23	10.4286	10	41	5.29032	7.92079	18.505	-8.73786	-41.6667	-25.2004	1.19332	15.5944	5.7377	-10.4247	26.8904	8.00562	15.1111	1.13821	52.0721	22.7723	11.0385	13.5371	17.1233	19.337	2.9703	-12.0092	15.2
7	E06000008	Blackburn with Darwen	-2.4636	53.7008	Blackburn with Darwen_	2021-03-21	184	168	42.3	4.5	-0.470004	-0.726299	-1.04055	-0.441833	-0.441833	-1.41039	Blackburn with Darwen		-45.1429	1	-33	-32.2857	-23.1429	10.2857	11	42	9.27318	10.114	12.4315	18.9655	-14.7059	-22.865	-10.2222	29.1998	14.5889	18.1034	27.1171	15.94	15.0301	20.4738	33.8485	11.875	12.2572	-4.34783	15.847	14.7776	1.92308	-6.46221	43.5897
7	E06000008	Blackburn with Darwen	-2.4636	53.7008	Blackburn with Darwen_	2021-03-28	115	108	44.8	7.6	-0.256296	-0.570545	-0.813106	0	-0.968559	-0.730888	Blackburn with Darwen		-42.8571	5	-33	-35.2857	-34.1429	11.1429	12	43	12.7182	7.68147	13.1356	22.5806	-15.493	-30.9859	-1.11801	25.4789	9.91957	-6.95652	28.618	14.2654	-39.4737	1.11288	12.2542	17.2638	15.5102	19.6787	9.01213	10.5915	23.2068	0.943396	34.5133
7	E06000008	Blackburn with Darwen	-2.4636	53.7008	Blackburn with Darwen_	2021-04-04	89	108	45.3	10.4	-0.314249	-0.556811	-0.144831	-0.968559	-0.730888	-0.300105	Blackburn with Darwen		-47.5714	-6.71429	-33	-35.4286	-35.8571	12.2857	13	44	2.31481	6.74603	27.8912	31.8681	-34.1176	21.9355	13.1339	44.8101	36.9697	-18.2186	27.1107	9.76934	34.0782	4.28816	47.4708	10.5431	11.7383	12.4464	12.8163	1.05541	-2.7451	5.38922	-29.9435
7	E06000008	Blackburn with Darwen	-2.4636	53.7008	Blackburn with Darwen_	2021-04-11	65	41	45.7	13.2	-0.242562	0.169418	0.613104	0.237672	0.668455	1.25624	Blackburn with Darwen		-23.7143	8.85714	-33	-24	-20.4286	6.85714	14	45	-1.91847	9.17616	24.4444	9.2437	-56.4356	-17.6471	9.2233	22.2568	75.8621	-5.88235	17.6579	22.1583	21.7799	6.93739	59.6262	14.2857	20.1777	9.92908	12.2466	2.11082	54.0107	-3.9823	10.3448
7	E06000008	Blackburn with Darwen	-2.4636	53.7008	Blackburn with Darwen_	2021-04-18	51	52	46.3	17.5	0.41198	0.855666	1.34117	0.430783	1.01857	1.42865	Blackburn with Darwen		-22.8571	7.42857	-33	-18.5714	-17.2857	6.28571	15	46	-3.9019	25.3945	9.28513	24.5614	-40.2597	10.0917	3.08057	5.05206	23.8095	42.4658	34.5756	13.2768	47.8036	52.1595	81.3387	11.1888	19.5387	-1.13208	-2.04082	28.8288	12.6638	18.2692	-8.06452
7	E06000008	Blackburn with Darwen	-2.4636	53.7008	Blackburn with Darwen_	2021-04-25	77	80	47.2	20.4	0.443686	0.929194	1.67964	0.587787	0.997871	1.77071	Blackburn with Darwen		-23.2857	5.42857	-33	-21.1429	-17.1429	6.57143	16	47	6.63391	18.0812	16.8922	22.1239	-46.875	-44.8276	6.68258	33.6066	7.71084	0.961538	24.5665	11.5201	41.6021	3.5461	29.5031	54.7893	13.8567	-11.9342	20.903	30.9598	-5.45455	13.0539	26.1261
7	E06000008	Blackburn with Darwen	-2.4636	53.7008	Blackburn with Darwen_	2021-05-02	120	144	49.1	23.2	0.485508	1.23596	1.64061	0.410084	1.18292	1.51787	Blackburn with Darwen		-25.4286	0.857143	-33	-29.1429	-24.7143	8.85714	17	48	-3.21782	17.611	22.5472	32.0755	-13.8462	-44.7154	10.5651	30.8299	20.2564	3.63636	18.036	12.4192	23.4899	31.0954	62.3932	22.6006	26.1452	20.7207	-5.39811	8.77698	37.8531	7.14286	46.0317
7	E06000008	Blackburn with Darwen	-2.4636	53.7008	Blackburn with Darwen_	2021-05-09	195	217	50.9	26	0.750448	1.15511	1.43752	0.772835	1.10779	1.39318	Blackburn with Darwen		-21.4286	6.71429	-33	-20.7143	-20.1429	6.85714	18	49	-4.12621	20.0584	19.4649	10.3448	-57.1429	-30.4348	-1.76263	-2.21675	21.5577	12.5	27.1471	12	107.264	-11.955	76.1616	-1.94805	10.1639	9.88142	3.59602	9.26174	22.6415	6.91548	10.4
7	E06000008	Blackburn with Darwen	-2.4636	53.7008	Blackburn with Darwen_	2021-05-16	413	470	56.5	29.7	0.404658	0.687076	0.753059	0.334951	0.620348	0.605362	Blackburn with Darwen		-18	4.57143	-33	-19	-16.4286	5.57143	19	50	-4.18605	14.6199	-1.4273	-9.80392	25.9259	-38.3562	6.68317	-12.3277	15.5007	-32.1586	18.7279	9.89474	41.9954	-4.93151	84.8544	33.3333	8.294	4	-0.229533	1.82292	52.439	-0.763359	14.0496
7	E06000008	Blackburn with Darwen	-2.4636	53.7008	Blackburn with Darwen_	2021-05-23	619	657	59.8	34.2	0.282418	0.348402	0.277534	0.285396	0.27041	0.167756	Blackburn with Darwen		-15.2857	4.42857	-33	-18.4286	-18	5.14286	20	51	6.25767	15.6805	0.389105	-12.2807	14.2857	-22.0779	6.51907	2.18197	20.3463	27.0936	24.8672	19.4631	43.8503	2.22883	88.5602	6.82493	24.336	21.5517	14.9314	31.723	-9.64912	19.7216	-4
7	E06000008	Blackburn with Darwen	-2.4636	53.7008	Blackburn with Darwen_	2021-05-30	821	874	61	37.5	0.0659839	-0.00488401	-0.114743	-0.0149859	-0.11764	-0.143717	Blackburn with Darwen		-11.7143	4.85714	-33	-19.1429	-31	5.85714	21	52	-0.952381	11.24	-3.27008	25.2525	42.3077	11.1111	12.6582	1.99609	16.4557	31.6062	29.6033	3.75723	4.13534	16.9935	66.0679	-2.37288	8.7969	26.4	2.89855	4.14993	8.18182	7.20721	2.75229
7	E06000008	Blackburn with Darwen	-2.4636	53.7008	Blackburn with Darwen_	2021-06-06	877	861	62.4	41	-0.0708679	-0.180726	-0.279732	-0.102654	-0.128731	-0.279585	Blackburn with Darwen		-13.2857	9.14286	-33	-18.8571	-16.4286	5	22	53	26.0652	7.30627	15.2091	22.0339	108.511	-26.8293	10.3175	15.9191	15.3153	-8.86076	15.1065	18.9964	2.32558	26.5165	72.3577	15.6627	18.7629	-5.41516	17.1156	15	-2.65487	11.2922	10.0917
7	E06000008	Blackburn with Darwen	-2.4636	53.7008	Blackburn with Darwen_	2021-06-13	817	777	63.7	43.8	-0.109859	-0.208864	-0.339169	-0.0260771	-0.176931	-0.371306	Blackburn with Darwen		-16.2857	7.14286	-33	-23.1429	-17.5714	4.85714	23	54	20.0946	16.6545	16.691	3.0303	29.8246	-13.253	2.08078	51.8627	7.04607	-8.48708	9.83917	15.8661	-28.6908	15.84	94.6502	21.374	9.6206	27.193	21.8349	18.3381	-1.9802	-4.2	39.2157
7	E06000008	Blackburn with Darwen	-2.4636	53.7008	Blackburn with Darwen_	2021-06-20	732	757	65.1	45.3	-0.0990055	-0.22931	-0.182322	-0.150854	-0.345229	-0.163219	Blackburn with Darwen		-14.5714	3.28571	-33	-21.7143	-17.5714	5.42857	24	55	16.0855	15.2257	13.4805	25	0	-4.16667	18.4994	80.9493	32.4965	37.4302	17.7228	11.4103	5.18234	25.2555	50.0898	-5.04451	9.81767	10.5058	14.5091	12.3404	0.558659	-2.29167	15.7025
7	E06000008	Blackburn with Darwen	-2.4636	53.7008	Blackburn with Darwen_	2021-06-27	663	651	65.8	46.7	-0.130305	-0.083316	-0.197826	-0.194375	-0.0123649	-0.298493	Blackburn with Darwen		-12.4286	5	-33	-18.7143	-17.1429	4.71429	25	56	-1.78759	27.5835	12.5171	-37.931	43.8596	-1.85874	14.4886	-4.21135	41.471	-7.82609	29.0704	12.8018	-38.0145	8.47458	82.8921	68.2403	23.4342	21.0762	12.9296	4.36954	16.1905	19.421	36.1345
7	E06000008	Blackburn with Darwen	-2.4636	53.7008	Blackburn with Darwen_	2021-07-04	582	536	66.4	48.1	0.0469885	-0.0675212	-0.70351	0.182011	-0.104118	-0.795196	Blackburn with Darwen		-12.2857	4.57143	-33	-21.1429	-15.5714	5.28571	26	57	19.0372	18.9313	14.9301	1.49254	28.125	0.8	10.8939	29.7082	39.2593	24.1026	14.8055	24.2947	6.69371	38.7755	98.835	-7.44337	18.6364	-24.2188	6.92244	13.6302	16.3043	6.59794	50
7	E06000008	Blackburn with Darwen	-2.4636	53.7008	Blackburn with Darwen_	2021-07-11	610	643	66.8	50.5	-0.11451	-0.750498	-0.912201	-0.286128	-0.977207	-0.82779	Blackburn with Darwen		-10.5714	9.28571	-33	-17.5714	-15.4286	4.71429	27	58	2.20264	16.1808	2.89017	-23.0769	52.5424	-8.90411	13.6612	28.2545	20.9974	26.6332	18.6255	11.7131	3.43348	38.0074	12.4476	22.3684	14.246	-0.3861	9.20578	-3.12076	-13.5922	4.16667	-20
7	E06000008	Blackburn with Darwen	-2.4636	53.7008	Blackburn with Darwen_	2021-07-18	544	483	67.3	53.2	-0.635989	-0.797691	-0.549556	-0.691079	-0.541662	-0.53457	Blackburn with Darwen		-9	11	-33	-16.4286	-24.5714	4.57143	28	59	9.09091	2.45478	3.63036	19.0476	46.4286	-19.8653	13.8422	54.6181	14.4737	31.3253	6.82037	-5.09857	-6.78337	43.4629	38.175	19.1638	11.5044	2.38095	7.7343	8.57143	5.35714	15.3762	-12.3288
7	E06000008	Blackburn with Darwen	-2.4636	53.7008	Blackburn with Darwen_	2021-07-25	288	242	67.8	55	-0.161702	0.0864325	0.0441498	0.149417	0.156509	0.351704	Blackburn with Darwen		-7.71429	3.14286	-33	-18.4286	-24.4286	5.42857	29	60	-8.26613	21.4286	8.99067	20.8633	101.316	11.2583	1.63551	41.742	18.6646	-31.405	8.93884	4.3665	34.026	-1.02489	50.8333	18.2482	3.96239	-25.3731	10.9155	16.5842	7.62712	10.3527	33.3333
7	E06000008	Blackburn with Darwen	-2.4636	53.7008	Blackburn with Darwen_	2021-08-01	245	281	68.2	56.5	0.248135	0.205852	0.495194	0.00709223	0.202287	0.350607	Blackburn with Darwen		-5.14286	3.85714	-33	-17.4286	-23.2857	5	30	61	-5.00532	25.4351	3.9839	-2.8169	122.973	7.98687	8.91566	15.5949	28.7293	9.40171	11.7735	10.2273	43.8849	36.1059	68.6275	2.19436	8.05452	0.363636	5.12821	9.5122	40.4255	12.5874	38.2979
7	E06000008	Blackburn with Darwen	-2.4636	53.7008	Blackburn with Darwen_	2021-08-08	314	283	68.5	57.8	-0.0422827	0.247059	0.111393	0.195195	0.343515	0.31039	Blackburn with Darwen		-5.28571	4.28571	-33	-17	-22.2857	4.42857	31	62	32.3944	20.5369	8.67242	-24.2424	-5.45455	4.77223	0.118343	15.9273	32.5444	10.8527	21.1606	17.0596	30.0248	2.5	84.3318	14.8014	18.1419	8.74525	-2.02102	23.9513	20	15.8273	10.4
7	E06000008	Blackburn with Darwen	-2.4636	53.7008	Blackburn with Darwen_	2021-08-15	301	344	69.1	59.4	0.289342	0.153676	0.46459	0.14832	0.115196	0.234704	Blackburn with Darwen		-6.71429	3.28571	-33	-18.5714	-23	5.42857	32	63	21.2951	25.4328	3.11363	16.0714	1.69492	21.9355	3.32922	11.3322	29.8851	-19.8413	20.9456	11.7443	32.9787	3.15091	122.222	90.5605	17.5955	-5.15464	19.427	27.654	11.1111	4.8369	15.5172
7	E06000008	Blackburn with Darwen	-2.4636	53.7008	Blackburn with Darwen_	2021-08-22	402	399	69.7	60.6	-0.135666	0.175249	-0.107574	-0.033124	0.0863846	-0.114031	Blackburn with Darwen		-2.85714	6.14286	-33	-16.1429	-23.2857	3.71429	33	64	10.0872	29.3091	10.5241	24.1379	2.5	35.9649	7.43618	14.9181	44.3586	-11.5942	18.7202	14.5299	28.6064	11.3594	100.844	83.8806	10.1591	24.2236	8.57143	28.8646	9.375	3.89016	69.3878
7	E06000008	Blackburn with Darwen	-2.4636	53.7008	Blackburn with Darwen_	2021-08-29	351	386	70.2	61.6	0.310914	0.0280917	0.0225362	0.119509	-0.0809066	-0.0837196	Blackburn with Darwen		-2	4.71429	-33	-15.5714	-24	4.85714	34	65	2.01005	22.1458	-0.154919	-7.9646	46.4286	60.1831	-11.5741	19.2509	40.1254	-16.4557	3.51351	5.73937	33.5079	10.3571	59.1002	40.7725	0.798036	-3.52941	-3.18888	16.4865	9.16667	6.11303	-9.48905
7	E06000008	Blackburn with Darwen	-2.4636	53.7008	Blackburn with Darwen_	2021-09-05	479	435	70.5	62.4	-0.282823	-0.288378	-0.328156	-0.200415	-0.203228	-0.186468	Blackburn with Darwen		-3.57143	6.28571	-33	-10.4286	-14.1429	3	35	66	3.61446	16.1204	14.1379	-12.1495	84.3137	86.6029	15.3846	20.6233	20.3414	-4.38596	23.589	6.73077	57.8947	5.49828	59.0457	26.3158	12.7934	3.1746	6.04805	15.2086	13.2075	13.1019	-24.6914
7	E06000008	Blackburn with Darwen	-2.4636	53.7008	Blackburn with Darwen_	2021-09-12	361	356	70.8	63	-0.00555557	-0.0453335	0.124837	-0.00281294	0.0139472	0.158155	Blackburn with Darwen		-4.28571	6.71429	-33	-8.14286	-14.8571	2.85714	36	67	24.3243	11.1413	7.2103	77.0115	103.922	57.0048	7.80312	27.9714	12.6876	20.7373	22.5011	11.3128	34.5538	10.4258	44.5026	-35.1899	5.70012	5.18519	4.86577	12.0643	3.1746	31.9149	-44.5783
7	E06000008	Blackburn with Darwen	-2.4636	53.7008	Blackburn with Darwen_	2021-09-19	359	355	71.1	63.5	-0.039778	0.130393	0.201177	0.0167602	0.160968	0.225956	Blackburn with Darwen		-6.71429	6.14286	-33	-7.71429	-14.8571	3.14286	37	68	11.1437	11.9382	12.3801	36.9565	77.3196	22.8346	21.0221	25.7534	32.6471	18.0617	9.49033	4.57338	29.4118	-10.4666	53.7893	-17.3653	12.0412	12.253	13.7386	8.75179	-15.8371	20.5418	-16.6667
7	E06000008	Blackburn with Darwen	-2.4636	53.7008	Blackburn with Darwen_	2021-09-26	345	361	71.3	63.9	0.170171	0.240955	0.377046	0.144208	0.209196	0.393389	Blackburn with Darwen		-9	4	-33	-13.7143	-16.2857	4.14286	38	69	8.61789	21.0955	10.1049	3.0303	12.6214	-15.625	5.92686	20.514	23.5925	36.8932	20.7547	3.9501	8.39695	0.537634	49.747	29.588	1.40306	-25.2336	4	12.4601	37.5661	-4.11523	20
7	E06000008	Blackburn with Darwen	-2.4636	53.7008	Blackburn with Darwen_	2021-10-03	409	417	71.6	64.2	0.0707843	0.206875	0.134753	0.0649881	0.249181	0.123893	Blackburn with Darwen		-9	3.14286	-33	-16	-16.5714	3.71429	39	70	3.06947	21.6604	9.4983	5.76923	26.1261	-2.32558	-0.3663	12.2604	20.9743	6.15385	10.9212	8.29054	11.9438	22.4359	53.1197	-2.89017	4.64672	5.6338	-0.580913	-5.68862	-23.6842	-3.60934	6.94444
7	E06000008	Blackburn with Darwen	-2.4636	53.7008	Blackburn with Darwen_	2021-10-10	439	445	72.5	64.6	0.136091	0.0639689	0.144012	0.184192	0.0589047	-0.0250297	Blackburn with Darwen		-8.28571	3.71429	-33	-16.2857	-16	3.28571	40	71	2.67559	11.7043	4	-0.917431	51.7241	-28.4211	15.6328	30.5093	37.4474	35.2	-8.2779	8.19444	10.5469	41.1765	58.0165	-21.6931	-1.46628	6.56371	8.09917	7.64791	5.40541	7.16648	13.5593
7	E06000008	Blackburn with Darwen	-2.4636	53.7008	Blackburn with Darwen_	2021-10-17	503	535	73.1	65	-0.0721219	0.00792083	-0.170857	-0.125288	-0.209222	-0.10225	Blackburn with Darwen		-10.5714	2.57143	-33	-20.5714	-17.5714	4.14286	41	72	2.06186	20.5382	-4.84018	-21.1538	82.2222	-34.6154	19.7546	24.0339	12.3288	4.34783	8.36928	6.76902	15.4334	19.7587	95.0382	3.06748	5.05303	-2.17391	3.61842	3.64964	7.04225	-2.92044	-21.1679
7	E06000008	Blackburn with Darwen	-2.4636	53.7008	Blackburn with Darwen_	2021-10-24	468	472	73.6	65.2	0.0800427	-0.0987348	-0.492476	-0.0839345	0.0230377	-1.10712	Blackburn with Darwen		-8.85714	2.71429	-33	-22.4286	-27.1429	5.14286	42	73	-4.80769	26.0989	-8.31933	73.1707	65.3846	-44.7154	0.591716	23.4467	29.3431	14.876	14.9317	-0.324465	30.0885	16.8067	92.9104	4.46927	-0.595948	2.18978	3.43096	11.2057	14.17	-4.25056	32.3944
7	E06000008	Blackburn with Darwen	-2.4636	53.7008	Blackburn with Darwen_	2021-10-31	507	434	74.1	65.5	-0.178778	-0.572519		0.106972	-1.02319		Blackburn with Darwen		-8.42857	5	-33	-16.7143	-17.2857	3.85714	43	74	8.20771	33.7135	8.63138	4.16667	60.7843	-54.3624	2.18447	32.846	14.8248	-21.5686	3.60036	8.2257	13.969	17.8918	91.4894	55.1724	15.6627	32.0312	1.38099	8.90511	-6.4	-3.19361	133.871
7	E06000008	Blackburn with Darwen	-2.4636	53.7008	Blackburn with Darwen_	2021-11-07	424	483	74.4	65.9	-0.393742			-1.13016			Blackburn with Darwen		-9.57143	3.28571	-33	-16.1429	-15.8571	3.85714	44	75	1.81818	11.4935	-2.03695	-6.25	88.0952	-60.4651	-15.2809	32.7952	6.18557	-18.6567	6.96035	-10.523	16.9492	-0.558659	54.4218	22.2973	4.43038	-1.94553	14.3322	16.4933	-11.6071	-4.34783	-14.8936
7	E06000008	Blackburn with Darwen	-2.4636	53.7008	Blackburn with Darwen_	2021-11-14	286	156	74.7	66							Blackburn with Darwen		-2	5	-33	-1	0	0		76
8	E06000009	Blackpool	-3.02199	53.8216	Blackpool_	2020-06-07	14	39	0	0	-1.02962	-1.02962	3.16608	-0.890973	-0.719123	-1.36098	Blackpool		-64.5714	-11	40.8571	-30.7143	-39.1429	14.1429	23	1	35.1682	0.621118	56.4457	-12	-29.1667	-3.39623	-7.01357	26.4874	-22.5197	3.22581	0.858152	3.47958	-39.7154	21.1045	8.78661	-33.8346	7.1161	12.2951	18.7987	3.35366	58.4	-16.8038	-9.56522
8	E06000009	Blackpool	-3.02199	53.8216	Blackpool_	2020-06-14	5	16	0	0	0	4.1957	0.788457	0.17185	-0.470004	-0.470004	Blackpool		-57.8571	-6.42857	60.7143	-24.2857	-36.5714	12.6429	24	2	24.2472	4.4289	50.1025	-25.5814	-40.5325	-0.917431	2.90828	19.834	-24.5763	28.4848	14.0435	-2.81065	-1.20482	28.0353	20.4396	-29.6703	20.0942	12.782	6.76835	5.50725	40.4494	-0.763359	18.75
8	E06000009	Blackpool	-3.02199	53.8216	Blackpool_	2020-06-21	5	19	0	0	4.1957	0.788457	0.470004	-0.641854	-0.641854	-1.15268	Blackpool		-53.8571	-3.57143	11	-17.4286	-35.2857	11.7143	25	3	20.8571	18.4211	53.7105	-42.8571	-40.1813	-35.6322	0.582072	-22.3814	-9.0566	31.2883	24.1935	20.1667	-35.9773	15.6118	36.0775	-3.50877	14.7727	15.4545	2.81124	9.88372	-7.21649	14.2857	24.6753
8	E06000009	Blackpool	-3.02199	53.8216	Blackpool_	2020-06-28	332	10	0	0	-3.40724	-3.72569	-3.60791	0	-0.510826	0	Blackpool		-48.1429	-8.71429	22	-34.2857	-34.1429	11.4286	26	4	37.1429	9.78078	33.5725	-15.6627	-39.8148	-15.8879	-0.220751	9.86733	-10.6762	9.78261	15.6818	-3.64855	-0.726392	33.0073	7.48031	-7.92453	18.1129	43.2692	3.28638	0.296736	18.75	-7.99508	17.8947
8	E06000009	Blackpool	-3.02199	53.8216	Blackpool_	2020-07-05	11	10	0	0	-0.318454	-0.200671	-0.451985	-0.510826	0	-0.105361	Blackpool		-30.1429	-3.42857	90.7381	-2.14286	-31	9	27	5	14.845	6.75039	38.4168	-25.5814	-36	-5.41872	-11.5258	-3.73921	-12.628	29.0323	1.01937	0.392773	-15.0115	26.6504	-23.3983	-11.9134	10.7576	-4.86891	11.465	-2.30415	32.6531	-20.2439	23.4783
8	E06000009	Blackpool	-3.02199	53.8216	Blackpool_	2020-07-12	8	6	0	0	0.117783	-0.133531	0.318454	0.510826	0.405465	0.916291	Blackpool		-13.5714	-3.71429	114.333	-2.57143	-28.4286	8	28	6	14.6667	17.7419	46.2751	-15.7143	-39.2157	11.1111	13.6	9.79524	-12.0135	34.5679	13.034	10.7518	-26.7666	3.0303	2.59481	6.71937	12.4812	2.3622	-4.49129	16.5049	38.4615	-8.69033	58.8785
8	E06000009	Blackpool	-3.02199	53.8216	Blackpool_	2020-07-19	9	10	0	0	-0.251314	0.200671	0.693147	-0.105361	0.405465	0.470004	Blackpool		4.14286	-5	110.429	3.28571	-28.5714	7.28571	29	7	30.0935	16.0714	48.8022	-9.85915	-21.0526	4.57516	9.09091	-3.83309	16	11.1111	0.554156	15.0442	-6.80101	41.1765	3.89016	19.6581	21.1336	34.6614	4.9951	2.10843	33.3333	3.62416	27.2727
8	E06000009	Blackpool	-3.02199	53.8216	Blackpool_	2020-07-26	7	9	0	0	0.451985	0.944462	0	0.510826	0.575364	-0.117783	Blackpool		12.7143	-2.57143	138	11.2857	-28.5714	6.42857	30	8	17.3838	8.55821	27.205	-12.5926	-16.9811	1.26582	0.434783	4.28432	17.1004	38.7283	11.5981	13.5783	14.2857	43.4667	41.9023	6.36704	12.297	8.25688	-0.775194	0.600601	18	3.71389	31.4815
8	E06000009	Blackpool	-3.02199	53.8216	Blackpool_	2020-08-02	11	15	0	0	0.492476	-0.451985	0.241162	0.0645385	-0.628609	-0.143101	Blackpool		23.7143	-2.71429	177.667	18.4286	-27.2857	6	31	9	29.9652	-3.35071	27.7562	16.3934	-46.0317	-1.84049	8.59729	13.3299	-13.4948	14.1243	3.52221	21.9198	-10.7692	31.4578	19.2308	-2.22045e-14	0.634249	1.70648	5.57244	-6.75676	10.2439	-6.97674	-26.1261
8	E06000009	Blackpool	-3.02199	53.8216	Blackpool_	2020-08-09	18	16	0	0	-0.944462	-0.251314	-0.117783	-0.693147	-0.207639	0.446287	Blackpool		28.1429	-1.28571	217.333	24.7143	-25.8571	4.57143	32	10	45.6238	3.74251	19.6296	-6.34921	-27.2727	9.7561	9.77081	19.7073	0.746269	16.4021	3.05118	6.64675	6.82927	27.7487	32.3529	-19.5652	22.9372	9.57854	12.1514	14.6457	-0.512821	7.31103	9.43396
8	E06000009	Blackpool	-3.02199	53.8216	Blackpool_	2020-08-16	7	8	0	0	0.693147	0.826679	1.58045	0.485508	1.13943	1.77071	Blackpool		15.3846	-3.23077	244.333	23	-28.4762	5.85714	33	11	83.2258	12.9468	21.6535	38.0952	-17.7778	30.4348	5.20118	38.6977	12.2936	-15.3846	5.84518	1.96078	21.9638	136.261	14.8225	14.2857	2.37239	-2.67857	-4.67662	3.62845	30.6931	1.23153	45.0549
8	E06000009	Blackpool	-3.02199	53.8216	Blackpool_	2020-08-23	14	13	0	0	0.133531	0.887303	1.83828	0.653926	1.2852	1.96765	Blackpool		11.6154	-3.76923	254.444	16	-32.7143	5	34	12	32.1569	7.98046	13.1529	7.9646	7.69231	27.5701	0	5.18732	-1.81818	16.25	7.18504	1.85874	22.5275	-3.20988	6.60981	4.72441	23.8817	-18.1818	11.9843	18.4692	-6.10329	-1.35635	43.8202
8	E06000009	Blackpool	-3.02199	53.8216	Blackpool_	2020-08-30	16	25	0	0	0.753772	1.70475	1.72722	0.631272	1.31372	1.50851	Blackpool		7.84615	-4.30769	264.556	9	-34.4286	4.71429	35	13	35.2113	17.6654	11.1252	21.8182	-5.66038	5.12821	1.01925	9.32157	-9.36455	4	-4.73373	1.87829	13.2184	6.51685	23.3115	-20	16.1388	5.7377	-3.42742	11.4551	14.2857	7.20839	39.2
8	E06000009	Blackpool	-3.02199	53.8216	Blackpool_	2020-09-06	34	47	0	0	0.950976	0.973449	1.5235	0.682452	0.87724	1.5748	Blackpool		6.15385	-4.26374	274.667	7.71429	-23.5238	4.42857	36	14	31.3433	14.8482	25.3589	26	-6.06061	1.38889	-2.13675	14.4842	-15.411	-14.1361	-2.19052	0.369549	-31.1111	-5.71429	19.4389	29.5455	-0.0697837	4.5614	16.8517	22.6252	4.88889	-5.73871	6.77966
8	E06000009	Blackpool	-3.02199	53.8216	Blackpool_	2020-09-13	88	93	0	0	0.0224729	0.572519	1.29098	0.194788	0.892351	1.39965	Blackpool		15.7143	-2.85714	207	24.4286	-16.1429	3.57143	37	15	18.4035	23.1029	16.4956	-1.07527	-15.9091	-28.8889	-5.41667	16.0288	1.08696	-8.13397	5.44919	4.40729	-8.00915	2.81124	24.5968	-1.48148	7.62398	7.80669	8.16126	10.5751	12.9534	-3.16302	-28.3582
8	E06000009	Blackpool	-3.02199	53.8216	Blackpool_	2020-09-20	90	113	0	0	0.550046	1.26851	1.56398	0.697562	1.20486	1.68443	Blackpool		6.28571	-3.28571	135.214	6.85714	-15.4286	5.14286	38	16	30.7888	10.5	18.9944	21.7391	-1.17647	-19.0476	4.46809	19.2182	1.20482	-4.56853	-1.34529	3.04926	-20	20.404	6.21242	9.57854	0.151057	-10.6061	1.71198	9.52381	23.8095	-1.43198	9.09091
8	E06000009	Blackpool	-3.02199	53.8216	Blackpool_	2020-09-27	156	227	0	0	0.718465	1.01393	1.57554	0.507295	0.986868	1.1247	Blackpool		-4.14286	-4	101.5	-1	-14	5.85714	39	17	11.3402	-1.98675	28.1273	51.2821	-17.6471	-24.0506	-10.9244	5.94654	3.46021	-6.28019	-0.246427	6.96594	-20.6422	36.3825	-19.224	-4.96454	3.42727	0.769231	11.0664	6.52557	11.215	-1.51724	-3.1746
8	E06000009	Blackpool	-3.02199	53.8216	Blackpool_	2020-10-04	320	377	0	0	0.295464	0.857071	0.813704	0.479573	0.617406	0.329246	Blackpool		-7.57143	-4.42857	134.571	4.28571	-14.5714	5.85714	40	18	16.3895	6.43087	17.8082	-15.7895	-7.89474	14.6953	-5.65611	2.25399	-12.4161	3.31754	-18.1492	7.04012	-11.3537	16.129	15.8287	28.2051	0.0714796	16.7939	-6.82037	8.66667	-23.9544	-2.38394	61.2903
8	E06000009	Blackpool	-3.02199	53.8216	Blackpool_	2020-10-11	430	609	0	0	0.561607	0.51824	0.160773	0.137832	-0.150327	-0.248503	Blackpool		-10	-5.57143	145.643	4.42857	-14.1429	6.57143	41	19	23.4867	5.55556	10.8781	-15.3153	-5	-8.869	-0.338219	0.502513	9.3985	-16.9643	0.140647	4.49775	4.78261	18.8	7.49064	30.2682	6.01093	3.96825	1.47874	10.3943	-9.84456	-8.66911	30
8	E06000009	Blackpool	-3.02199	53.8216	Blackpool_	2020-10-18	754	699	0	0	-0.0433672	-0.400834	-0.587521	-0.288159	-0.386336	-0.502279	Blackpool		-27	-8	36.5714	-18.5714	-22.5714	9	42	20	33.8753	-0.916031	2.93567	10	-19.4444	-28.465	-16.453	3.0104	9.90654	0	1.93237	4.27215	13.0653	18.664	8.14196	-4.81586	1.85874	-0.3663	-6.0262	-4.10509	-34.6154	-8.16832	-42.623
8	E06000009	Blackpool	-3.02199	53.8216	Blackpool_	2020-10-25	722	524	0	0	-0.357467	-0.544154	-0.874915	-0.0981769	-0.21412	-0.584738	Blackpool		-9.71429	-4.28571	75.3571	-10.4286	-27.1429	9.42857	43	21	15.0754	11.5532	14.1717	-14.5631	-44.9438	-45.0172	3.51515	11.5299	24.4444	26.776	5.54217	0.3663	-4.30622	8.09793	28.2378	3.32103	9.78342	17.1548	1.24555	15.9574	1.04167	-20.1774	29.6296
8	E06000009	Blackpool	-3.02199	53.8216	Blackpool_	2020-11-01	505	475	0	0	-0.186688	-0.517448	-0.764973	-0.115943	-0.486561	-0.774243	Blackpool		-33.4286	-9.28571	-5.21429	-25.2857	-26	9.57143	44	22	15.7107	13.9461	17.7622	18	-54.023	0	0.335196	9.43175	-2.89193	4.6729	43.3999	-0.4954	0	31.0638	16	-2.29508	6.85131	21.519	0.467727	15.2482	53.012	-15.5606	-3.44828
8	E06000009	Blackpool	-3.02199	53.8216	Blackpool_	2020-11-08	419	423	0	0	-0.330761	-0.578285	-0.801429	-0.370618	-0.6583	-0.719496	Blackpool		-57.5714	-11.8571	-25.8571	-35.2857	-32.5714	11.7143	45	23	61.0778	-5.87393	22.1739	13.2075	-59.5506	5.37634	-6.75991	-2.22045e-14	-11.0714	8.82353	32.1905	-1.64639	-14.8936	13.8241	18.7023	-1.03093	1.99262	-15.7534	3.56798	2.62697	-15.9763	-10.0264	0.840336
8	E06000009	Blackpool	-3.02199	53.8216	Blackpool_	2020-11-15	301	292	0	0	-0.247525	-0.470668	-0.251789	-0.287682	-0.348878	-0.247408	Blackpool		-57.4286	-10.4286	-33.1429	-35.8571	-32.1429	11.8571	46	24	47.7778	16.3462	25.5847	27.907	-50.5618	27.0588	2.64064	10.5232	20.2358	16.8317	19.0547	1.19972	-45.0505	20.3219	4.88189	1.28755	19.4444	8.06452	3.21951	18.6567	7.69231	7.01513	33.3333
8	E06000009	Blackpool	-3.02199	53.8216	Blackpool_	2020-11-22	235	219	0	0	-0.223144	-0.0042644	-0.171318	-0.0611956	0.0402739	-0.0467375	Blackpool		-54.1429	-7.14286	-29.3571	-31.4286	-29.5714	10.8571	47	25	39.8058	19.7486	30.2708	16.5289	-63.8554	26.5625	8.65964	9.77383	12.2166	-5.36913	22.0516	16.2851	-23.2737	6.90088	20.7367	-20.2899	16.2754	34.0974	-1.078	17.0644	9.35484	5.14286	44.4444
8	E06000009	Blackpool	-3.02199	53.8216	Blackpool_	2020-11-29	188	206	0	0	0.218879	0.0518251	0.292987	0.101469	0.0144581	0.201553	Blackpool		-41.2857	-2.14286	-37	-28.2857	-24.8571	9.42857	48	26	38.1423	14.1622	37.8796	25.2174	-49.0196	14.5455	-3.64166	12.5162	30.4709	18.2482	23.2965	21.3953	-30.9774	1.49457	33.8101	14.8936	20.7578	37.1166	21.3849	17.74	18.7234	-1.85357	20.7547
8	E06000009	Blackpool	-3.02199	53.8216	Blackpool_	2020-12-06	234	228	0.2	0	-0.167054	0.074108	0.294072	-0.0870114	0.100083	0.594102	Blackpool		-34.5714	0.714286	-34.7857	-23.4286	-23.2857	8.42857	49	27	56.1822	17.6948	38.8618	64.1026	-68.7861	-1.5625	-6.33001	12.1435	3.31126	17.1533	19.2405	25.4413	0.917431	4.48549	33.6592	5.08475	19.1513	3.7234	16.5068	49.3617	1.53846	-6.18182	26.7857
8	E06000009	Blackpool	-3.02199	53.8216	Blackpool_	2020-12-13	198	209	1.1	0	0.241162	0.461126	0.796232	0.187095	0.681113	0.75574	Blackpool		-35.1429	4.57143	-42.8571	-29.2857	-24	8.71429	50	28	23.2673	10.5584	36.3488	19.4915	-61.9289	-4.7619	-10.8162	23.234	11.5226	12.6354	25.2672	14.8282	6.18557	9.98573	54.201	1.01266	21.0555	5.40541	21.8029	20.7692	-20.9964	9.94924	7.58621
8	E06000009	Blackpool	-3.02199	53.8216	Blackpool_	2020-12-20	252	252	1.3	0	0.219964	0.55507	0.685179	0.494019	0.568645	0.548213	Blackpool		-41.7143	-3	-36.7143	-41.1429	-45.7143	12.2857	51	29	5.31309	-0.779347	18.9751	51.4286	-70	-18.5714	-25.8213	8.20491	45.1957	10.9434	23.6385	19.8842	23.8994	22.3565	121.849	49.4297	15.8269	14.8571	12.8753	-4.68227	93.1937	1.6684	45
8	E06000009	Blackpool	-3.02199	53.8216	Blackpool_	2020-12-27	314	413	2.8	0.2	0.335106	0.465215	0.234543	0.0746267	0.0541947	-0.154151	Blackpool		-52.1429	-15.4286	-27.8571	-46.8571	-55.1429	16.8571	52	30	-42.9268	3.49409	4.12065	-4.12371	-66.5179	-16.6023	-23.1823	-4.18729	-9.22659	-8.08081	2.6694	-10.7464	-8.88889	-27.4256	28.2137	-18.8034	-9.7235	-15.8442	5.1053	2.34114	37.6623	-13.253	-9.14286
8	E06000009	Blackpool	-3.02199	53.8216	Blackpool_	2021-01-03	439	445	5.2	0.8	0.130109	-0.100563	-0.303756	-0.020432	-0.228777	-0.326633	Blackpool		-63	-16.7143	-35.5	-45.2857	-35.7143	14	53	31
8	E06000009	Blackpool	-3.02199	53.8216	Blackpool_	2021-01-10	500	436	7.5	0.8	-0.230672	-0.433865	-0.468405	-0.208345	-0.306201	-0.439288	Blackpool		-66.5714	-21.5714	-50.1429	-49.8571	-37.2857	14	01	32	7.84044	8.60821	13.325	-6.66667	-34.5794	-29.4118	4.99002	25.694	21.4876	5.49451	19.4737	14.7351	39.1509	24.7012	59.0123	2.7668	14.6647	21.0526	15.9729	14.9837	74.4966	-3.28103	35.3535
8	E06000009	Blackpool	-3.02199	53.8216	Blackpool_	2021-01-17	397	354	12.1	0.8	-0.203193	-0.237733	-0.636829	-0.0978558	-0.230942	-0.462125	Blackpool		-67.1429	-21	-51.6429	-49.2857	-37.4286	14	02	33	31.1669	18.0567	32.8622	8.88889	-21.519	0.21978	4.14847	26.5497	6.27063	25.4054	13.826	1.49679	23.2804	28.3644	62.5806	33.0275	16.3665	31.1594	13.594	14.658	5.76923	12.9944	35.2941
8	E06000009	Blackpool	-3.02199	53.8216	Blackpool_	2021-01-24	324	321	17.7	0.8	-0.0345403	-0.433636	-0.448025	-0.133086	-0.364269	-0.653447	Blackpool		-63.5714	-17	-43.2143	-46	-36.7143	13.5714	03	34	20.5047	22.524	33.2884	9.7561	-55.5556	14	4.57079	31.1282	3.40357	29.4118	27.4194	0.434783	27.1845	38.6313	48.073	22.314	21.8057	7.37705	8.75576	21.6174	12.426	4	42.5532
8	E06000009	Blackpool	-3.02199	53.8216	Blackpool_	2021-01-31	313	281	24.1	0.8	-0.399096	-0.413484	-1.0277	-0.231183	-0.520361	-0.937874	Blackpool		-61.8571	-16.1429	-42.5	-49.2857	-36.2857	13.5714	04	35	25.661	25.2087	29.8436	15.3846	-61.2245	31.3433	-11.9212	26.5808	18.9723	25	27.0033	13.8389	-8.26772	5.45455	72.2944	41.8719	6.93816	-2.78884	11.284	34.0502	17.0732	7.40741	22.5225
8	E06000009	Blackpool	-3.02199	53.8216	Blackpool_	2021-02-07	210	223	28.8	0.8	-0.0143887	-0.628609	-0.610909	-0.289178	-0.706691	-0.772443	Blackpool		-60.1429	-10.4286	-33.1429	-49.2857	-35.4286	13.2857	05	36	21.6529	14.8515	31.5789	-3.15789	-44.3038	-17.6471	14.878	16.4823	25.969	35.1955	20.8355	5.78158	-7.28477	12.9412	71.9828	37.931	12.0664	16.2963	22.1774	8.84558	14.7368	-8.4088	-21.1679
8	E06000009	Blackpool	-3.02199	53.8216	Blackpool_	2021-02-14	207	167	33.7	0.8	-0.61422	-0.59652	-1.20558	-0.417513	-0.483265	-1.05755	Blackpool		-58.5714	-9.14286	-24.3571	-48.5714	-38	13.2857	06	37	21.3523	1.44707	27.1995	29.7872	-53.4884	10.1449	1.53121	17.3109	3.0853	-6.59898	14.5228	10.4981	31.3673	34.4609	48.7288	15.7509	20.2841	28.2443	19.1162	-4.5388	-7.61421	7.04225	38.9474
8	E06000009	Blackpool	-3.02199	53.8216	Blackpool_	2021-02-21	112	110	37.7	0.9	0.0176996	-0.591364	-0.729515	-0.0657514	-0.640037	-0.871839	Blackpool		-56.1429	-7.42857	-18.2143	-38.1429	-32.8571	11.8571	07	38	46.6192	27.7011	22.3807	32.5581	-46.3918	37.1429	28.9855	19.9554	34.7826	46.4646	24.177	16.2181	18.3879	16.2712	87.156	11.8056	22.5901	28.9256	32.5026	32.4841	9.78261	15.1079	28.8136
8	E06000009	Blackpool	-3.02199	53.8216	Blackpool_	2021-02-28	114	103	42.9	1.2	-0.609064	-0.747214	-0.593064	-0.574286	-0.806088	-0.806088	Blackpool		-53.8571	-4.42857	-6.14286	-32.8571	-32	11.7143	08	39	53.2743	15.1708	29.5137	34.1463	-46.5116	90	11.6788	18.9432	2.93542	14.7368	29.9417	24.5686	7.5718	36.3636	79.3911	16.7382	32.6861	26.5116	9.33333	25.8065	10.3093	21.4388	120.339
8	E06000009	Blackpool	-3.02199	53.8216	Blackpool_	2021-03-07	62	58	47.1	1.4	-0.13815	0.0160003	-0.908259	-0.231802	-0.231802	-0.728239	Blackpool		-54.1429	-0.857143	-35	-36.8571	-29.5714	11.4286	09	40	38.9831	6.25495	44.8611	9.56522	-36.8421	26.3158	14.1809	26.3343	11.2281	6.38298	16.6667	12.8023	21.3368	22.1311	61.039	26.3158	9.39794	11.2033	9.94264	18.9602	33.3333	-0.387097	-0.934579
8	E06000009	Blackpool	-3.02199	53.8216	Blackpool_	2021-03-14	54	46	53	3.1	0.154151	-0.770108	-0.993252	0	-0.496437	-0.832909	Blackpool		-52.8571	-3.14286	-20.1429	-31.5714	-26.7143	10.5714	10	41	40.8163	19.166	30.5322	69.6203	-30.5556	5.55556	7.8453	21.7082	-3.16456	11.6505	21.8929	9.91673	36.2385	29.087	60.8611	15.7143	18.5673	-4.11985	23.9604	16.129	24.2938	6.90608	21.3675
8	E06000009	Blackpool	-3.02199	53.8216	Blackpool_	2021-03-21	63	46	55.8	5.8	-0.924259	-1.1474	-1.09861	-0.496437	-0.832909	-0.995428	Blackpool		-51.1429	-0.571429	-11.9286	-30.5714	-27.7143	10.2857	11	42	23.8095	19.4357	23.8284	37.2093	-53.3333	-26.3158	-0.215054	24.0069	11.745	20.4082	23.1231	12.2884	-0.75188	40.9611	18.7713	24.6862	11.4943	22.2222	19.0809	20	34.4262	14.0187	30.9735
8	E06000009	Blackpool	-3.02199	53.8216	Blackpool_	2021-03-28	25	28	57.3	8.5	-0.223144	-0.174353	-0.385662	-0.336472	-0.498991	-0.624154	Blackpool		-44.7143	5.85714	23.1429	-21.5714	-35.2857	10.4286	12	43	33.4572	16.0093	28.8369	28.0899	-37.6623	-12.1951	7.60626	23.6741	28.0977	26.9036	38.8324	15.7261	-32.3308	28.7611	36.289	38.4615	26.149	10.5882	16.0232	23.8422	6.58683	15.505	35.6522
8	E06000009	Blackpool	-3.02199	53.8216	Blackpool_	2021-04-04	20	20	57.7	12.7	0.0487902	-0.162519	-0.356675	-0.162519	-0.287682	-0.287682	Blackpool		-49.2857	-4.85714	20.5	-30.8571	-36.4286	11.5714	13	44	16.2069	0.797679	25.6649	28.5714	-2.22045e-14	71.4286	12.5993	25.801	19.5079	48.0226	16.0908	10.1892	20.078	11.828	13.6283	10.8225	18.3206	4.91803	13.6364	15.3473	58.0838	17.3853	-25.3165
8	E06000009	Blackpool	-3.02199	53.8216	Blackpool_	2021-04-11	21	17	58.3	18.1	-0.211309	-0.405465	0.451985	-0.125163	-0.125163	0.804373	Blackpool		-22.7143	8.71429	101.5	15.1429	-22	6	14	45	28.3154	15.8301	37.7691	12.2807	7.69231	43.5897	20.5158	33.2251	73.1343	22.3301	29.0323	15.9639	30.837	30.3529	52.988	11.7241	23.0088	3.27869	22.7934	11.2094	16.5775	7.44681	-0.763359
8	E06000009	Blackpool	-3.02199	53.8216	Blackpool_	2021-04-18	17	15	59	24.3	-0.194156	0.663294	1.19214	0	0.929536	1.1421	Blackpool		-19.8571	8.85714	103.286	5	-18.7143	5.42857	15	46	6.94864	11.1288	29.4278	64.486	17.2414	-11.1111	15.2245	16.4474	9.57983	1.44928	29.1036	17.7382	37.2365	32.2176	82.243	26.087	24.412	53.9171	-16.4326	12.7273	37.6344	-0.381194	10.4762
8	E06000009	Blackpool	-3.02199	53.8216	Blackpool_	2021-04-25	14	15	60.2	29.5	0.85745	1.38629	0.305382	0.929536	1.1421	0.550046	Blackpool		-15.5714	10.4286	80.2143	-7.42857	-17.7143	5.71429	16	47	10.7413	21.7604	15.3482	35.5556	30.4348	-18.0723	5.97177	35.5212	30.8244	12.1951	18.2707	18.7189	15.3153	43.4483	40.949	27.0386	24.2236	60.6218	5.3783	27	12.3711	18.0501	74.1935
8	E06000009	Blackpool	-3.02199	53.8216	Blackpool_	2021-05-02	33	38	61.3	33.7	0.528844	-0.552069	0.217065	0.212561	-0.37949	0.473288	Blackpool		-20.4286	6.14286	26.6429	-21.7143	-23.5714	8	17	48	6.85805	23.0252	13.7177	27.8689	-10.6383	-10.559	4.09745	26.9574	22.5806	28.8889	10.2824	27.5969	4.62185	31.2796	85.4626	49.5798	30.5892	9.48905	-9.81013	13.5506	41.8182	11.8252	74.0741
8	E06000009	Blackpool	-3.02199	53.8216	Blackpool_	2021-05-09	56	47	62.7	38.7	-1.08091	-0.31178	0.879923	-0.592051	0.260726	1.18681	Blackpool		-20.2857	10.4286	42.8571	-16	-15.2857	6.28571	18	49	6.00601	13.9953	19.7991	14.2857	-17.4603	0	14.8492	15.8579	13.9194	3.06122	17.2691	19.2192	75.1174	17.8808	81.1475	5.22388	32.5751	-10.4247	9.14077	9.68703	-13.7441	26.7857	53.3981
8	E06000009	Blackpool	-3.02199	53.8216	Blackpool_	2021-05-16	19	26	63.7	44.1	0.769133	1.96084	2.58101	0.852777	1.77886	2.41523	Blackpool		2	12.1429	74.6429	0.142857	-11.7143	4.28571	19	50	9.98464	13.4165	16.63	-11.2782	5.45455	61.039	4.19806	-1.13071	40.4255	31.3433	25.6858	24.7649	46.0829	13.2383	89.1441	58.8477	17.5385	59.799	12.5926	13.28	46.5839	0.763359	87.234
8	E06000009	Blackpool	-3.02199	53.8216	Blackpool_	2021-05-23	41	61	65.4	48.3	1.1917	1.81188	2.24743	0.926079	1.56245	1.92461	Blackpool		12.7143	15.5714	177	8.57143	-12.1429	3.71429	20	51	11.1888	22.0168	17.4377	-15.493	40.7407	-23.0769	18.1102	5.01969	31.3544	56.044	14.6205	33.7705	46.3542	40.5765	76.8908	22.6054	29.608	20.4819	21.2185	9.09091	24.3902	2.1118	52
8	E06000009	Blackpool	-3.02199	53.8216	Blackpool_	2021-05-30	135	154	66.3	51.1	0.620178	1.05573	1.17694	0.636371	0.998529	0.991326	Blackpool		64.5714	25.4286	277.857	57.4286	-21	3.42857	21	52	-13.1852	16.7082	10.9731	22.807	-3.7037	9.58904	15.1982	2.77521	22.9452	28.0488	31.4507	23.3108	7.10744	10.5263	92	18.1818	14.7176	-0.398406	10.7601	2.84006	8.23529	15.445	87.013
8	E06000009	Blackpool	-3.02199	53.8216	Blackpool_	2021-06-06	251	291	67.4	54.3	0.435552	0.556766	0.708958	0.362158	0.354955	0.659956	Blackpool		18.1429	17	258.357	15.5714	-6.14286	3.28571	22	53	17.0953	11.6505	10.2817	41.9847	4	11.3924	8.56507	14.0338	7.83582	20.2312	8.44773	17.475	-4.83271	9.17431	61.3035	20.8889	14.6067	2.07469	13.9557	14.2857	40	19.4188	17.0732
8	E06000009	Blackpool	-3.02199	53.8216	Blackpool_	2021-06-13	388	418	69	56.2	0.121214	0.273405	0.700849	-0.00720291	0.297798	0.701486	Blackpool		12.7143	15.1429	229.429	13.5714	-6.42857	3.28571	23	54	10.0917	18.4783	14.4938	45.6	4.16667	44.9057	2.71493	31.2472	7.71654	2.22045e-14	10.9541	14.826	-33.2471	-1.38067	74.477	11.2782	8.16479	2.45902	35.9288	6.09756	112.8	8.10811	-4.34783
8	E06000009	Blackpool	-3.02199	53.8216	Blackpool_	2021-06-20	438	415	71	57.5	0.152192	0.579636	0.838453	0.305001	0.708688	1.0416	Blackpool		10.2857	13.8571	153.071	8.85714	-6.57143	3.85714	24	55	3.01109	14.6853	4.71634	16.2791	20.7101	37.6147	14.094	56.2656	5.9322	36.9697	17.0111	3.84615	12.4498	33.3333	70.5495	0.3663	11.46	1.50376	12.6787	7.82609	41.573	23.4097	31.25
8	E06000009	Blackpool	-3.02199	53.8216	Blackpool_	2021-06-27	510	563	72.2	58.9	0.427444	0.686261	0.728779	0.403687	0.736595	0.464661	Blackpool		20.5714	16.4286	208.5	14.2857	-7	3.42857	25	56	-10	44.7368	13.446	-7.14286	19.6375	-3.44828	17.8114	-9.39191	43.7736	39.8773	24.0783	15.8333	-17.2805	29.1139	103.874	12.2807	26.461	30	9.43775	-7.26744	-13.4021	25.2525	68.8312
8	E06000009	Blackpool	-3.02199	53.8216	Blackpool_	2021-07-04	782	843	72.8	59.9	0.258817	0.301335	-0.0444518	0.332907	0.0609735	-0.203178	Blackpool		21.8571	14.5714	184.5	12.5714	-6.14286	4.57143	26	57	6.16541	30.3541	10.9039	-13.253	0	51.4019	7.94702	15.9204	32.0285	15.2174	17.3864	7.96724	19.6126	32.5183	75.1969	-13.2075	20.1348	33.6538	8.35681	10.9792	66.6667	10.4551	55.7895
8	E06000009	Blackpool	-3.02199	53.8216	Blackpool_	2021-07-11	1013	1176	73.2	61.1	0.0425185	-0.303269	-0.446781	-0.271934	-0.536085	-0.605286	Blackpool		26.4286	17.4286	209.231	22.5714	-7.14286	4.57143	27	58	2.12072	21.1931	9.94916	31.7829	48	30.0493	12.843	16.2033	16.3823	47.0968	2.14067	4.00628	0.692841	37.4083	11.4206	14.8014	6.66667	-2.62172	22.293	10.5991	26.5306	0.97561	4.34783
8	E06000009	Blackpool	-3.02199	53.8216	Blackpool_	2021-07-18	1057	896	73.6	62.2	-0.345787	-0.489299	-0.595003	-0.264152	-0.333352	-0.411061	Blackpool		49.5714	23.8571	265.769	39.7143	-11.7143	3.71429	28	59	28.6667	27.4194	13.0372	20	123.529	-5.55556	-2.17143	54.3996	2.87648	27.1605	11.391	16.0873	-13.0621	36.1305	50.0998	8.3004	4.96241	0.787402	-3.75802	17.7994	14.7929	19.4614	-10.2804
8	E06000009	Blackpool	-3.02199	53.8216	Blackpool_	2021-07-25	748	688	73.9	63.2	-0.143512	-0.249216	-0.213829	-0.0692005	-0.14691	-0.141872	Blackpool		49.7143	18.4286	264.286	26.8571	-13	4.71429	29	60	22.9907	15.7468	5.13347	59.1549	152.632	4.57516	5	47.5983	34.4	-8.88889	-2.87154	4.90748	18.8917	36.4706	65.6751	2.5641	12.0648	-13.9442	11.0676	19.5783	18.3908	11.4094	21.8182
8	E06000009	Blackpool	-3.02199	53.8216	Blackpool_	2021-08-01	648	642	74.1	64.2	-0.105704	-0.0703165	-0.0139862	-0.077709	-0.0726712	0.0321867	Blackpool		55.7143	17.8571	203.857	30	-13.1429	4.28571	30	61	-2.23752	19.6608	-0.124224	-24.4444	96.2264	11.3924	0	13.6319	18.9591	5.20231	17.9049	15.4952	59.7884	60	116.452	-10.1124	15.8546	24.7706	12.4031	4.5045	26	27.923	7.40741
8	E06000009	Blackpool	-3.02199	53.8216	Blackpool_	2021-08-08	583	594	74.4	65.2	0.035387	0.0917173	0.110322	0.00503779	0.109896	0.218419	Blackpool		58.1429	19.4286	234	34	-12.4286	3.71429	31	62	2.09059	15.86	0.389105	19.6721	17.4603	17.7914	9.04977	22.2851	19.0311	22.0339	7.50383	-2.149	25.1282	14.578	82.4786	40.8333	7.25863	-5.11945	17.5279	10	14.1463	19.1214	22.5225
8	E06000009	Blackpool	-3.02199	53.8216	Blackpool_	2021-08-15	604	597	74.8	66.4	0.0563303	0.0749354	0.302065	0.104858	0.213381	0.292695	Blackpool		56	18.8571	232.714	27.5714	-12	4.14286	32	63	8.75233	15.7186	-5.18519	-15.873	90.9091	-21.9512	25.2111	12.1798	30.2239	30.1587	5.11811	14.8618	34.1463	26.7016	137.745	75.3623	24.2998	18.7739	6.1753	14.0157	25.1282	3.34572	15.0943
8	E06000009	Blackpool	-3.02199	53.8216	Blackpool_	2021-08-22	639	663	75.3	67.5	0.0186052	0.245735	0.138605	0.108523	0.187837	-0.04315	Blackpool		69.4286	22.2857	219.091	45.1429	-11.2857	2.57143	33	64	11.3978	25.973	14.8294	0	68.8889	-6.08696	-5.00491	15.6167	24.0367	4.80769	14.7973	4.82655	22.9974	52.9745	101.67	149.107	14.45	35.7143	4.47761	5.07983	35.6436	3.94089	82.4176
8	E06000009	Blackpool	-3.02199	53.8216	Blackpool_	2021-08-29	651	739	75.5	68.3	0.227129	0.119999	-0.095003	0.0793138	-0.151673	-0.230273	Blackpool		58.2857	19.2857	224.5	39.5714	-12.7143	3.85714	34	65	5.88235	19.544	-8.87351	32.7434	141.026	9.34579	8.96861	14.6013	4.36364	43.75	-1.08268	-2.00743	46.1538	25.9259	71.0021	14.1732	5.68613	-13.986	3.92927	7.15474	1.40845	-0.863132	16.8539
8	E06000009	Blackpool	-3.02199	53.8216	Blackpool_	2021-09-05	817	800	75.8	69	-0.10713	-0.322132	-0.525622	-0.230987	-0.309587	-0.529754	Blackpool		41	16.2857	229.909	44	-4.28571	2.85714	35	66	18.7793	27.7821	6.32111	-5.45455	92.4528	7.69231	6.45527	26.1997	3.34448	-1	15.7791	9.24117	45.4023	15.5056	68.1917	-4.91803	8.1448	6.55738	12.7016	6.19195	35.4497	13.2372	13.6
8	E06000009	Blackpool	-3.02199	53.8216	Blackpool_	2021-09-12	734	635	76	69.6	-0.215002	-0.418492	-0.203247	-0.0786002	-0.298767	0.0140737	Blackpool		32.7143	15.4286	231.714	37.7143	-6.71429	2.57143	36	67	17.2708	30.7629	4.16951	42	93.9394	38.8889	6.62393	24.4254	1.71233	19.3717	12.4809	2.73466	20	4.4898	55.1102	-9.09091	6.35031	-10.8772	14.8335	25.734	10.2222	24.7863	-1.69492
8	E06000009	Blackpool	-3.02199	53.8216	Blackpool_	2021-09-19	592	587	76.1	69.9	-0.20349	0.011755	0.181758	-0.220167	0.0926739	0.213902	Blackpool		34.5714	16	183.364	38.7143	-5.71429	2.57143	37	68	14.8559	36.9309	4.31211	11.828	31.8182	-11.1111	-1.25	29.0072	17.7536	24.4019	7.41286	7.75076	8.92449	21.6867	54.0323	-2.22222	6.43967	-0.371747	16.8142	21.7069	7.77202	-3.40633	32.8358
8	E06000009	Blackpool	-3.02199	53.8216	Blackpool_	2021-09-26	483	471	76.2	70.2	0.215245	0.385248	0.355225	0.312841	0.434068	0.261874	Blackpool		23.2857	11	106.279	18.1429	-7.57143	4	38	69	24.6819	33.1667	3.77095	4.34783	95.2941	-10.7143	-0.425532	20.9555	3.61446	3.5533	6.52715	15.2463	-11.4286	20.404	57.1142	25.6705	6.49547	13.6364	13.5952	7.48299	22.7513	-4.29594	41.8182
8	E06000009	Blackpool	-3.02199	53.8216	Blackpool_	2021-10-03	599	644	76.5	70.4	0.170003	0.13998	-0.0889863	0.121228	-0.0509664	-0.132644	Blackpool		23.5714	13.2857	122.757	20.8571	-6.85714	3.57143	39	70	5.6701	10.9639	9.18294	35.8974	85.8824	-26.1603	-7.56303	27.7687	6.57439	-4.34783	3.40069	13.6223	25.6881	25.9875	67.5485	12.0567	4.49353	-2.30769	6.23742	11.4638	-6.54206	16.9655	7.93651
8	E06000009	Blackpool	-3.02199	53.8216	Blackpool_	2021-10-10	710	727	76.8	70.7	-0.0300237	-0.25899	-0.37495	-0.172194	-0.253872	-0.459876	Blackpool		33.5714	16	141.6	25.5714	-5.57143	3.42857	40	71	6.88836	16.3987	2.46575	-19.2982	97.3684	-41.7563	14.0271	26.1132	17.4497	18.4834	-11.9266	7.64572	20.524	22.5806	52.3277	20.1465	3.21658	10.687	5.28338	-0.333333	1.90114	6.399	22.5806
8	E06000009	Blackpool	-3.02199	53.8216	Blackpool_	2021-10-17	689	612	77.2	70.8	-0.228966	-0.344926	-0.349033	-0.081678	-0.287682	-0.204126	Blackpool		31.2857	14.8571	189.769	25.5714	-7.71429	4.14286	41	72	-1.69492	13.1173	6.29096	0.900901	70	-51.1798	10.9357	31.5466	22.1805	-10.7143	5.01641	7.49625	26.9565	36	97.7528	22.6054	13.1928	22.2222	12.1996	22.5806	2.59067	-0.1221	40
8	E06000009	Blackpool	-3.02199	53.8216	Blackpool_	2021-10-24	548	564	77.5	71	-0.11596	-0.120067	-0.734121	-0.206004	-0.122448	-1.22006	Blackpool		72.5714	24.8571	259.231	43.1429	-12.1429	4.42857	42	73	-3.52304	13.5878	-12.5547	32	119.444	-55.2906	3.63248	25.8894	25.9813	5.66038	7.24638	7.59494	19.0955	28.8802	98.7474	6.51558	7.2119	-9.15751	0.611354	4.4335	5.76923	3.9604	54.0984
8	E06000009	Blackpool	-3.02199	53.8216	Blackpool_	2021-10-31	488	459	77.9	71.2	-0.00410678	-0.618161		0.0835559	-1.01405		Blackpool		14	15.5714	86.1429	8.14286	-7.42857	4	43	74	-4.0201	22.1117	-3.52628	32.0388	46.0674	-36.7698	21.2121	23.3925	6.66667	-9.28962	3.03614	6.52015	12.9187	21.2806	102.972	24.7232	6.04929	17.9916	0	-0.35461	11.4583	1.77384	100
8	E06000009	Blackpool	-3.02199	53.8216	Blackpool_	2021-11-07	486	499	78.3	71.4	-0.614055			-1.09761			Blackpool		14.1429	17.2857	105.714	18.8571	-6.42857	3.71429	44	75	3.74065	25.0396	-1.67832	18	37.931	4.54545	6.14525	29.8184	-11.4155	2.22045e-14	1.21773	2.05237	25.9434	38.2979	53.2	-18.6885	-1.74927	14.7679	2.15154	11.7021	40.9639	-0.915332	39.6552
8	E06000009	Blackpool	-3.02199	53.8216	Blackpool_	2021-11-14	263	166.5	78.5	71.4							Blackpool		33	18	222	60	6	0		76
9	E06000010	Kingston upon Hull, City of	-0.30382	53.7692	Kingston upon Hull_	2020-06-07	23	64	0	0	0	-1.05605	3.46165	-0.0317487	-1.38629	-1.67398	Kingston upon Hull		-56	-16.2857	4	-48.2857	-37.2857	14.4286	23	1	15.7895	1.50602	56.4516	11.7117	-41.8182	28.5714	6.99387	1.41159	-7.09838	-14.4385	-1.91026	-3.30515	-35.3925	11.0266	12.6016	0.684932	8.45771	-5.45455	13.9048	-2.06897	40.3509	-26.0824	-36.2832
9	E06000010	Kingston upon Hull, City of	-0.30382	53.7692	Kingston upon Hull_	2020-06-14	23	62	0	0	-1.05605	3.46165	-1.52606	-1.35455	-1.64223	-2.5177	Kingston upon Hull		-46.4286	-10.1429	26.6429	-39.8571	-33.8571	12.2857	24	2	-0.125471	6.64697	53.3166	11.6279	-30.7692	-4.54545	0.583431	-26.6426	-15.7647	2.22222	15.506	2.23881	-24.5223	-8.65874	13.8577	38.3459	12.5541	-0.341297	6.5944	-4.06504	31.2169	-5.2879	-24.4094
9	E06000010	Kingston upon Hull, City of	-0.30382	53.7692	Kingston upon Hull_	2020-06-21	8	16	0	0	4.5177	-0.470004	0	-0.287682	-1.16315	-0.133531	Kingston upon Hull		-44.8571	-7.14286	54.2143	-36.1429	-33.2857	11	25	3	17.1315	9.01836	42.2466	2.66667	-46.6667	38.0952	6.13718	-10.4188	6.40114	-23.348	19.5652	7.60608	-34.1772	13.1086	14.6293	-1.38889	19.0296	4.41176	-5.92593	2.24719	1.86916	-9.43396	-2.08333
9	E06000010	Kingston upon Hull, City of	-0.30382	53.7692	Kingston upon Hull_	2020-06-28	733	12	0	0	-4.98771	-4.5177	-3.76393	-0.875469	0.154151	0	Kingston upon Hull		-40.1429	-9.57143	8.57143	-37.4286	-31.8571	11.4286	26	4	38.3966	-1.26183	28.8199	-5.14286	-46.0317	28	2.40964	27.4586	-4.3956	-11.9565	6.64137	7.87217	-1.20968	8.74126	24.0938	-12.7148	6.51852	1.53846	2.0073	8.80682	5.88235	-12.2271	-5.17241
9	E06000010	Kingston upon Hull, City of	-0.30382	53.7692	Kingston upon Hull_	2020-07-05	5	5	0	0	0.470004	1.22378	0.788457	1.02962	0.875469	0.470004	Kingston upon Hull		-35.2857	-10.5714	21	-31	-30.1429	9.14286	27	5	16.2921	11.4704	32.8529	-13.7931	-15	67.7419	1.26292	0.124636	4.73613	-0.546448	15.27	4.22103	-1.27119	1.19048	-18.5473	7.0922	14.0265	6.99588	3.49265	8.37004	6.25	-15.0342	4.7619
9	E06000010	Kingston upon Hull, City of	-0.30382	53.7692	Kingston upon Hull_	2020-07-12	8	14	0	0	0.753772	0.318454	-1.38629	-0.154151	-0.559616	-1.25276	Kingston upon Hull		-32.2857	-10.4286	25.0714	-31.8571	-29	8	28	6	8.31169	16.9582	33.9552	-30.5556	-40.9091	82.3529	5.67787	-4.77377	3.33745	-28.972	16.4262	3.85488	-16.4461	3.79242	8.11744	28.4047	16.6547	28.3843	4.22018	5.13176	-0.478469	-2.87687	28.4404
9	E06000010	Kingston upon Hull, City of	-0.30382	53.7692	Kingston upon Hull_	2020-07-19	17	12	0	0	-0.435318	-2.14007	-0.125163	-0.405465	-1.09861	0.405465	Kingston upon Hull		-28.5714	-10.5714	60.6429	-32.7143	-29.4286	7.42857	29	7	6.30872	9.39394	44.1807	-19.7368	-41.5094	-20.9302	8.39329	-5.28288	26.4402	18.9873	21.3625	8.24313	6.73077	-6.89127	32.2799	43.6975	15.3546	26.1803	-2.25836	5.8663	7.07071	0.222717	42.3077
9	E06000010	Kingston upon Hull, City of	-0.30382	53.7692	Kingston upon Hull_	2020-07-26	11	8	0	0	-1.70475	0.310155	-0.0953102	-0.693147	0.81093	0	Kingston upon Hull		-27	-11.1429	46.1429	-32	-31.4286	7	30	8	26.8657	3.4678	38.0217	-34.7518	-29.4118	10	-0.114286	-3.42988	2.72374	-10.0917	18.8406	24.0233	5.14541	37.2624	24.5436	35.5932	15.7172	26.8482	0.179856	12.2222	15.8416	-0.440529	28.1553
9	E06000010	Kingston upon Hull, City of	-0.30382	53.7692	Kingston upon Hull_	2020-08-02	2	4	0	0	2.0149	1.60944	1.60944	1.50408	0.693147	0.693147	Kingston upon Hull		-23.8571	-11.8571	62.2857	-31.5714	-31.7143	6.14286	31	9	24.9647	2.16138	31.794	-6.30631	-33.3333	33.3333	7.97688	6.0141	-3.81304	-15.4229	11.2948	22.3065	13.3028	29.0323	22.3629	7.0922	15.9441	-0.338983	-3.38248	7.98376	8.10811	5.04587	20.6897
9	E06000010	Kingston upon Hull, City of	-0.30382	53.7692	Kingston upon Hull_	2020-08-09	15	18	0	0	-0.405465	-0.405465	-0.628609	-0.81093	-0.81093	0.200671	Kingston upon Hull		-21.4286	-11.8571	54.8571	-32.4286	-30.1429	6	32	10	40.2377	5.31469	12.6898	-7.84314	-36.8421	-39.6226	-0.457666	15.7399	-6.68203	24.4186	2.76786	6.54762	2.04918	3.25203	19.1057	-10.1351	6.11148	8.09061	10.3448	20.8211	13.6564	10.3943	-8.66142
9	E06000010	Kingston upon Hull, City of	-0.30382	53.7692	Kingston upon Hull_	2020-08-16	10	8	0	0	0	-0.223144	1.36098	0	1.0116	1.35455	Kingston upon Hull		-21.1429	-14	15.0769	-33.1905	-28.5714	6.28571	33	11	50.4702	5.36865	18.8422	-5.10949	-7.14286	-10.6383	11.1795	14.9931	14.5408	-21.03	12.3845	16.9925	9.30233	32.4786	17.1315	2.20588	1.30548	-12.8049	-1.1535	1.31926	48.0663	17.4489	5.26316
9	E06000010	Kingston upon Hull, City of	-0.30382	53.7692	Kingston upon Hull_	2020-08-23	10	8	0	0	-0.223144	1.36098	1.02962	1.0116	1.35455	1.35455	Kingston upon Hull		-18.8571	-12.8571	19.9231	-36.0476	-31.1429	6.14286	34	12	50	5.26316	25.8969	-17.7305	-12.1951	3.37079	14.6199	17.4589	17.2996	11.7021	13.0474	6.69546	24.5098	19.403	34.9776	26.2295	12.3626	25.6506	7.09793	5.84879	24.3781	5.31178	29.6703
9	E06000010	Kingston upon Hull, City of	-0.30382	53.7692	Kingston upon Hull_	2020-08-30	8	22	0	0	1.58412	1.25276	1.90954	0.342945	0.342945	1.19942	Kingston upon Hull		-19.1429	-13.1429	24.7692	-36.7143	-36.8571	5.57143	35	13	45.122	7.02703	24.3757	-9.56522	-25	2.04082	12.2353	17.3047	17.765	10.2041	8.49558	-0.217234	3.0888	-7.04225	33.5893	-1.06007	9.90033	-10.4895	-2.13523	13.75	20.1878	-9.82533	-19.4444
9	E06000010	Kingston upon Hull, City of	-0.30382	53.7692	Kingston upon Hull_	2020-09-06	39	31	0	0	-0.331357	0.325422	1.21924	0	0.856472	2.05081	Kingston upon Hull		-21	-9.28571	29.2308	-28.9048	-26.9286	4.28571	36	14	49.8998	13.8528	33.0882	-22.2222	-41.3333	31.9149	5.15695	22.4388	-12.6965	-6.59898	13.6722	5.69715	-10.9848	-15.0912	17.5407	36.8421	14.9758	10.596	5.74913	14.7488	34.715	-1.56951	7.48299
9	E06000010	Kingston upon Hull, City of	-0.30382	53.7692	Kingston upon Hull_	2020-09-13	28	31	0	0	0.65678	1.5506	2.35138	0.856472	2.05081	2.12284	Kingston upon Hull		-22.4286	-10.1429	48	-27.1429	-22.7143	3.71429	37	15	29.3617	13.7225	28.3441	30.2326	-20	-21.9512	-6.9869	20.3666	11.1111	-7.76256	10.5445	14.3286	-2.04918	-6.52921	14.587	-11.1748	16.0338	12.2302	1.59858	4.88189	34.0426	0.930233	0.826446
9	E06000010	Kingston upon Hull, City of	-0.30382	53.7692	Kingston upon Hull_	2020-09-20	54	73	0	0	0.893818	1.6946	1.74436	1.19434	1.26637	1.55598	Kingston upon Hull		-24.2857	-9.28571	16.1429	-30.8571	-22	5.14286	38	16	29.087	3.49442	23.3806	51.2821	17.3913	45	4.78413	31.8488	10.5756	-4.86486	7.98611	2.9434	-26.4182	27.5142	-3.62205	17.2185	8.1043	-9.09091	7.17703	9.29134	12.5	-0.460829	40.8696
9	E06000010	Kingston upon Hull, City of	-0.30382	53.7692	Kingston upon Hull_	2020-09-27	132	241	0	0	0.800778	0.850539	1.49562	0.0720311	0.361642	1.13394	Kingston upon Hull		-22.4286	-7.14286	9.42857	-27.7143	-18.8571	4.85714	39	17	8.82957	12.9157	28.5254	-14	2.04082	39.3939	-11.7453	10.0518	10.5058	-3.84615	2.6428	13.872	-8.71212	20.5128	12.6904	11.254	5.48128	10.1124	-0.18018	7.08402	31.9149	-1.50637	50
9	E06000010	Kingston upon Hull, City of	-0.30382	53.7692	Kingston upon Hull_	2020-10-04	294	259	0	0	0.0497615	0.694846	1.26051	0.289611	1.06191	1.48546	Kingston upon Hull		-24.4286	-8.57143	4.85714	-27.1429	-18.8571	5.28571	40	18	28.9183	2.25455	20.5113	23.6842	-15.1515	11.6279	-3.47826	5.80169	3.5409	1.0101	-19.011	3.07577	-3.68932	14.8289	15.4545	15.4839	6.20957	-5.22648	10.2888	7.69231	45.6522	-2.58065	0.775194
9	E06000010	Kingston upon Hull, City of	-0.30382	53.7692	Kingston upon Hull_	2020-10-11	309	346	0	0	0.645085	1.21075	1.72196	0.7723	1.19585	1.72091	Kingston upon Hull		-25.4286	-9	4.14286	-29.1429	-18.1429	5.85714	41	19	13.4658	-1.93638	14.804	-20	-15.9091	46.3415	-7.431	13.8075	22.1001	10.4478	6.65597	3.74813	4.44444	21.1321	18.859	15.7895	5.75778	13.5889	8.55661	0.754148	12.5683	-5.73951	2.25564
9	E06000010	Kingston upon Hull, City of	-0.30382	53.7692	Kingston upon Hull_	2020-10-18	589	749	0	0	0.565661	1.07687	1.22846	0.423547	0.948607	0.964509	Kingston upon Hull		-25.2857	-9.14286	0.428571	-31	-18.4286	6.42857	42	20	16.9014	8.77719	21.4286	-17.7778	-20.5128	14.2857	-1.48912	8.4819	7.30479	14.9758	8.81738	7.71605	7.01403	-1.05263	38.1818	15.6863	5.90577	6.22951	10.1064	9.42761	0	-7.23026	21.4953
9	E06000010	Kingston upon Hull, City of	-0.30382	53.7692	Kingston upon Hull_	2020-10-25	1037	1144	0	0	0.511211	0.662797	0.408354	0.52506	0.540961	0.109199	Kingston upon Hull		-21.8571	-8.14286	-9.57143	-35.4286	-27.1429	8	43	21	26.8519	10.7715	22.0903	2.22045e-14	-43.1579	25.9259	-7.19656	2.05339	13.9651	4.0404	8.98454	13.2219	10.4478	6.66667	39.4737	5.80645	18.7709	2.7972	8.53242	10.4132	-6.66667	-4.99469	-6.06061
9	E06000010	Kingston upon Hull, City of	-0.30382	53.7692	Kingston upon Hull_	2020-11-01	1729	1934	0	0	0.151586	-0.102857	-0.769438	0.0159018	-0.41586	-1.01341	Kingston upon Hull		-31.7143	-11.1429	-2.57143	-37.5714	-24.8571	8.85714	44	22	20.398	10.1644	23.0392	-6.25	-50.4762	-18.1818	-0.226757	11.7811	-10.3368	-3	44.3027	-5.02793	-13.5755	15.7168	8.43373	7.28477	12.0108	8.21918	2.28233	2.53968	3.28638	-12.9707	-22.1239
9	E06000010	Kingston upon Hull, City of	-0.30382	53.7692	Kingston upon Hull_	2020-11-08	2012	1965	0	0	-0.254443	-0.921024	-1.35691	-0.431762	-1.02931	-1.3275	Kingston upon Hull		-51.7143	-16.5714	-4.14286	-45.8571	-31.4286	12.7143	45	23	-0.452489	3.15315	23.3886	35.1351	-28.7356	0	-8.69565	0.938708	-7.98005	-7.40741	42.357	-8.43373	-13.3913	33.9552	14.3293	-1.66113	0.788436	11.9403	-3.95869	1.0274	10	-5.9633	-6.19469
9	E06000010	Kingston upon Hull, City of	-0.30382	53.7692	Kingston upon Hull_	2020-11-15	1560	1276	0	0	-0.66658	-1.10247	-1.09095	-0.597552	-0.895735	-0.969401	Kingston upon Hull		-50.5714	-16	-9.85714	-46.1429	-30.7143	12.7143	46	24	33.6761	10.7116	26.1575	-2.04082	-59.0164	15	-0.572738	8.50377	11.3725	5.26316	31.2278	16.993	-55.2656	16.4948	13.9053	-0.319489	17.8697	5.7971	-4.38596	20.1389	19.2488	-4.35807	11.7647
9	E06000010	Kingston upon Hull, City of	-0.30382	53.7692	Kingston upon Hull_	2020-11-22	801	702	0	0	-0.435886	-0.424369	-0.409217	-0.298183	-0.371848	-0.108214	Kingston upon Hull		-47.5714	-12.8571	-3.42857	-44.2857	-28.5714	11.7143	47	25	30.5994	7.02937	20.1958	-22.449	-59.5	-17.5	-14.3786	7.14286	10.2156	11	22.9625	5.73895	-12.9252	17.4678	37.9661	13.4396	13.3487	5.38642	-4.7744	12.7054	17.608	2.36486	32.7273
9	E06000010	Kingston upon Hull, City of	-0.30382	53.7692	Kingston upon Hull_	2020-11-29	518	521	0	0	0.0115164	0.0266682	0.286716	-0.0736651	0.18997	0.175581	Kingston upon Hull		-37.5714	-7.57143	-13.8571	-38	-23.4286	9.85714	48	26	39.7032	14.9974	33.568	28.5714	-57.1429	20	-2.93454	6.18557	15.9341	17.931	15.8525	17.7001	-4.91591	4	35.8039	7.65172	17.1589	27.2953	8.76565	37.7863	24.6154	-6.45709	34.8837
9	E06000010	Kingston upon Hull, City of	-0.30382	53.7692	Kingston upon Hull_	2020-12-06	524	484	0.0714286	0	0.0151518	0.2752	0.361245	0.263635	0.249246	0.584107	Kingston upon Hull		-32.7143	-4.85714	-6.42857	-33.7143	-20.2857	8.71429	49	27	44.0901	16.3043	28.6094	7.63359	-66.8085	9.09091	-5.02626	6.45535	17.9174	4.9505	22.8226	18.2744	-13.7278	-0.475624	57.1984	41.6244	19.4651	12.4069	13.8977	18.0147	2.57353	9.50266	26.2195
9	E06000010	Kingston upon Hull, City of	-0.30382	53.7692	Kingston upon Hull_	2020-12-13	532	630	0.5	0	0.260048	0.346093	0.451985	-0.0143887	0.320472	0.314695	Kingston upon Hull		-31.4286	-1.71429	-7.71429	-36.2857	-22.1429	9.14286	50	28	61.7391	6.63366	32.3853	24.7525	-59.5652	31.5789	-11.9475	20.1117	26.2329	11.9403	27.6897	27.3002	7.20721	22.8412	85.6921	29.3651	25.8065	16.8508	14.1345	13.7303	31.1741	14.0401	75.7143
9	E06000010	Kingston upon Hull, City of	-0.30382	53.7692	Kingston upon Hull_	2020-12-20	690	621	0.9	0	0.0860447	0.191937	0.0618174	0.334861	0.329084	-0.0665803	Kingston upon Hull		-41.7143	-9.57143	-14.2857	-50.7143	-46.2857	14	51	29	11.7465	6.5659	21.6521	34.1176	-71.0843	50	-25.8701	11.9968	49.6011	14.2259	33.7537	33.2452	11.775	14.9031	97.0537	62.2449	21.0236	17.2805	16.8194	5.55556	38.9961	16.1491	-14.9254
9	E06000010	Kingston upon Hull, City of	-0.30382	53.7692	Kingston upon Hull_	2020-12-27	752	868	1.6	0.0625	0.105892	-0.0242273	-0.325627	-0.00577702	-0.401441	-0.522025	Kingston upon Hull		-45.7143	-13	-8.14286	-59.8571	-55.7143	18.7143	52	30	-45.1642	-1.89376	0.554939	-24.4444	-76.0956	17.6471	-17.0987	-4.2597	17.2932	-13.2653	-10.1318	-10.8895	7.37834	-12.8647	28.75	-26.969	-6.14737	-11.5108	-4.22209	-1.79754	-0.346021	-21.8274	16.5605
9	E06000010	Kingston upon Hull, City of	-0.30382	53.7692	Kingston upon Hull_	2021-01-03	836	863	2.7	0.5	-0.13012	-0.431519	-0.601759	-0.395664	-0.516248	-0.675915	Kingston upon Hull		-56.2857	-17.7143	-21.2857	-54.5714	-31.8571	14.1429	53	31
9	E06000010	Kingston upon Hull, City of	-0.30382	53.7692	Kingston upon Hull_	2021-01-10	734	581	5.4	0.5	-0.3014	-0.47164	-0.54407	-0.120584	-0.280251	-0.312662	Kingston upon Hull		-62	-24.1429	-19.8571	-57.5714	-34.2857	14.1429	01	32	22.5201	24.0275	11.2646	-1.33333	-55	28.2051	14.9573	18.9542	8.5	0.473934	11.8703	11.0603	32.3467	35.6863	58.6074	7.28477	25.2113	27.4131	8.39286	4.21687	6.80628	0	52.0833
9	E06000010	Kingston upon Hull, City of	-0.30382	53.7692	Kingston upon Hull_	2021-01-17	543	515	11.3	0.5	-0.17024	-0.24267	-0.221763	-0.159667	-0.192078	-0.257715	Kingston upon Hull		-61.2857	-24.1429	-13.2857	-56	-34.4286	13.5714	02	33	19.0039	16.1533	23.2277	39.2405	-53.0612	17.2414	14.6226	33.8227	3.37553	10.4478	17.8315	19.4341	7.11297	27.8276	85.4545	22.3022	17.8121	8.77193	7.25875	22.763	38.3784	-0.58072	7.01754
9	E06000010	Kingston upon Hull, City of	-0.30382	53.7692	Kingston upon Hull_	2021-01-24	458	439	14.2	0.5	-0.0724298	-0.0515232	-0.205291	-0.0324102	-0.0980474	-0.1417	Kingston upon Hull		-59.1429	-21.8571	-12.8571	-55.4286	-33.7143	13.2857	03	34	38.6591	18.1295	38.8235	-1.1236	-45.6311	0	13.6585	31.3481	13.1926	24.4186	24.7715	9.58512	29.9799	18.5741	72.6733	40.7407	17.1662	3.59712	9.6248	24.6334	47.486	0.116959	-11.6667
9	E06000010	Kingston upon Hull, City of	-0.30382	53.7692	Kingston upon Hull_	2021-01-31	426	425	17.1	0.5	0.0209067	-0.132861	-0.0382822	-0.0656372	-0.10929	-0.0118345	Kingston upon Hull		-58.5714	-20.1429	-15.7143	-56.2857	-33.2857	13.2857	04	35	35.5623	14.1546	35.049	2.63158	-52.2727	-11.7647	-2.60146	22.1498	27.4011	19.774	30.292	11.6608	18.5606	25.9259	69.697	18.1159	28.7671	15.3025	19.5013	17.094	5.26316	9.92736	20.7207
9	E06000010	Kingston upon Hull, City of	-0.30382	53.7692	Kingston upon Hull_	2021-02-07	435	398	20.8	0.6	-0.153768	-0.0591889	-0.088894	-0.0436526	0.0538027	-0.00251572	Kingston upon Hull		-58.4286	-16.1429	-17	-56.7143	-33.2857	13.2857	05	36	35.0078	15.8438	33.0559	85.1852	-53.3981	-8.10811	11.2961	19.6903	21.5259	13.4021	21.979	10.9649	1.55642	15.7058	87.0293	31.2925	32.852	19.3798	14.4589	16.1473	4.65116	4.31566	-20.7101
9	E06000010	Kingston upon Hull, City of	-0.30382	53.7692	Kingston upon Hull_	2021-02-14	373	381	24.8	0.6	0.0945787	0.0648736	0.135206	0.0974553	0.0411369	0.155275	Kingston upon Hull		-53.7143	-15	0.142857	-53.5714	-35.5714	13.2857	06	37	1.03704	14.0696	24.0593	100	-54.0984	-33.3333	-0.355872	19.68	22.4828	14.4279	14.4573	10.0987	0	25.6461	75.5694	2.15385	19.2389	1.01695	15.9825	11.0429	28.4974	6.98254	-19.2982
9	E06000010	Kingston upon Hull, City of	-0.30382	53.7692	Kingston upon Hull_	2021-02-21	410	420	29.9	0.6	-0.0297052	0.0406269	0.047628	-0.0563184	0.0578196	-0.100083	Kingston upon Hull		-51.7143	-12.4286	22.7143	-50.7143	-30.8571	11.7143	07	38	24.2254	25.2009	36.39	24.3902	-50	12.1951	15.1231	20.0207	16.4975	25.7732	24.7499	22.3316	11.7886	19.244	69.1149	28.9474	27.7027	16.7286	24.8901	18.1688	60.6383	17.8117	46.1538
9	E06000010	Kingston upon Hull, City of	-0.30382	53.7692	Kingston upon Hull_	2021-02-28	398	397	33	0.7	0.070332	0.0773332	-0.105919	0.114138	-0.043765	-0.0490421	Kingston upon Hull		-50.8571	-10.7143	20.2857	-50.1429	-30.2857	11.7143	08	39	50.2318	16.5553	35.1863	20	-48.3146	121.429	11.0294	24.9208	39.0909	37.8531	25.7963	31.5577	17.1247	25.4826	86.7769	58.6466	28.5511	18.6567	3.93701	6.57143	15.3439	17.2497	24.3243
9	E06000010	Kingston upon Hull, City of	-0.30382	53.7692	Kingston upon Hull_	2021-03-07	427	445	37	1.1	0.0070012	-0.176251	-0.458362	-0.157903	-0.16318	-0.499652	Kingston upon Hull		-49.5714	-5.85714	13.4286	-46	-27.2857	10.2857	09	40	27.3828	11.1276	29.9227	12.766	-31.5789	27.2727	5.15695	22.6735	25.6906	9.70874	14.4509	13.5252	39.6313	17.7743	72.9055	36.5854	19.4558	21.3483	12.9332	-2.25764	32.973	7.74732	4.34783
9	E06000010	Kingston upon Hull, City of	-0.30382	53.7692	Kingston upon Hull_	2021-03-14	430	380	41.8	2.2	-0.183252	-0.465363	-0.731066	-0.00527706	-0.341749	-0.852575	Kingston upon Hull		-49.5714	-6.28571	24.4286	-42.5714	-24.8571	10	10	41	16.25	10.1658	24.6691	60	-60.4651	31.25	8.3426	24.215	13.2561	57.2917	21.4734	23.3786	21.6102	18.797	72.3757	8.75	18.1568	1.42857	6.1082	13.7143	44.6328	0.114548	16.3636
9	E06000010	Kingston upon Hull, City of	-0.30382	53.7692	Kingston upon Hull_	2021-03-21	358	378	45	4.2	-0.282111	-0.547814	-0.738869	-0.336472	-0.847298	-0.95816	Kingston upon Hull		-47.5714	-5.42857	38.8571	-42	-25.4286	9.71429	11	42	12.769	10.745	23.628	20	-54.8387	14.2857	0.215983	20.4279	18.8369	10.1852	25.2288	22.9151	12.2034	13.8462	41.0334	16.2939	19.9454	13.2867	9.699	6.74487	31.9149	15.3846	11.7647
9	E06000010	Kingston upon Hull, City of	-0.30382	53.7692	Kingston upon Hull_	2021-03-28	270	270	47.7	7.1	-0.265703	-0.456758	-1.07663	-0.510826	-0.621688	-1.29436	Kingston upon Hull		-46.1429	-0.857143	59.0714	-43.7143	-36.4286	10.7143	12	43	6.6474	8.90361	21.7245	51.8072	-16.2162	-4.34783	-6.53378	25.4102	34.0541	12.1693	33.2721	21.5596	-32.8452	22.6069	28.3286	9.90415	20.3639	12.3077	14.3891	9.03955	18.9474	3.4642	20.8333
9	E06000010	Kingston upon Hull, City of	-0.30382	53.7692	Kingston upon Hull_	2021-04-04	207	162	48.3	12.1	-0.191055	-0.81093	-0.778842	-0.110863	-0.783531	-0.512885	Kingston upon Hull		-51.1429	-12.4286	22	-47.1429	-36.2857	11.5714	13	44	11.3069	0.958904	22.8523	88.6364	-20	0	10.7798	32.2272	25.7066	-3.11111	13.8711	8.66715	6.06936	7.97546	61.3546	11.8644	14.3836	12.4528	7.32568	3.85164	22.1622	6.73195	-34.0541
9	E06000010	Kingston upon Hull, City of	-0.30382	53.7692	Kingston upon Hull_	2021-04-11	171	145	48.8	15.1	-0.619875	-0.587787	-0.699012	-0.672669	-0.402023	-0.700068	Kingston upon Hull		-31.5714	1.85714	45	-21.4286	-20.4286	5.85714	14	45	12.3209	13.9026	30.9386	18.0952	-26.3158	134.783	4.69799	31.9741	60.7843	20	19.8774	17.4298	17.5141	13.4694	47.1891	21.2903	20.0278	14.2857	23.5975	2.1097	18.75	5.69106	-0.699301
9	E06000010	Kingston upon Hull, City of	-0.30382	53.7692	Kingston upon Hull_	2021-04-18	92	74	49.8	18.7	0.0320883	-0.0791373	-0.427444	0.270646	-0.027399	-0.475424	Kingston upon Hull		-31	2.85714	68.4286	-20.7143	-18.2857	4.71429	15	46	1.20482	6.01014	16.4162	-30.9353	-11.4754	23.8095	-1.2931	1.68539	16.9355	1.44928	32.9228	10.5776	30.6773	15.0278	70.5773	44.3983	21.7753	1.5625	-12.6096	5.23256	28.125	8.68014	22.4138
9	E06000010	Kingston upon Hull, City of	-0.30382	53.7692	Kingston upon Hull_	2021-04-25	95	97	50.6	21.6	-0.111226	-0.459532	-1.11989	-0.298045	-0.74607	-0.861139	Kingston upon Hull		-31.1429	2.14286	30	-24.8571	-18.4286	5.57143	16	47	7.88804	10.7198	13.4496	7.40741	-12.7273	45.9459	1.37931	23.3895	23.3202	-5.06912	15.636	19.6697	18.3365	19.5789	53.3981	34.0824	15.0868	1.88679	6.66667	8.92587	0.460829	5.50459	70.1754
9	E06000010	Kingston upon Hull, City of	-0.30382	53.7692	Kingston upon Hull_	2021-05-02	85	72	51.9	24.7	-0.348307	-1.00866	-0.3996	-0.448025	-0.563094	-0.199129	Kingston upon Hull		-33.2857	-1.28571	12.8571	-33	-25.5714	8	17	48	-5.26316	13.6571	17.7885	19.6262	39.6226	3.44828	8.50575	21.8676	19.8986	9.61538	26.1883	23.6196	19.4605	22.288	83.0688	12.2807	24.0688	13.4545	0.477707	9.61832	58.9744	23.3735	40.1575
9	E06000010	Kingston upon Hull, City of	-0.30382	53.7692	Kingston upon Hull_	2021-05-09	60	46	53.7	29.2	-0.660357	-0.0512933	0.0487902	-0.115069	0.248896	0.528067	Kingston upon Hull		-29.7143	2.28571	38.7143	-21.7143	-17.1429	5.28571	18	49	10.0134	21.9512	15.5112	18.2609	25.4902	51.5152	-0.221729	-0.373599	32.973	57.1429	19.7061	23.0177	66.9903	14.4928	61.6162	3.79747	19.411	30.7692	13.8686	11.7647	26.7016	20.3091	97.7273
9	E06000010	Kingston upon Hull, City of	-0.30382	53.7692	Kingston upon Hull_	2021-05-16	31	41	55.5	33.7	0.609064	0.709148	0.984853	0.363965	0.643137	0.603916	Kingston upon Hull		-26.5714	2	21.5714	-18.8571	-15.4286	4.28571	19	50	11.8644	18.5693	6.56416	34.0206	0	50	2.95728	4.9959	23.3415	-4.98084	19.0323	30.5837	62.963	17.193	81.7204	69.7842	19.7802	0.353357	8.7395	14.4949	39.267	3.87931	10.6383
9	E06000010	Kingston upon Hull, City of	-0.30382	53.7692	Kingston upon Hull_	2021-05-23	57	59	57.1	37.5	0.100083	0.375789	0.287682	0.279171	0.239951	0.266268	Kingston upon Hull		-23.8571	4.71429	32	-17.8571	-15.1429	3.85714	20	51	-1.75913	12.0419	16.1449	-28.8136	-5.40541	42.3077	9.48746	-1.46628	25.2747	-5.08475	26.0347	16.4918	52.5346	16.8696	77.3852	10.625	22.0651	8.29694	14.6805	8.39695	-0.518135	-3.84216	33.3333
9	E06000010	Kingston upon Hull, City of	-0.30382	53.7692	Kingston upon Hull_	2021-05-30	63	78	58.7	41.5	0.275706	0.187599	0.81971	-0.0392207	-0.0129034	0.819441	Kingston upon Hull		-18	4.85714	80.1429	-22.4286	-29.8571	4.85714	21	52	-5.21978	3.32851	0.283607	0.854701	-5.66038	33.3333	13.2503	3.92321	23.8095	2.07469	25.3939	13.6265	-1.0989	12.0996	82.3647	15.4574	13.687	11.9658	2.51518	14.0696	9.54774	-3.86965	-7.56303
9	E06000010	Kingston upon Hull, City of	-0.30382	53.7692	Kingston upon Hull_	2021-06-06	83	75	60.3	44.3	-0.0881073	0.544004	1.4247	0.0263173	0.858662	1.73695	Kingston upon Hull		-20.2857	8.28571	58.1429	-17.8571	-13	3	22	53	12.1372	18.6573	19.3846	93.8144	18.6441	16.2791	27.1833	23.222	-7.85714	2.9703	12.6799	11.9826	-0.628931	8.88889	88.7324	10.1449	18.3876	6.97674	10.2804	13.8686	18.1818	19.7778	-14.0625
9	E06000010	Kingston upon Hull, City of	-0.30382	53.7692	Kingston upon Hull_	2021-06-13	76	77	62.2	46.7	0.632111	1.51281	2.31306	0.832344	1.71063	2.47621	Kingston upon Hull		-23.4286	6.57143	42.8571	-19	-13.1429	3.28571	23	54	13.4788	11.2952	11.9107	78.3784	16.3636	107.143	20.7362	57.2808	19.3026	-11.2299	14.3492	23.751	-18.6615	16.3498	92.6829	6.16438	14.0014	1.09091	23.2381	10.069	32.1637	5.59662	6.19469
9	E06000010	Kingston upon Hull, City of	-0.30382	53.7692	Kingston upon Hull_	2021-06-20	143	177	64.8	47.4	0.8807	1.68095	2.37799	0.87829	1.64387	2.31661	Kingston upon Hull		-21.4286	3	37.8571	-18.1429	-13.7143	3.42857	24	55	-3.3877	11.9645	7.63454	69.7674	7.69231	-4.54545	25.5543	44.8463	32	8.88889	27.0195	6.71642	-3.50318	25.2971	64.4195	29.3233	8.94661	-1.70648	5.51039	-4.33604	29.1005	21.9741	-7.08661
9	E06000010	Kingston upon Hull, City of	-0.30382	53.7692	Kingston upon Hull_	2021-06-27	345	426	66.6	48.8	0.800245	1.49729	1.53171	0.765577	1.43832	1.15194	Kingston upon Hull		-22.4286	1.57143	31	-20.4286	-14.8571	3.14286	25	56	-9.16335	27.3743	8.54701	-13.3333	77.7778	-4.7619	19.8556	32.3283	56.4723	12.7753	21.7391	10.6485	-27.3418	32.5843	94.3888	-2.08333	21.7589	2.94118	18.3333	0.842697	24.2991	16.5094	52.0833
9	E06000010	Kingston upon Hull, City of	-0.30382	53.7692	Kingston upon Hull_	2021-07-04	768	916	67.9	50.6	0.697046	0.731466	0.524019	0.672744	0.386361	0.405465	Kingston upon Hull		-22.2857	1	31	-21.1429	-15	4.28571	26	57	-0.140647	28.3912	8.57143	-29.1429	26.9841	84	15.9036	13.7822	43.1319	2.17391	21.7268	15.9782	28.629	24.1259	108.955	-1.03093	21.1852	1.53846	7.84672	3.40909	34.3137	-0.436681	17.2414
9	E06000010	Kingston upon Hull, City of	-0.30382	53.7692	Kingston upon Hull_	2021-07-11	1542	1795	68.8	52	0.0344202	-0.173026	-0.0505427	-0.286383	-0.267279	-0.151276	Kingston upon Hull		-21.7143	-0.571429	40.8571	-21.7143	-16.8571	4.28571	27	58	-1.40449	30.7159	9.78979	-6.89655	140	48.3871	23.3065	23.5563	31.7997	6.01093	18.4358	12.6631	22.8814	26.5873	23.7354	7.80142	13.6078	26.749	5.69853	9.2511	21.875	7.0615	-14.2857
9	E06000010	Kingston upon Hull, City of	-0.30382	53.7692	Kingston upon Hull_	2021-07-18	1596	1348	69.4	53.6	-0.207447	-0.0849629	0.00873368	0.0191042	0.135107	0.194854	Kingston upon Hull		-15.7143	-1	51	-19.5714	-18.5714	4.14286	28	59	2.85714	24.4106	10.9453	-1.38889	122.727	11.7647	11.0081	35.0768	19.6539	9.34579	10.1908	5.06425	7.75047	32.1357	62.3489	6.61479	17.8082	32.7511	2.93578	5.68655	22.488	17.6064	52.2936
9	E06000010	Kingston upon Hull, City of	-0.30382	53.7692	Kingston upon Hull_	2021-07-25	1297	1374	69.9	55	0.122484	0.21618	0.131312	0.116002	0.17575	0.0371471	Kingston upon Hull		-12.4286	-3.71429	44.8571	-22.8571	-25.5714	5.14286	29	60	2.28188	15.7576	7.81702	-2.63158	20.7547	11.6279	8.8729	17.0476	22.5997	43.038	13.7713	18.2348	44.7115	-2.90965	114.447	23.5294	29.696	21.03	8.94309	8.86767	38.3838	2.89532	-7.69231
9	E06000010	Kingston upon Hull, City of	-0.30382	53.7692	Kingston upon Hull_	2021-08-01	1466	1543	70.2	56.4	0.0936966	0.00882858	-0.00547197	0.0597474	-0.0788553	-0.111645	Kingston upon Hull		-11.2857	-3.57143	62.4286	-19.8571	-27.7143	5	30	61	6.26866	17.7636	12.2927	-14.8936	52.9412	-15	7.42857	6.6311	27.8859	-5.50459	13.885	21.3633	52.5727	25.0951	94.3205	5.76271	10.6383	22.179	12.4101	6.38889	46.5347	1.54185	45.6311
9	E06000010	Kingston upon Hull, City of	-0.30382	53.7692	Kingston upon Hull_	2021-08-08	1610	1638	70.6	57.6	-0.084868	-0.0991685	-0.162884	-0.138603	-0.171392	-0.123984	Kingston upon Hull		-10.4286	-2.14286	57	-18.2857	-25.4286	4.14286	31	62	5.78279	15.7061	15.8082	27.9279	86.6667	-24.4444	18.1503	21.6922	18.8192	18.408	15.2433	22.1548	30.7339	35.4839	86.4979	19.8582	27.2727	5.08475	14.6574	6.35995	21.6216	10.3211	-17.2414
9	E06000010	Kingston upon Hull, City of	-0.30382	53.7692	Kingston upon Hull_	2021-08-15	1479	1426	71.1	59.4	-0.0143006	-0.0780164	-0.0336917	-0.0327898	0.0146191	-0.101007	Kingston upon Hull		-11.5714	-1.14286	40.5714	-18	-23.7143	4.42857	32	63	29.0323	11.4685	5.31453	35.2941	136.842	-32.0755	8.92449	24.3798	10.1382	18.6047	11.875	17.7083	11.8852	20.3252	111.789	137.162	13.6333	9.38511	11.4338	11.1437	4.84581	14.2174	-19.685
9	E06000010	Kingston upon Hull, City of	-0.30382	53.7692	Kingston upon Hull_	2021-08-22	1458	1380	71.6	61.3	-0.0637158	-0.0193912	-0.540762	0.0474089	-0.0682168	-0.595205	Kingston upon Hull		-13.7143	2.85714	44.8571	-10.1429	-24.2857	3.85714	33	64	11.5987	22.4052	11.4642	21.1679	242.857	-2.12766	1.12821	27.2811	14.5408	-4.72103	20.61	18.4962	13.0233	43.1624	125.498	158.824	12.5326	-10.9756	11.4463	9.23483	31.4917	16.4862	-12.782
9	E06000010	Kingston upon Hull, City of	-0.30382	53.7692	Kingston upon Hull_	2021-08-29	1368	1447	71.9	62.9	0.0443246	-0.477046	-0.574715	-0.115626	-0.642614	-0.593887	Kingston upon Hull		-9.85714	-2.42857	20.8571	-17.8571	-29.1429	5.28571	34	65	-11.1111	17.7809	6.16592	-33.3333	104.878	-5.61798	5.73099	9.10706	28.5513	5.31915	11.1314	-1.94384	31.3725	22.8145	88.3408	30.3279	12.5	-7.0632	2.60557	1.85449	7.46269	4.38799	51.6484
9	E06000010	Kingston upon Hull, City of	-0.30382	53.7692	Kingston upon Hull_	2021-09-05	1430	1289	72.3	64.4	-0.521371	-0.619039	-0.553689	-0.526989	-0.478261	-0.490856	Kingston upon Hull		-11.1429	2.42857	51.8571	-7.28571	-17.1429	2.57143	35	66	17.8862	15.5405	13.4364	-7.82609	82.1429	2.04082	17.1765	20.878	20.3438	11.2245	18.5841	5.28602	3.0888	9.05433	55.4702	29.3286	11.3621	-5.59441	7.11744	12.8125	0.469484	7.20524	-50.9259
9	E06000010	Kingston upon Hull, City of	-0.30382	53.7692	Kingston upon Hull_	2021-09-12	849	761	72.6	65.3	-0.0976687	-0.0323188	-0.110741	0.0487276	0.036133	0.0373996	Kingston upon Hull		-18.5714	3.57143	31	-5.85714	-16.8571	2.71429	36	67	25.4509	14.5743	12.5	11.1111	68	-6.38298	5.38117	35.1324	-4.95768	14.7208	12.1823	3.44828	14.3939	10.1161	69.6203	-18.5596	16.4941	-8.60927	10.9756	27.0665	31.6062	16.8161	-2.04082
9	E06000010	Kingston upon Hull, City of	-0.30382	53.7692	Kingston upon Hull_	2021-09-19	770	799	72.8	66	0.0653499	-0.0130721	0.239119	-0.0125946	-0.011328	0.20623	Kingston upon Hull		-17.2857	6.14286	27.2857	-7.85714	-16.1429	2.14286	37	68	15.7447	22.3654	2.41603	18.6047	52.9412	17.0732	9.38865	24.2363	7.79055	3.19635	11.841	15.979	18.8525	8.24742	58.1722	-17.4785	11.955	4.31655	12.7886	4.25197	23.4043	17.2093	7.43802
9	E06000010	Kingston upon Hull, City of	-0.30382	53.7692	Kingston upon Hull_	2021-09-26	822	789	72.9	66.3	-0.078422	0.173769	0.06134	0.00126662	0.218825	0.0815041	Kingston upon Hull		-18.7143	3	5	-5.42857	-16.5714	3	38	69	22.293	13.6059	8.82171	66.6667	47.8261	30	12.9522	29.4666	13.5207	20	8.76736	6.11321	-3.40357	27.5142	45.5118	8.60927	8.38619	-16.2338	18.8517	1.10236	21.875	4.83871	-2.6087
9	E06000010	Kingston upon Hull, City of	-0.30382	53.7692	Kingston upon Hull_	2021-10-03	760	790	73.1	66.5	0.252191	0.139762	0.171296	0.217558	0.0802374	0.228698	Kingston upon Hull		-17.5714	5.85714	16	-6.42857	-16	2.57143	39	70	-4.31211	21.1137	9.8519	16	59.1837	33.3333	-2.5247	27.772	0.907912	13.4615	3.15431	0.609756	13.6364	26.3736	61.7597	25.4019	5.48128	7.86517	6.84685	14.3328	9.57447	8.92236	47.8261
9	E06000010	Kingston upon Hull, City of	-0.30382	53.7692	Kingston upon Hull_	2021-10-10	978	982	73.6	66.8	-0.112429	-0.0808951	0.0852204	-0.137321	0.0111394	-0.0102355	Kingston upon Hull		-15.7143	10.4286	18.8571	2	-16.1429	2.71429	40	71	8.60927	11.7091	-2.73889	39.4737	75.7576	-34.8837	-0.434783	30.1688	25.2747	36.3636	-14.4671	8.17704	14.5631	33.8403	63.9394	23.871	1.03493	-3.13589	5.05415	1.473	25	-3.44086	8.52713
9	E06000010	Kingston upon Hull, City of	-0.30382	53.7692	Kingston upon Hull_	2021-10-17	874	856	74	67.1	0.0315341	0.19765	0.180604	0.14846	0.127085	0.273268	Kingston upon Hull		-17.1429	2.57143	-7.42857	-13.1429	-15.7143	3.57143	41	72	8.16777	5.25588	-4.97367	3.52941	106.818	-26.8293	6.15711	29.4979	12.5763	10.4478	2.32558	10.4948	10.7407	33.5849	58.1616	29.1228	6.81668	6.62021	1.64218	-6.18401	30.0546	-3.31126	20.3008
9	E06000010	Kingston upon Hull, City of	-0.30382	53.7692	Kingston upon Hull_	2021-10-24	902	993	74.2	67.3	0.166116	0.14907	-0.38462	-0.0213749	0.124808	-1.01047	Kingston upon Hull		-11.7143	4.57143	2.57143	-16.1429	-23.5714	4.14286	42	73	15.493	18.6797	1.72414	11.1111	107.692	28.5714	7.67468	34.738	10.0756	11.1111	7.06226	9.25926	15.4309	23.1579	78.1818	42.4837	13.4705	4.91803	8.15603	11.1111	17.9245	4.33815	32.7103
9	E06000010	Kingston upon Hull, City of	-0.30382	53.7692	Kingston upon Hull_	2021-10-31	1065	972	74.5	67.5	-0.0170459	-0.550735		0.146183	-0.989094		Kingston upon Hull		-17.4286	4.14286	-11.8571	-12.5714	-14.2857	3.42857	43	74	1.38889	20.9607	3.44418	2.22222	81.0526	-14.8148	5.04834	25.462	6.98254	15.1515	0.125366	12.1581	19.403	18.6667	100.752	38.0645	4.74282	-2.7972	11.6041	11.7355	10.2222	-8.60786	96.9697
9	E06000010	Kingston upon Hull, City of	-0.30382	53.7692	Kingston upon Hull_	2021-11-07	1047	1125	74.8	67.8	-0.533689			-1.13528			Kingston upon Hull		-15.4286	5.42857	0.857143	-12.4286	-13.8571	3.28571	44	75	11.9403	10.6129	1.34804	4.16667	63.8095	9.09091	1.81406	31.3233	1.97445	15	8.16327	-0.558659	30.4015	17.4439	71.4286	10.596	5.80297	4.79452	0.422654	1.90476	-0.469484	-10.4603	15.0442
9	E06000010	Kingston upon Hull, City of	-0.30382	53.7692	Kingston upon Hull_	2021-11-14	614	361.5	74.9	67.9							Kingston upon Hull		-12	7	42	3	-8	1		76
10	E06000011	East Riding of Yorkshire	-0.66195	53.8811	East Riding of Yorkshire_	2020-06-07	15	64	0	0	0.0645385	-1.32176	3.80072	-0.133531	-1.32567	-1.67398	East Riding of Yorkshire		-59.4286	-13.7143	23.5714	-28.8571	-38.8571	15.8571	23	1	22.2683	-0.677201	54.0087	8.14815	-59.375	4.7619	-0.114025	2.70471	-12.336	-15.5779	-1.73954	-1.53649	-33.418	-1.74216	8.03213	9.48905	-0.410959	-0.4329	7.10711	5.59345	-8.16327	-26.6073	-24.6753
10	E06000011	East Riding of Yorkshire	-0.66195	53.8811	East Riding of Yorkshire_	2020-06-14	16	56	0	0	-1.38629	3.73618	-0.826679	-1.19214	-1.54045	-1.94591	East Riding of Yorkshire		-49.7143	-8	61.1429	-19.2857	-35.2857	13.5714	24	2	15.0611	7.59785	51.4118	0	-50.9434	-24.4444	-8.75995	-20.0363	-7.04961	8.16327	7.20235	-4.51866	-9.77444	-13.9496	9.09091	17.9487	16.5836	9.64912	-3.31384	-3.11688	16.0221	-13.1004	3.93701
10	E06000011	East Riding of Yorkshire	-0.66195	53.8811	East Riding of Yorkshire_	2020-06-21	4	17	0	0	5.12247	0.559616	-0.693147	-0.348307	-0.753772	-2.14007	East Riding of Yorkshire		-45.5714	-4.28571	109.571	-16	-34.5714	12.4286	25	3	14.4371	12.3686	40.9035	-27.451	-65.9574	-12.5	9.02349	-8.36316	4.19682	6.66667	16.0913	9.94695	-41.2081	-3.82696	13.4454	-7.00637	22.9167	11.3208	5.33881	11.3855	28.4768	-10.4545	-2.47934
10	E06000011	East Riding of Yorkshire	-0.66195	53.8811	East Riding of Yorkshire_	2020-06-28	671	12	0	0	-4.56286	-5.81562	-5.12247	-0.405465	-1.79176	-0.875469	East Riding of Yorkshire		-45.7143	-8	49.8571	-17	-32.8571	12.7143	26	4	35.5705	1.94553	37.9987	8.79121	-52.9412	-26.8293	4.29594	24.7649	-2.64706	-7.77202	4.96957	4.72279	-6.87361	22.807	7.43802	0.990099	12.1805	-3.47826	3.3033	2.36842	11.8644	-8.63636	14.5455
10	E06000011	East Riding of Yorkshire	-0.66195	53.8811	East Riding of Yorkshire_	2020-07-05	7	8	0	0	-1.25276	-0.559616	0	-1.38629	-0.470004	-0.470004	East Riding of Yorkshire		-29.1429	-1.28571	147	3	-31	10.4286	27	5	8.77698	2.34949	42.6719	13.1034	-27.6596	60	6.94275	-0.652529	4.99325	16.0494	5.33463	11.5169	-12.3404	1.65975	-27.8689	4.85437	14.3488	13.6564	6.48056	0.558659	2.22045e-14	-15.9875	-12.6761
10	E06000011	East Riding of Yorkshire	-0.66195	53.8811	East Riding of Yorkshire_	2020-07-12	2	2	0	0	0.693147	1.25276	0	0.916291	0.916291	0.916291	East Riding of Yorkshire		-17.5714	0.285714	185.571	6	-29	8.85714	28	6	12.2159	14.2202	36.5179	-19.1011	-46.6667	48.5714	1.06509	0.804744	-6.05653	-9.43396	12.1447	3.42105	-14.6552	-5.30612	-6.61896	12	13.7311	-1.2987	3.37972	3.48525	14.2857	-21.6649	20.8955
10	E06000011	East Riding of Yorkshire	-0.66195	53.8811	East Riding of Yorkshire_	2020-07-19	4	5	0	0	0.559616	-0.693147	1.25276	0	0	1.16315	East Riding of Yorkshire		-7.28571	0.714286	212.571	1.57143	-30.4286	8.71429	29	7	5.72207	5.57276	60.7565	-22.5131	-37.7778	4.54545	3.76471	-1.45929	18.7302	-4.86486	15.9373	12.3932	12.4378	-13.1054	17.6211	5.72391	11.7904	15.3527	0.392157	11.3158	22.1622	-12.527	30.2752
10	E06000011	East Riding of Yorkshire	-0.66195	53.8811	East Riding of Yorkshire_	2020-07-26	7	5	0	0	-1.25276	0.693147	0.76214	0	1.16315	1.335	East Riding of Yorkshire		-3.42857	1.85714	225.429	1	-31.1429	8.42857	30	8	16.932	-0.0746826	37.5072	-22.2222	-34.6154	10.2041	4.63277	-6.87753	3.53261	-5.64103	15.0388	14.69	2.05011	3.75671	20	24.5552	10.8333	10.5485	7.66129	9.33694	25.7143	-3.57143	21.6495
10	E06000011	East Riding of Yorkshire	-0.66195	53.8811	East Riding of Yorkshire_	2020-08-02	2	5	0	0	1.94591	2.0149	2.25129	1.16315	1.335	1.16315	East Riding of Yorkshire		6.14286	3.14286	259.429	6	-30.2857	7.42857	31	9	19.0547	-5.8906	32.2503	-12.5828	-45.098	30.7692	4.84262	4.26949	-0.924703	10.6145	8.60051	12.6495	-4.56621	2.91971	9.16844	8.46154	8.03213	1.62602	-3.01887	7.45098	24.1758	-6.29067	-2.25564
10	E06000011	East Riding of Yorkshire	-0.66195	53.8811	East Riding of Yorkshire_	2020-08-09	14	16	0	0	0.0689929	0.305382	0.305382	0.17185	0	0.753772	East Riding of Yorkshire		9.85714	1.57143	244.286	1.14286	-30	7	32	10	38.8158	-3.98323	18.6727	21.4286	-24.3243	-57.4468	-1.18483	11.8699	-5.46875	-5.41872	6.83974	11.3621	13.0641	5.24109	26.097	-1.875	2.09524	6.29921	6.96266	7.18232	22.8261	-1.62162	14.5161
10	E06000011	East Riding of Yorkshire	-0.66195	53.8811	East Riding of Yorkshire_	2020-08-16	15	19	0	0	0.236389	0.236389	1.24319	-0.17185	0.581922	1.21444	East Riding of Yorkshire		-9	-1.28571	130.077	-2.03846	-28.8571	7.28571	33	11	57.7703	3.41322	25.587	26.1538	-20	-12.1951	-5.29355	9.96979	14.324	-7.69231	12.7503	5.6391	0.232019	20.5607	18.1416	8.09061	12.2253	-11.2903	2.45399	10.2962	-3.28638	-1.25428	-15.2778
10	E06000011	East Riding of Yorkshire	-0.66195	53.8811	East Riding of Yorkshire_	2020-08-23	19	16	0	0	0	1.0068	1.35963	0.753772	1.38629	1.53148	East Riding of Yorkshire		-9.85714	-1.14286	141.923	-4.46154	-31.5	7	34	12	30.7958	6.76259	13.2999	24.4755	-31.7073	39.3939	4.39684	10.1151	21.3313	-6.66667	7.15314	7.12435	19.5929	18.4035	7.20339	12.5448	10.2426	1.99203	6.10611	12.0666	6.28019	-2.15176	6.45161
10	E06000011	East Riding of Yorkshire	-0.66195	53.8811	East Riding of Yorkshire_	2020-08-30	19	34	0	0	1.0068	1.35963	1.76509	0.632523	0.777705	1.35644	East Riding of Yorkshire		-6.71429	-1.78571	153.769	-6.88462	-36.5	6.28571	35	13	27.3109	1.07095	24.9089	-7.91367	-21.7391	-45.4545	1.79211	26.6735	7.06215	-0.909091	7.25926	5.29758	0.23753	6.63616	35.0649	13.7255	4.94397	0.806452	3.08458	5.05618	2.43902	-8	-5.66038
10	E06000011	East Riding of Yorkshire	-0.66195	53.8811	East Riding of Yorkshire_	2020-09-06	52	64	0	0	0.352821	0.758286	1.4604	0.145182	0.723919	1.4018	East Riding of Yorkshire		-1.71429	-0.642857	164.516	-8.54396	-26.1429	5	36	14	43.6009	8.36879	34.704	45.1613	-9.80392	-6.97674	8.18505	27.1037	-17.8313	4.25532	6.53409	0.503145	-6.66667	-4.87329	5.81614	30.9645	7.67213	7.69231	1.17188	17.0306	9.61538	-6.48148	-13.2867
10	E06000011	East Riding of Yorkshire	-0.66195	53.8811	East Riding of Yorkshire_	2020-09-13	74	74	0	0	0.405465	1.10758	1.81183	0.578737	1.25662	1.7218	East Riding of Yorkshire		3.14286	1.28571	188.429	-2.42857	-19.5714	4.42857	37	15	24.7401	10.897	25.7033	14.2857	-30.1587	39.3939	-11.9403	28.9953	-4.61957	-11	4.31955	11.9184	-14.9425	1.0395	3.90625	-2.82486	8.42886	9.16335	2.64228	7.87172	-5.58376	-14.0659	12.8205
10	E06000011	East Riding of Yorkshire	-0.66195	53.8811	East Riding of Yorkshire_	2020-09-20	111	132	0	0	0.702116	1.40636	1.50708	0.67788	1.14306	1.40691	East Riding of Yorkshire		-8.71429	-0.714286	112.143	-17.4286	-19.2857	6.42857	38	16	24.7312	7.07831	21.1881	2.98507	-3.8961	-15.5556	1.8648	30.6041	7.7574	-16.0622	3.84986	1.98591	-26.1168	5.3719	8.15939	9.65732	0.720367	1.62602	7.35294	5.57276	17.3469	4.11281	16.9231
10	E06000011	East Riding of Yorkshire	-0.66195	53.8811	East Riding of Yorkshire_	2020-09-27	224	260	0	0	0.704246	0.80496	1.27671	0.465184	0.729034	1.21354	East Riding of Yorkshire		-9.14286	-1	92.2857	-19.4286	-15.5714	6.42857	39	17	15.3488	1.46266	25.2791	0.869565	-10.5263	-23.0769	-5.62874	11.3486	5.18135	10.8696	1.68027	14.2475	-13.0045	30.4878	3.01887	-0.303951	3.47044	-5.08475	-1.79641	3.00158	19.2982	-0.461894	14.2857
10	E06000011	East Riding of Yorkshire	-0.66195	53.8811	East Riding of Yorkshire_	2020-10-04	453	414	0	0	0.100714	0.572463	0.834923	0.26385	0.748358	0.888865	East Riding of Yorkshire		-8.42857	-2.71429	86.2857	-17.5714	-15	6.28571	40	18	8.72483	-0.774103	20.4148	0	-11.1111	100	-1.31422	7.14286	6.57718	-3.8835	-20.1158	4.0724	-3.08008	10.1626	11.5596	32.2368	2.34987	-2.05761	-1.0628	1.82927	13.8298	-7.23404	5.88235
10	E06000011	East Riding of Yorkshire	-0.66195	53.8811	East Riding of Yorkshire_	2020-10-11	501	539	0	0	0.471749	0.734209	0.989029	0.484508	0.625015	1.03806	East Riding of Yorkshire		-10.4286	-1.42857	81.1429	-20.8571	-14.4286	6.85714	41	19	15.1515	-3.33097	10.3106	34.6154	-8.64198	26.8293	1.75439	7.19499	12.4829	-6.66667	7.09564	2.73711	-4.3659	21.4575	14.5329	6.58683	3.4749	-4.10959	8.66935	4.02385	4.25532	-10.0999	-7.09677
10	E06000011	East Riding of Yorkshire	-0.66195	53.8811	East Riding of Yorkshire_	2020-10-18	803	875	0	0	0.26246	0.51728	0.718356	0.140507	0.553557	0.57372	East Riding of Yorkshire		-9.71429	-1	83	-23.8571	-16	7.28571	42	20	7.14286	2.98616	15.8993	18.9189	-40.6593	25.7143	-15.4709	7.97872	-2.62794	1.0101	16.7063	12.1395	16.0804	27.115	28.2732	-2.36686	10.3588	6.07287	6.23782	-4.25532	12.9032	-1.61663	-8.64198
10	E06000011	East Riding of Yorkshire	-0.66195	53.8811	East Riding of Yorkshire_	2020-10-25	1044	1007	0	0	0.25482	0.455896	-0.0057637	0.41305	0.433213	-0.0251396	East Riding of Yorkshire		-4.57143	1.14286	109.143	-30	-26.2857	9.14286	43	21	13.2867	8.62573	11.7332	19.6262	-25	-29.2683	-11.3426	6.41711	11.236	12.766	11.5549	8.48126	18.9474	4.27046	39.1863	0.31746	5.04148	6.32911	15.6977	1.92024	11.7021	-8.16104	9.23077
10	E06000011	East Riding of Yorkshire	-0.66195	53.8811	East Riding of Yorkshire_	2020-11-01	1347	1522	0	0	0.201076	-0.260584	-0.65885	0.0201633	-0.438189	-0.880475	East Riding of Yorkshire		-25.4286	-6.28571	36.8571	-35.8571	-22.1429	10	44	22	3.53982	-2.33216	18.0769	-3.27869	-52	-24.1379	-4.3787	6.05727	-2.73224	2.30415	44.4286	-7.52294	-1.33333	0.769231	4.74308	-1.89873	4.86556	6.19469	7.54352	0.900901	8.13953	-15.3767	-21.7391
10	E06000011	East Riding of Yorkshire	-0.66195	53.8811	East Riding of Yorkshire_	2020-11-08	1647	1553	0	0	-0.46166	-0.859925	-1.1901	-0.458353	-0.900638	-1.11943	East Riding of Yorkshire		-52.2857	-13	13.7143	-41.7143	-31.1429	13.8571	45	23	22.9592	-0.733138	14.014	33.3333	-55.3398	0	-12.7907	6.09687	12.627	21.978	55.0365	-7.50605	-10.7807	11.1984	17.9673	-11.5607	0.321958	-7.69231	-0.477555	-7.5	13.0435	-7.1161	-16.8
10	E06000011	East Riding of Yorkshire	-0.66195	53.8811	East Riding of Yorkshire_	2020-11-15	1038	982	0	0	-0.398266	-0.728445	-0.865118	-0.442285	-0.66108	-0.741123	East Riding of Yorkshire		-51.4286	-11.8571	5.85714	-42.4286	-31.7143	14	46	24	51.0989	13.4688	28.1848	53.0864	-38.1443	-11.1111	1.09356	9.58593	10.1025	12.6316	32.3257	14.9164	-57.7821	14.5522	23.4568	5.33333	17.06	-1.1583	2.23124	9.2084	10.1796	5.92784	-12.1019
10	E06000011	East Riding of Yorkshire	-0.66195	53.8811	East Riding of Yorkshire_	2020-11-22	697	631	0	0	-0.330179	-0.466852	-0.281484	-0.218795	-0.298838	-0.161308	East Riding of Yorkshire		-47.8571	-9.42857	5.85714	-40.7143	-29.7143	13.1429	47	25	34.589	17.9412	32.349	41.6	-63.5359	1.25	-1.26283	7.9912	15.0849	16.4474	33.2	11.8319	-6.72589	9.81132	21.7899	4.51613	15.0181	26.4151	-10.3429	22.408	-8.45588	-7.31306	9.2233
10	E06000011	East Riding of Yorkshire	-0.66195	53.8811	East Riding of Yorkshire_	2020-11-29	501	507	0	0	-0.136673	0.0486951	0.158419	-0.0800427	0.0574871	0.178369	East Riding of Yorkshire		-39.1429	-5	-7.28571	-38.8571	-25.1429	11.8571	48	26	33.2703	9.78916	24.1002	47.6923	-63.6842	-5.71429	-5.93824	2.80197	20.3191	22.619	25.4813	16.1715	-8.46715	3.86152	41.0811	10.9785	19.7927	3.59116	4.59849	27.4631	23.1441	9.16667	25
10	E06000011	East Riding of Yorkshire	-0.66195	53.8811	East Riding of Yorkshire_	2020-12-06	437	468	0.0714286	0	0.185368	0.295092	0.466852	0.13753	0.258412	0.510826	East Riding of Yorkshire		-35	-1.71429	-3.85714	-38.1429	-22.7143	10.2857	49	27	40.2516	16.5276	23.8227	50	-72.7273	32.2034	-12.8961	3.41258	13.4066	10.2273	24.9395	14.2857	10.625	-8.84184	42.4332	21.4286	20.8644	5.83333	9.34579	23.2927	-0.353357	7.06714	32.5967
10	E06000011	East Riding of Yorkshire	-0.66195	53.8811	East Riding of Yorkshire_	2020-12-13	526	537	1.2	0	0.109724	0.281484	0.453712	0.120882	0.373296	0.349948	East Riding of Yorkshire		-34.4286	1.71429	3.42857	-35.5714	-24.2857	10.5714	50	28	56.8019	7.25689	25.1052	48.6239	-68.6192	9.52381	-16.1581	19.9113	20.6742	-1.96078	34.0472	16.847	7.58294	-2.58732	67.2609	28.25	26.9775	-2.8169	11.5516	13.2075	-5.42373	6.40669	-2.74725
10	E06000011	East Riding of Yorkshire	-0.66195	53.8811	East Riding of Yorkshire_	2020-12-20	587	606	1.5	0	0.171761	0.343988	0.163115	0.252414	0.229067	0.0561495	East Riding of Yorkshire		-44.7143	-6	2	-47.5714	-49.7143	15.4286	51	29	-1.12	-1.4153	11.0088	14.8936	-68.6747	111.765	-36.58	2.42872	40.3026	7.38007	30.4833	15.0082	9.7561	11.3445	62.6943	24.0223	11.9769	17.9567	10.101	-2.47678	23.1076	15.5386	33.7838
10	E06000011	East Riding of Yorkshire	-0.66195	53.8811	East Riding of Yorkshire_	2020-12-27	697	780	2	0.0714286	0.172228	-0.00864559	-0.120297	-0.0233474	-0.196264	-0.277478	East Riding of Yorkshire		-50.1429	-16	28	-55.4286	-60	19.7143	52	30	-42.1622	0.678426	1.88253	-22.5166	-70.7317	-7.27273	-27.2492	-2.77871	2.34114	-18.6275	-6.41593	-5.51504	-7.65472	-13.066	39.5462	-11.0048	-7.50104	-0.277008	-1.4366	-1.8797	9.52381	-11.7498	30.814
10	E06000011	East Riding of Yorkshire	-0.66195	53.8811	East Riding of Yorkshire_	2021-01-03	828	762	4.4	1.1	-0.180873	-0.292525	-0.392864	-0.172917	-0.254131	-0.349948	East Riding of Yorkshire		-57.5714	-16.1429	-8	-50.8571	-34.8571	15.8571	53	31
10	E06000011	East Riding of Yorkshire	-0.66195	53.8811	East Riding of Yorkshire_	2021-01-10	691	641	7.9	1.2	-0.111651	-0.21199	-0.424458	-0.0812134	-0.177031	-0.380811	East Riding of Yorkshire		-63	-20.1429	-14.2857	-52.2857	-38	15.7143	01	32	15.903	14.3922	1.70512	34.8315	-65.2778	35.1351	22.7702	19.2944	11.1465	12.2449	21.902	8.05556	53.7757	33.6016	41.1765	10.3448	11.7141	4.80349	8.66602	11.8943	1.0989	3.60481	-15.942
10	E06000011	East Riding of Yorkshire	-0.66195	53.8811	East Riding of Yorkshire_	2021-01-17	618	591	13.4	1.2	-0.100339	-0.312806	-0.355751	-0.0958179	-0.299597	-0.34873	East Riding of Yorkshire		-62.1429	-18.5714	-7.71429	-50.1429	-37.4286	15.2857	02	33	23.2915	17.5748	17.0012	-15.9664	-57.7236	17.6471	14.6919	34.8115	-3.31754	10.7692	26.5367	4.24857	-2.75229	29.6137	66.5971	8.75	17.0831	-2.6616	11.0906	28.4457	32.9341	0.360144	27.4336
10	E06000011	East Riding of Yorkshire	-0.66195	53.8811	East Riding of Yorkshire_	2021-01-24	559	537	18.4	1.2	-0.212467	-0.255412	-0.260041	-0.203779	-0.252912	-0.269841	East Riding of Yorkshire		-61.1429	-16.4286	-5.85714	-50.4286	-36.8571	14.8571	03	34	30.6122	10.8619	32.8458	9.25926	-65.8537	50	2.04082	28.4632	4.2328	4.2654	33.3672	7.15198	40.0438	26.0042	75.1693	13.1579	17.2368	2.81124	6.57194	6.97085	1.1236	2.71605	-20.5298
10	E06000011	East Riding of Yorkshire	-0.66195	53.8811	East Riding of Yorkshire_	2021-01-31	452	438	24.4	1.3	-0.0429445	-0.0475741	-0.45769	-0.0491327	-0.0660618	-0.447429	East Riding of Yorkshire		-60.2857	-15.7143	-8.57143	-51	-35.7143	14.8571	04	35	19.242	15.2924	28.4415	41.8605	-59.6491	14.2857	-7.724	24.9194	12.3167	11.7949	27.5127	4.49083	27.0042	17.6	65.5914	28.6245	21.3675	-17.8707	11.3994	21.4612	41.25	11.7409	23.5772
10	E06000011	East Riding of Yorkshire	-0.66195	53.8811	East Riding of Yorkshire_	2021-02-07	433	417	30.2	1.3	-0.00462964	-0.414746	-0.521662	-0.0169291	-0.398297	-0.556623	East Riding of Yorkshire		-61	-12.5714	-6.85714	-51.5714	-37.1429	15.2857	05	36	33.9506	10.5965	24.7184	33.9806	-56.8966	-6.12245	0.114548	18.9847	8.4507	6.73575	21.5348	2.7027	-1.44928	-1.8797	57.1734	16.7213	14.5861	11.6883	7.14949	21.8023	6.25	-0.863132	-10
10	E06000011	East Riding of Yorkshire	-0.66195	53.8811	East Riding of Yorkshire_	2021-02-14	431	410	35.6	1.4	-0.410116	-0.517032	-0.552679	-0.381368	-0.539694	-0.548097	East Riding of Yorkshire		-55.5714	-9.28571	9.28571	-47.7143	-39.7143	14.8571	06	37	6.07029	9.57523	20.0918	42	-65.812	-24.4444	10.1523	14.6867	2.79823	3.6036	19.4431	4.7619	6.30631	32.8125	75.3304	9.36556	12.8069	12.5506	14.5558	11.1111	2.04082	3.93325	9.09091
10	E06000011	East Riding of Yorkshire	-0.66195	53.8811	East Riding of Yorkshire_	2021-02-21	286	280	40.8	1.5	-0.106916	-0.142563	-0.02478	-0.158326	-0.166729	-0.0779615	East Riding of Yorkshire		-53.1429	-8.42857	25.1429	-44.1429	-34.2857	13.4286	07	38	36.4929	15.8945	28.5219	25.9843	-59.292	67.7419	12.5475	25.396	13.0935	6.48148	21.8391	15.995	38.2653	27.9279	81.5054	21.7647	28.7508	1.18577	20.5005	20.0542	5.88235	1.96532	20
10	E06000011	East Riding of Yorkshire	-0.66195	53.8811	East Riding of Yorkshire_	2021-02-28	257	239	44.6	1.6	-0.0356473	0.0821357	-0.197218	-0.00840341	0.0803645	-0.198349	East Riding of Yorkshire		-51	-7.42857	14.8571	-45	-32.8571	13.2857	08	39	56.3333	11.3417	28.7605	39.8058	-42.5287	117.143	14.7803	21.4815	22.3926	6.06061	31.2784	14.077	21.6285	17.9191	69.6145	32.9032	19.5122	15.5172	10.3103	9.19067	2.6455	16.7082	18.5185
10	E06000011	East Riding of Yorkshire	-0.66195	53.8811	East Riding of Yorkshire_	2021-03-07	248	237	49.3	2	0.117783	-0.161571	-0.645894	0.0887679	-0.189945	-0.697376	East Riding of Yorkshire		-50.5714	-1.71429	6.42857	-42.2857	-30	11.8571	09	40	36.0791	6.93352	30.1568	22.314	-68.1818	136.364	8	16.9831	21.4188	0	27.3674	8.7846	41.0377	-0.668896	70.0971	17.2414	17.5244	4.68085	12.605	-2.09974	37.4233	7.42049	-14.2857
10	E06000011	East Riding of Yorkshire	-0.66195	53.8811	East Riding of Yorkshire_	2021-03-14	279	259	55	3	-0.279354	-0.763677	-1.01609	-0.278713	-0.786143	-0.573221	East Riding of Yorkshire		-49.2857	-2.85714	25.1429	-37.7143	-27.1429	11.2857	10	41	22.9535	5.61478	18.8119	16.6667	-45	36.8421	2.85006	23.1104	5.41237	2.83019	23.2775	14.0442	33.4951	12.6819	55.7809	18.4953	18.0611	12.4464	11.0482	9.76616	-2.39234	2.8083	29.4118
10	E06000011	East Riding of Yorkshire	-0.66195	53.8811	East Riding of Yorkshire_	2021-03-21	211	196	58.6	6.5	-0.484324	-0.736738	-0.327978	-0.50743	-0.294508	-0.474094	East Riding of Yorkshire		-46.5714	-1.28571	40	-36.1429	-27.5714	11.1429	11	42	13.7195	12.9985	14.8618	14.0187	-36.7089	43.75	-3.6036	24.9617	10.8781	-2.85714	32.2611	16.092	23.8095	14.8855	41.0423	10.6796	17.1598	26.0274	12.8846	22.2543	25	4.68571	15.4472
10	E06000011	East Riding of Yorkshire	-0.66195	53.8811	East Riding of Yorkshire_	2021-03-28	130	118	60.9	10.4	-0.252414	0.156346	-0.0800427	0.212922	0.0333364	-0.195974	East Riding of Yorkshire		-42	6.42857	97.5714	-34.1429	-39.4286	12.1429	12	43	20.7006	15.2142	21.9128	44.0678	-31.7647	37.5	5.93824	27.0336	16.7131	10.4167	42.0787	20.0782	-43.75	12.4236	16.5714	9.49367	23.6003	-6.32911	16.7144	8.36763	33.7748	10.8005	24.1935
10	E06000011	East Riding of Yorkshire	-0.66195	53.8811	East Riding of Yorkshire_	2021-04-04	101	146	61.6	16	0.40876	0.172371	0	-0.179586	-0.408896	-0.472747	East Riding of Yorkshire		-46.7143	-6.14286	86.5714	-33	-39.4286	12.5714	13	44	24.4019	2.18579	26.1025	64.3564	-39.0244	21.9512	9.88235	42.6509	21.004	13.3005	24.4531	11.7904	12.4786	15.859	60.2564	10.231	15.2866	14.8325	15.8915	8.36653	0.502513	5.10783	-20.2128
10	E06000011	East Riding of Yorkshire	-0.66195	53.8811	East Riding of Yorkshire_	2021-04-11	152	122	62.7	21.8	-0.236389	-0.40876	-0.680075	-0.22931	-0.293162	-0.486533	East Riding of Yorkshire		-16.4286	7.71429	150	-15.8571	-21.7143	7.14286	14	45	2.69461	8.3871	28.4098	2.7027	-29.4118	42.8571	8.98345	34.0176	83.3718	13.369	20.878	16.5605	9.49495	14.3469	42.7027	-0.574713	16.9935	-10.3448	19.4231	2.52101	14.8936	13.9394	-7.79221
10	E06000011	East Riding of Yorkshire	-0.66195	53.8811	East Riding of Yorkshire_	2021-04-18	120	97	64.4	27.2	-0.172371	-0.443686	-0.265703	-0.0638515	-0.257223	-0.13206	East Riding of Yorkshire		-14.1429	9.28571	159.429	-11.8571	-19.4286	6	15	46	0.727802	6.07169	13.7376	26.4957	-43.2099	86.6667	-3.233	3.65525	28.8035	13.1707	38.2742	16.4921	26.7735	32.6446	73.8397	12.0521	19.8276	24.2718	-11.9708	2.11566	7.86517	11.0849	10.9375
10	E06000011	East Riding of Yorkshire	-0.66195	53.8811	East Riding of Yorkshire_	2021-04-25	101	91	65.4	31.6	-0.271315	-0.0933319	-0.425466	-0.193371	-0.0682083	-0.276753	East Riding of Yorkshire		-17.5714	9.71429	126.143	-19.7143	-19.7143	6.71429	16	47	-5.91327	14.7813	7.01546	25.7576	-56.5217	61.1111	6.65111	24.5186	14.245	9.09091	29.0418	7.6161	16.5714	9.56175	41.3194	37.457	13.9458	22.1239	18.6275	13.3835	13.2653	7.76471	39.2593
10	E06000011	East Riding of Yorkshire	-0.66195	53.8811	East Riding of Yorkshire_	2021-05-02	77	75	66.8	36.8	0.177983	-0.154151	-0.053346	0.125163	-0.0833816	0.0132452	East Riding of Yorkshire		-23.7143	6.57143	114.429	-27.4286	-27.1429	9	17	48	-0.145138	16.0742	15.9748	54.0984	-21.3115	22.2222	-1.53483	20.4619	12.763	29.6703	26.7708	19.5553	21.5962	20.4969	93.8462	25.0836	19.8061	24.7423	-0.43592	11.215	13.4503	11.032	44.6429
10	E06000011	East Riding of Yorkshire	-0.66195	53.8811	East Riding of Yorkshire_	2021-05-09	92	85	68.5	41.1	-0.332134	-0.231329	-0.273293	-0.208545	-0.111918	-0.0988458	East Riding of Yorkshire		-16.8571	7.85714	127.571	-19.2857	-17.7143	6.28571	18	49	-0.424328	21.1332	15.0127	5.6338	20	31.5789	16.0248	-4.14104	27.3292	31.2883	19.981	25.0164	55.2239	7.81563	78.0127	15.4098	25.4422	-0.900901	7.42115	18.529	3.26087	17.5799	22.5806
10	E06000011	East Riding of Yorkshire	-0.66195	53.8811	East Riding of Yorkshire_	2021-05-16	66	69	70.4	46.7	0.100805	0.0588405	0.405465	0.0966268	0.109699	0.448025	East Riding of Yorkshire		-8.14286	6.85714	119	-15.1429	-16.4286	5.14286	19	50	-5.27704	20.3456	5.72687	12.4088	-6.84932	-15	15.3086	6.11584	20.1102	19.2118	30.5593	21.7957	53.4442	13.7931	92.1649	75	24.8434	8.3004	14.4531	18	0.540541	12.5141	6.25
10	E06000011	East Riding of Yorkshire	-0.66195	53.8811	East Riding of Yorkshire_	2021-05-23	73	76	72.3	51.6	-0.0419642	0.30466	0.636794	0.0130721	0.351398	0.59652	East Riding of Yorkshire		0.714286	11.2857	161.571	-10.1429	-17.2857	4.28571	20	51	-5.05618	17.3672	12.6029	-17.4419	4.91803	23.0769	11.5152	3.81282	26.5306	6.72646	25.4154	17.5299	32.8358	-1.10294	66.6041	45.6604	23.845	6.30631	13.6187	18.1684	21.1429	3.22581	-11.1111
10	E06000011	East Riding of Yorkshire	-0.66195	53.8811	East Riding of Yorkshire_	2021-05-30	70	77	73.5	55.2	0.346625	0.678758	1.27696	0.338326	0.583448	1.45225	East Riding of Yorkshire		24.2857	20.2857	303.571	3	-32.8571	5.42857	21	52	-7.19132	10.6899	1.74594	3.3557	-5.08475	36.8421	12.1281	9.23143	18.3727	33.3333	25.937	12.0735	-17.2196	4.72441	97.6471	6.75676	12.4118	6.84932	16.0784	0.826446	-20.603	-0.441501	47.1698
10	E06000011	East Riding of Yorkshire	-0.66195	53.8811	East Riding of Yorkshire_	2021-06-06	99	108	75.5	58.7	0.332134	0.930333	1.82488	0.245122	1.11393	1.84143	East Riding of Yorkshire		10.5714	15.5714	198.571	-5.42857	-14.8571	3.85714	22	53	10.7776	13.0435	2.05811	53.4884	1.88679	4.16667	23.3251	22.6328	4.09836	8.08081	10.2877	21.745	-8.13743	-1.98413	64.3892	4.18006	12.1649	-15.6118	-0.0923361	12.9683	-4.61538	8.96861	-3.77358
10	E06000011	East Riding of Yorkshire	-0.66195	53.8811	East Riding of Yorkshire_	2021-06-13	138	138	77.4	61.3	0.598199	1.49274	2.06024	0.868804	1.59631	2.23126	East Riding of Yorkshire		7.57143	13.8571	177.571	-8.14286	-14.7143	4	23	54	17.0124	9.85704	3.91548	76.2963	12.5	47.619	6.72748	52.0563	15.748	-9.54774	10.8604	12.1639	-33.1639	1.0453	64.257	18.9781	5.47945	-7.35931	16.9169	11.3233	-1.02041	-3.06627	-11.6883
10	E06000011	East Riding of Yorkshire	-0.66195	53.8811	East Riding of Yorkshire_	2021-06-20	251	329	79.4	62.8	0.894542	1.46204	2.07994	0.727505	1.36246	1.91549	East Riding of Yorkshire		8.71429	11	170.143	-11.2857	-14.5714	4.42857	24	55	4.47761	12.5096	-5.88235	37.5	13.2075	15.5556	17.4061	39.1357	39.9478	8.16327	21.705	11.4604	0.75188	21.0084	86.8922	12.1795	15.0178	7.89474	10.3314	2.07792	16.0221	6.9869	22.8346
10	E06000011	East Riding of Yorkshire	-0.66195	53.8811	East Riding of Yorkshire_	2021-06-27	614	681	80.9	64.5	0.567495	1.1854	1.1078	0.634952	1.18799	0.810767	East Riding of Yorkshire		7.85714	11.7143	170.286	-12.1429	-15.5714	4.14286	25	56	-3.04636	25.7882	1.221	-15.6863	10.6383	20.8333	15.6984	27.1071	35.4559	16.6667	28.6245	12.2016	-32.6174	6.82196	89.4958	5.73248	23.5119	20.7547	17.8645	11.1111	44.3709	10.4545	37.1901
10	E06000011	East Riding of Yorkshire	-0.66195	53.8811	East Riding of Yorkshire_	2021-07-04	1083	1285	81.8	66.3	0.617902	0.540304	0.0155752	0.553035	0.175815	-0.165499	East Riding of Yorkshire		7	12	173.857	-10.2857	-16.2857	5.14286	26	57	-7.11409	18.1323	10.1373	-9.89011	33.3333	2.43902	14.5585	14.8032	43.2353	10.8808	15.7201	12.9363	24.612	28.655	96.281	10.231	23.0075	6.95652	4.9049	-2.10526	36.7232	11.8182	12.7273
10	E06000011	East Riding of Yorkshire	-0.66195	53.8811	East Riding of Yorkshire_	2021-07-11	2009	2234	82.2	67.8	-0.0775984	-0.602327	-0.517819	-0.37722	-0.718534	-0.564777	East Riding of Yorkshire		7.85714	13.4286	199.857	-9	-17.7143	5.14286	27	58	-0.431655	12.4816	3.24254	8.96552	57.4468	40	14.0073	22.9201	20.108	39.5062	14.549	18.5393	17.8723	36.9295	6.17907	10.6796	16.5563	1.32159	10.2692	11.4525	10.7527	-3.44828	-21.1268
10	E06000011	East Riding of Yorkshire	-0.66195	53.8811	East Riding of Yorkshire_	2021-07-18	1859	1532	82.6	69.5	-0.524729	-0.44022	-0.404927	-0.341314	-0.187557	-0.170383	East Riding of Yorkshire		16.5714	16.5714	239.286	-3.85714	-18.7143	4.85714	28	59	7.10227	20.3364	5.97109	-6.74157	64.4444	54.2857	3.90533	36.2135	16.8237	-2.83019	20.7235	7.23684	-2.22045e-14	19.1837	41.3238	16	16.3192	1.2987	2.7833	7.5067	16.7702	0.533618	14.9254
10	E06000011	East Riding of Yorkshire	-0.66195	53.8811	East Riding of Yorkshire_	2021-07-25	1100	1089	83	71	0.0845082	0.119801	0.205535	0.153757	0.170932	0.224428	East Riding of Yorkshire		20.2857	13.5714	236.857	-7.28571	-24	5.57143	29	60	3.54223	17.1827	-0.236407	10.9948	11.1111	22.7273	0.470588	24.9616	23.1746	-10.2703	15.6132	14.9573	28.3582	-21.9373	79.2952	11.7845	11.3537	-10.3734	11.3725	5	26.4865	2.59179	22.9358
10	E06000011	East Riding of Yorkshire	-0.66195	53.8811	East Riding of Yorkshire_	2021-08-01	1197	1270	83.2	72.5	0.035293	0.121027	0.103856	0.0171745	0.0706713	0.000787092	East Riding of Yorkshire		23.7143	14.1429	256.714	-6.85714	-25.8571	5.28571	30	61	5.93343	19.4922	1.89546	-21.1111	46.1538	-10.2041	15.0282	2.16992	23.6413	6.66667	17.2093	8.76011	57.1754	-1.25224	96.1905	8.8968	18.4722	-2.95359	11.6935	5.81867	24.5714	4.24107	42.268
10	E06000011	East Riding of Yorkshire	-0.66195	53.8811	East Riding of Yorkshire_	2021-08-08	1240	1292	83.6	74.3	0.0857337	0.0685627	0.119931	0.0534967	-0.0163874	0.161202	East Riding of Yorkshire		27.5714	16.2857	286.143	-1.28571	-24.4286	4.28571	31	62	6.35155	20.0561	7.70156	9.93377	25.4902	-11.5385	13.0751	9.75323	21.004	25.1397	14.0967	7.74072	6.84932	9.85401	65.8849	46.1538	15.6627	7.31707	1.88679	6.40523	24.1758	4.33839	-3.7594
10	E06000011	East Riding of Yorkshire	-0.66195	53.8811	East Riding of Yorkshire_	2021-08-15	1351	1363	84.1	75.8	-0.017171	0.0341976	0.0734733	-0.0698842	0.107706	-0.0260141	East Riding of Yorkshire		25	15.5714	263.571	-5.85714	-24.2857	4.71429	32	63	13.4868	18.798	-1.34983	7.14286	143.243	-53.1915	13.981	15.8537	12.2396	4.4335	15.1273	10.9635	26.8409	19.9161	136.952	122.5	10.6032	-13.3858	12.6135	19.337	29.3478	0.972973	25.8065
10	E06000011	East Riding of Yorkshire	-0.66195	53.8811	East Riding of Yorkshire_	2021-08-22	1328	1271	84.6	77.1	0.0513686	0.0906443	-0.218823	0.17759	0.0438701	-0.263073	East Riding of Yorkshire		27.7143	17	277.571	-0.428571	-24.8571	4.42857	33	64	10.1351	23.4568	12.4624	47.6923	100	12.1951	-7.41097	20.328	9.77242	-2.26244	23.6038	10.2757	16.0093	34.1121	140.265	155.016	20.6044	15.3226	11.0429	21.8618	-16.4319	8.55188	27.7778
10	E06000011	East Riding of Yorkshire	-0.66195	53.8811	East Riding of Yorkshire_	2021-08-29	1398	1518	84.9	78.4	0.0392757	-0.270192	-0.163614	-0.13372	-0.440662	-0.147367	East Riding of Yorkshire		23.2857	11.7143	223.714	-9.85714	-29.8571	5.42857	34	65	-10.0346	13.2374	-8.40289	11.8881	90.2439	27.2727	3.72041	0.575658	22.239	6.66667	2.92847	2.72021	36.3868	23.7251	72.0339	16.8459	6.33423	-9.16335	6.50651	2.35784	1.44928	-5.54926	1.6129
10	E06000011	East Riding of Yorkshire	-0.66195	53.8811	East Riding of Yorkshire_	2021-09-05	1454	1328	85.2	79.4	-0.309467	-0.202889	-0.115808	-0.306943	-0.0136469	-0.13698	East Riding of Yorkshire		20.5714	14.2857	193	-2.28571	-17	3.42857	35	66	4.20168	13.253	10.6926	15.1079	117.391	-9.09091	14.4564	30.2781	14.9718	-5.45455	17.1358	8.56769	15.9145	26.3158	73.1602	15.6863	10.7449	7.25806	1.69154	9.26966	-0.487805	6.44444	-31.1321
10	E06000011	East Riding of Yorkshire	-0.66195	53.8811	East Riding of Yorkshire_	2021-09-12	1067	977	85.3	80.1	0.106578	0.19366	0.277319	0.293296	0.169963	0.428067	East Riding of Yorkshire		16.5714	12.4286	167.286	-2.85714	-17.2857	3.14286	36	67	34.9241	11.9149	4.79751	51.6129	123.529	-2.32558	9.60854	33.7573	-6.74699	34.0426	11.7424	5.40881	33.7931	9.16179	40.3377	-10.6599	7.80328	1.7094	17.5781	18.7773	0.961538	28.4722	-3.4965
10	E06000011	East Riding of Yorkshire	-0.66195	53.8811	East Riding of Yorkshire_	2021-09-19	1187	1310	85.4	80.5	0.0870816	0.170741	0.266826	-0.123333	0.134771	0.204342	East Riding of Yorkshire		15.7143	12.4286	155.571	-4.14286	-16.8571	3.28571	37	68	10.6029	18.1616	6.77749	22.2222	61.9048	27.2727	-0.21322	28.8912	7.88043	13	15.5597	3.88783	26.8966	27.2349	68.3594	-14.6893	10.5866	-2.78884	20.5285	3.207	3.5533	16.4835	21.3675
10	E06000011	East Riding of Yorkshire	-0.66195	53.8811	East Riding of Yorkshire_	2021-09-26	1295	1158	85.6	80.8	0.0836596	0.179744	0.18425	0.258104	0.327675	0.247373	East Riding of Yorkshire		7.71429	8	93.7143	-10.5714	-16.8571	4.28571	38	69	14.8387	16.8675	8.38284	7.46269	66.2338	-2.22222	5.36131	23.1153	11.7066	5.69948	23.0029	5.57335	2.74914	13.6364	50.2846	0.934579	9.23379	7.31707	12.8151	9.90712	8.16327	11.6334	1.53846
10	E06000011	East Riding of Yorkshire	-0.66195	53.8811	East Riding of Yorkshire_	2021-10-03	1408	1499	85.7	81	0.0960847	0.100591	0.0876622	0.0695709	-0.0107312	0.0770105	East Riding of Yorkshire		9.85714	6.57143	104.714	-12	-16.1429	3.42857	39	70	15.814	18.3988	2.82337	18.2609	63.1579	-2.5641	2.03593	15.5216	-2.33161	15.2174	17.1387	6.08696	22.4215	23.1707	60	8.81459	2.82776	-5.9322	4.79042	7.109	15.7895	7.15935	27.8195
10	E06000011	East Riding of Yorkshire	-0.66195	53.8811	East Riding of Yorkshire_	2021-10-10	1550	1607	86.2	81.2	0.00450596	-0.00842247	-0.0188869	-0.080302	0.00743959	-0.129362	East Riding of Yorkshire		8.57143	8.28571	110.143	-8.85714	-15.8571	3.42857	40	71	0.223714	8.09289	2.00907	26.9841	75.3086	16.6667	7.52688	24.307	24.2953	-5.82524	-8.82779	2.00388	31.4168	21.5447	64.7706	35.5263	1.82768	-10.2881	0.289855	5.18293	6.38298	-4.46809	31.0924
10	E06000011	East Riding of Yorkshire	-0.66195	53.8811	East Riding of Yorkshire_	2021-10-17	1557	1483	86.6	81.4	-0.0129284	-0.0233929	-0.033968	0.0877416	-0.0490599	0.0506188	East Riding of Yorkshire		5.57143	7.71429	92.8571	-13.8571	-16.8571	4.14286	41	72	3.4632	10.7016	-1.61491	15.3846	75.3086	2.43902	7.1345	23.9833	10.5624	-5.71429	16.3508	2.4825	21.4137	21.8623	63.3218	26.3473	3.861	4.10959	7.8629	0.745156	18.0851	2.99667	-0.645161
10	E06000011	East Riding of Yorkshire	-0.66195	53.8811	East Riding of Yorkshire_	2021-10-24	1537	1619	86.8	81.6	-0.0104645	-0.0210396	-0.534082	-0.136802	-0.0371229	-1.00437	East Riding of Yorkshire		17.2857	12.4286	154.857	-15.1429	-26.5714	5	42	73	10	17.5528	-1.53468	15.3153	84.6154	37.1429	6.72646	25.9574	13.4163	22.2222	13.8505	7.44467	30.6533	37.0933	91.6509	22.4852	7.24441	-1.21457	8.18713	7.29483	11.828	-1.84758	38.2716
10	E06000011	East Riding of Yorkshire	-0.66195	53.8811	East Riding of Yorkshire_	2021-10-31	1521	1412	87.3	81.8	-0.0105751	-0.523618		0.0996787	-0.867568		East Riding of Yorkshire		1.14286	7.42857	53.2857	-16.2857	-17.2857	4.71429	43	74	0.699301	27.4854	-4.58606	19.6262	75	-46.3415	12.963	22.246	19.382	17.0213	8.51165	8.48126	53.1579	8.8968	131.263	51.1111	5.42438	7.173	8.72093	8.12408	9.57447	-1.41458	150.769
10	E06000011	East Riding of Yorkshire	-0.66195	53.8811	East Riding of Yorkshire_	2021-11-07	1505	1560	87.6	81.9	-0.513043			-0.967247			East Riding of Yorkshire		4.85714	8.71429	59.8571	-16.1429	-17.2857	4.28571	44	75	-7.07965	9.68198	0.25641	18.0328	56	-27.5862	10.0592	27.4229	6.55738	-1.38249	16.074	1.2844	41.3333	31.5385	70.751	12.6582	2.56082	8.84956	7.93037	1.2012	16.2791	-6.91434	11.5942
10	E06000011	East Riding of Yorkshire	-0.66195	53.8811	East Riding of Yorkshire_	2021-11-14	901	593	87.6	82							East Riding of Yorkshire		8	8	66	-10	0	0		76
11	E06000012	North East Lincolnshire	-0.13911	53.5233	North East Lincolnshire_	2020-06-07	5	13	0	0	-0.916291	-1.60944	2.00148	-1.17865	-1.46634	-1.8718	North East Lincolnshire		-54.8571	-13.5714	-6.57143	-37.8571	-31.2857	12.8571	23	1	18.4388	-1.32404	57.8608	30.3571	-29.697	-23.3607	-6.2201	-1.61064	-8.23212	22.093	3.83704	8.59155	-36.983	-3.29289	-6.98529	5.83942	2.10526	-26.3158	2.07021	0.699301	10.6796	-8.99001	7.21649
11	E06000012	North East Lincolnshire	-0.13911	53.5233	North East Lincolnshire_	2020-06-14	2	4	0	0	-0.693147	2.91777	0.693147	-0.287682	-0.693147	-0.693147	North East Lincolnshire		-43.7143	-8.14286	40.2143	-28	-29	10.9286	24	2	4.31373	8.56313	49.4139	-21.9858	-31.0345	-28.5578	-6.4133	-28.7323	-21.466	22.2857	14.1736	-3.72272	-13.3803	-13.5922	9.40499	-23.2258	16.0615	-22.3301	0.743494	9.70588	10.5528	-9.04704	-32.2581
11	E06000012	North East Lincolnshire	-0.13911	53.5233	North East Lincolnshire_	2020-06-21	1	3	0	0	3.61092	1.38629	0	-0.405465	-0.405465	0.510826	North East Lincolnshire		-38.7143	-5.14286	69.5714	-21.1429	-27.8571	9.42857	25	3	18.4783	3.37584	45.2003	-27.3885	-29.9435	-9.48122	11.6981	-1.41844	30.6189	-19.3878	19.6177	3.21285	-35.4054	27.2349	30.8534	-35.5556	15.3409	-4.6595	11.0116	3.58566	4.65116	-10.8796	-15.873
11	E06000012	North East Lincolnshire	-0.13911	53.5233	North East Lincolnshire_	2020-06-28	37	2	0	0	-2.22462	-3.61092	-2.00148	0	0.916291	0.405465	North East Lincolnshire		-38.1429	-7.57143	33.5714	-27.1429	-26.5714	10.2143	26	4	39.251	-4.48585	29.1771	16.5468	-20.2492	-11.1965	12.8911	29.0872	5.70108	-12.9534	11.8519	4.17551	-13.1004	34.9206	9.80392	-9.02778	4.48179	-10.0372	13.676	8.48806	26.8817	-9.48276	-27.5862
11	E06000012	North East Lincolnshire	-0.13911	53.5233	North East Lincolnshire_	2020-07-05	4	2	0	0	-1.38629	0.223144	-0.287682	0.916291	0.405465	0.693147	North East Lincolnshire		-32.4286	-7	79.6429	-18.8571	-25.7143	8.14286	27	5	34.8214	10.3352	36.1781	2.4	-12	9.65732	4	5.60594	13.3231	-6.74157	19.474	-0.390625	-12.3288	22.0339	-25.8065	16.7286	16.4286	-8.84354	-1.23023	2.91262	39.4231	-16.8662	-10.4478
11	E06000012	North East Lincolnshire	-0.13911	53.5233	North East Lincolnshire_	2020-07-12	1	5	0	0	1.60944	1.09861	1.09861	-0.510826	-0.223144	-0.916291	North East Lincolnshire		-24.8571	-6.71429	83.2143	-13.8571	-25	6.85714	28	6	7.10059	0.875421	32.9098	-12.5926	-6.52174	128.571	16.7102	-5.58956	-10.1449	-23.7209	11.9198	0.550206	-6.1144	9.76139	13.9241	32.1033	9.01408	21.0938	-3.26188	0.518135	28.5714	-19.4617	-6.2069
11	E06000012	North East Lincolnshire	-0.13911	53.5233	North East Lincolnshire_	2020-07-19	5	3	0	0	-0.510826	-0.510826	0.182322	0.287682	-0.405465	1.20397	North East Lincolnshire		-20.1429	-6.57143	79.8571	-13	-25.4286	6.42857	29	7	12.9477	10.4916	54.4612	-8.07453	-19.2308	70.7006	33.0818	-0.98464	31.5118	15.2542	24.8171	8.45272	-4.32802	-7.43551	21.0643	0.383142	10.0351	0.429185	4.1048	7.81671	-1.2766	-15.8482	74.4186
11	E06000012	North East Lincolnshire	-0.13911	53.5233	North East Lincolnshire_	2020-07-26	3	4	0	0	0	0.693147	0.980829	-0.693147	0.916291	0.405465	North East Lincolnshire		-17.5714	-6.42857	104.5	-13.5714	-26.5714	5.85714	30	8	5.35714	6.61213	45.6047	-37.3333	-32.1839	-1.17647	1.65877	-12.4221	13.2824	6.81818	21.1019	12.3644	13.5514	34.6939	6.16302	7.0632	7.6412	-21.9048	8.95238	9.54357	11.1111	4.03691	37.7358
11	E06000012	North East Lincolnshire	-0.13911	53.5233	North East Lincolnshire_	2020-08-02	3	2	0	0	0.693147	0.980829	0.693147	1.60944	1.09861	1.09861	North East Lincolnshire		-10.7143	-6.71429	139	-12.5714	-27.2857	4.85714	31	9	16.6917	3.30411	26.6937	-9.82659	-38.1153	-12.5683	7.28793	-0.485618	11.6844	14.7541	16.4902	27.0073	41.1141	5.26316	17.5439	22.4138	11.4667	-4.47761	1.7842	-0.769231	35.1111	-5.44662	-5.51181
11	E06000012	North East Lincolnshire	-0.13911	53.5233	North East Lincolnshire_	2020-08-09	6	10	0	0	0.287682	0	0	-0.510826	-0.510826	0.262364	North East Lincolnshire		-8.14286	-8.28571	106.429	-16.8571	-26.7143	5	32	10	21.28	-7.29927	8.49202	-4.8951	-23.5955	-18.3673	10.2286	14.0951	-4.42478	-4.80769	11.3052	12.6174	-9.05172	27.6498	13.8322	22.5532	-1.42239	0	5.01319	-4.79798	22.0339	15.693	-13.3758
11	E06000012	North East Lincolnshire	-0.13911	53.5233	North East Lincolnshire_	2020-08-16	8	6	0	0	-0.287682	-0.287682	0.693147	0	0.77319	0.77319	North East Lincolnshire		-19.0769	-11.6538	55.1923	-19.2308	-29.1429	5	33	11	44.2017	3.97842	9.95671	0.840336	-21.1823	-24.5283	-2.22045e-14	5.89755	31.9588	-11.3043	10.5447	11.728	2.10773	36.8664	17.6734	-11.1111	10.2853	-19.346	3.3101	10.5344	1.72414	8.49377	-18.9873
11	E06000012	North East Lincolnshire	-0.13911	53.5233	North East Lincolnshire_	2020-08-23	6	6	0	0	0	0.980829	0.916291	0.77319	0.77319	0.916291	North East Lincolnshire		-16.9231	-10.8462	67.3077	-12.7692	-34.1429	5.28571	34	12	35.182	2.06529	18.038	-0.826446	-39.3443	-23.9905	6.68151	10.3335	8.71632	6.59898	7.11575	17.862	27.7628	8.13953	34.1067	32.2581	11.1851	11.6438	18.5874	15.9184	8.33333	3.7037	1.69492
11	E06000012	North East Lincolnshire	-0.13911	53.5233	North East Lincolnshire_	2020-08-30	6	13	0	0	0.980829	0.916291	1.92181	0	0.143101	1.17272	North East Lincolnshire		-14.7692	-10.0385	79.4231	-6.30769	-35.6667	4.42857	35	13	33.6117	12.8883	20.5158	-6.66667	-22.7273	-23.445	6.34146	15.377	-2.50368	7.8341	5.48278	5.09383	4.54545	-2.88066	23.299	-9.02527	2.08605	-21.7105	2.97952	6.14035	25.2427	-5.60538	3.5461
11	E06000012	North East Lincolnshire	-0.13911	53.5233	North East Lincolnshire_	2020-09-06	16	13	0	0	-0.0645385	0.940983	1.15924	0.143101	1.17272	1.97835	North East Lincolnshire		-13.5165	-9.39011	88.5769	0.307692	-23.619	3.14286	36	14	4.79705	1.93548	24.7884	28.5714	16.9811	-22.8916	6.63616	32.796	-16.3793	-9.50226	13.8219	3.10391	3.92157	16.8279	-2.22045e-14	20.1995	3.26633	17.5182	7.3741	1.34933	0	-0.576701	3.7037
11	E06000012	North East Lincolnshire	-0.13911	53.5233	North East Lincolnshire_	2020-09-13	15	15	0	0	1.00552	1.22378	2.60022	1.02962	1.83524	2.78912	North East Lincolnshire		-10.4286	-6.28571	97.8571	5.57143	-18.4286	3	37	15	19.6881	2.53672	20.9107	4.5045	25.7143	-6.79612	-11.7196	37.5	7.8056	6.80628	0.720072	16.463	-2.10773	7.74775	8.62745	4.64396	20	-13.9932	7.72093	21.9136	17.4757	-4.83351	-24.031
11	E06000012	North East Lincolnshire	-0.13911	53.5233	North East Lincolnshire_	2020-09-20	41	42	0	0	0.218254	1.5947	2.02943	0.805625	1.7595	2.18122	North East Lincolnshire		-15	-5.71429	38.1429	-9.14286	-18	4.28571	38	16	21.6783	8.40029	19.2705	42.8571	16.2162	-37.4083	23.0366	42.0805	7.32436	35.4037	9.13393	5.50162	-15.1184	15.547	-3.63951	-6.50155	10.8055	-5.51724	7.44681	11.5016	-9.78723	10.9339	34.4538
11	E06000012	North East Lincolnshire	-0.13911	53.5233	North East Lincolnshire_	2020-09-27	51	94	0	0	1.37644	1.81118	2.32584	0.953873	1.3756	1.78285	North East Lincolnshire		-12.2857	-4.28571	42.7143	-9	-15.1429	4	39	17	25.6724	7.84593	31.9399	-1.0101	-36.7347	-19.4969	-5.29876	23.1099	-7.15288	-1.0101	2.22045e-14	10.7215	-9.12779	22.0077	26.9962	6.96203	4.06714	-22.5352	3.72389	4.4164	7.6087	1.32743	-8.21918
11	E06000012	North East Lincolnshire	-0.13911	53.5233	North East Lincolnshire_	2020-10-04	202	244	0	0	0.434735	0.9494	1.21823	0.421726	0.828981	1.1027	North East Lincolnshire		-14.1429	-5.14286	37.2857	-5.57143	-14.8571	4.71429	40	18	23.9437	-1.42672	21.4505	6.54206	-24.4444	27.4336	-5.61056	9.18526	2.87356	10.4478	-19.4415	6.89655	-7.75348	5.66038	1.01695	21.9355	13.8462	4.11985	-2.11592	8.89894	12.2995	-6.79825	-19.1176
11	E06000012	North East Lincolnshire	-0.13911	53.5233	North East Lincolnshire_	2020-10-11	312	372	0	0	0.514664	0.783492	1.1547	0.407256	0.680977	1.00572	North East Lincolnshire		-16.4286	-5.28571	39.4286	-10.7143	-15.5714	5.42857	41	19	19.715	4.7749	8.75521	-1.75439	-5.40541	2.85714	8.29384	8.89349	2.18978	36.9048	8.75976	4.28477	-13.5593	34.749	29.4533	29.5775	13.2028	4.98084	2.52252	-19.8887	46.0526	-1.29564	-12.7517
11	E06000012	North East Lincolnshire	-0.13911	53.5233	North East Lincolnshire_	2020-10-18	522	559	0	0	0.268827	0.640037	0.560163	0.273721	0.598463	0.415551	North East Lincolnshire		-16.1429	-5.71429	37.8571	-14.4286	-18.1429	6.14286	42	20	6.19469	3.83598	5.57746	0	-31.0345	5.6	-8.42825	5.16432	1.0279	13.1868	12.6354	9.43144	21.4286	27.6768	23.5294	-9.09091	2.29592	-3.20285	16.2544	1.21951	8.26446	6.8525	3.3557
11	E06000012	North East Lincolnshire	-0.13911	53.5233	North East Lincolnshire_	2020-10-25	683	735	0	0	0.37121	0.291336	0.0130911	0.324742	0.14183	-0.139966	North East Lincolnshire		-12.8571	-4.57143	39	-20.1429	-24.2857	7.28571	43	21	5.21327	3.49835	7.30235	60	9.85915	-12.2581	0.714286	12.8312	-2.83159	25.5556	13.9042	3.83322	4.45545	20.2335	28.9362	-2.95359	9.78193	29.8387	16.8367	17.4051	35.9223	-16.3599	0.729927
11	E06000012	North East Lincolnshire	-0.13911	53.5233	North East Lincolnshire_	2020-11-01	990	1017	0	0	-0.0798744	-0.358119	-0.903744	-0.182912	-0.464708	-1.05532	North East Lincolnshire		-24.4286	-8.85714	5.57143	-21	-22.7143	8.57143	44	22	16.9231	-4.25258	19.3606	-21.1538	-50	-27.4194	0.861009	6.68092	-21.1796	-15.0943	47.7106	-4.84183	-0.45045	0.948767	0.3861	4.61538	-0.620347	-13.7255	1.37694	0.451128	-2.18341	-27.3719	19.1489
11	E06000012	North East Lincolnshire	-0.13911	53.5233	North East Lincolnshire_	2020-11-08	914	847	0	0	-0.278245	-0.823869	-1.17592	-0.281796	-0.872404	-1.24453	North East Lincolnshire		-49.1429	-15.7143	-1.42857	-29.1429	-28.8571	11.1429	45	23	14.023	-1.88172	8.83945	39.2405	-39.4958	-14.5763	8.32328	0	-11.1748	1.88679	71.9265	-10.4478	-17.9775	7.34463	-1.31579	26.6409	1.93939	10.4247	-7.23104	-13.75	19.8068	-6.20525	13.2743
11	E06000012	North East Lincolnshire	-0.13911	53.5233	North East Lincolnshire_	2020-11-15	692	639	0	0	-0.545625	-0.897679	-1.18773	-0.590608	-0.962736	-1.22346	North East Lincolnshire		-45.5714	-12.4286	-4.28571	-28	-27.8571	10.7143	46	24	37.7049	19.065	23.3415	3.8961	-58.0952	-39.1304	-1.3363	5.70801	8.33333	3.41463	29.7048	14.8005	-61.3079	18.7817	27.1545	-7.35294	23.424	13.7931	-1.41593	27.2109	86.3354	-4.51128	64.9123
11	E06000012	North East Lincolnshire	-0.13911	53.5233	North East Lincolnshire_	2020-11-22	401	354	0	0	-0.352054	-0.642103	-0.894095	-0.372129	-0.632855	-0.698813	North East Lincolnshire		-42.7143	-8.14286	-9.14286	-26.8571	-26.2857	10.5714	47	25	49.7207	10.0132	24.5666	-3.00752	-70.4036	-15.5556	-1.2749	10.3144	24.1263	3.55872	33.7061	14.8482	-16.4604	1.76796	47.2	-9.7852	11.9461	-11.3164	2.30906	34.4952	7.48663	11.6871	19.0217
11	E06000012	North East Lincolnshire	-0.13911	53.5233	North East Lincolnshire_	2020-11-29	282	244	0	0	-0.290049	-0.542041	-0.44895	-0.260726	-0.326684	-0.415764	North East Lincolnshire		-29	-4	-27.2857	-24.2857	-21.4286	9.14286	48	26	36	16.0139	18.3498	6.12245	-61.6114	7.8125	-4.10217	5.65897	9.12088	29.9296	23.5056	17.4935	-11.3182	-1.12486	32.4251	42.1053	17.5422	21.831	9.33165	7.31707	3.0888	-3.06859	-13.1148
11	E06000012	North East Lincolnshire	-0.13911	53.5233	North East Lincolnshire_	2020-12-06	211	188	0.111111	0	-0.251992	-0.158901	0.107727	-0.065958	-0.155038	0.401913	North East Lincolnshire		-21	-1	-22.5714	-20.7143	-19	7.85714	49	27	59.2105	27.1136	24.0572	-2.5641	-72.6236	-30.1242	-12.8393	9.00037	10.3343	6.90909	31.7073	13.4843	5.5814	-5.54885	32.3077	39.6694	21.3568	-3.38983	16.9104	23.4017	15.3061	-1.89819	36.9942
11	E06000012	North East Lincolnshire	-0.13911	53.5233	North East Lincolnshire_	2020-12-13	164	176	1.4	0	0.0930904	0.359719	0.44921	-0.0890796	0.467871	0.350977	North East Lincolnshire		-20.4286	3.85714	-20.2857	-19.8571	-18.5714	7.57143	50	28	60.181	8.54983	21.6288	9.61538	-57.9439	13.4259	-5.81897	15.8061	19.4539	1.37931	43.8636	21.2934	12.812	-9.91848	92.7852	13.9535	31.0709	-16.2218	21.1688	5.58659	-10.7843	1.72727	39.1566
11	E06000012	North East Lincolnshire	-0.13911	53.5233	North East Lincolnshire_	2020-12-20	180	161	2.6	0	0.266629	0.356119	0.154151	0.55695	0.440057	0.128082	North East Lincolnshire		-33.8571	-5.71429	-19	-36.7143	-44	12.2857	51	29	-5.35714	10.7955	8.49315	61.7647	-68.8462	56.4417	-25.8026	8.37638	67.6609	2.6616	33.9525	31.4727	19.0283	8.36653	81.2392	30	22.0997	32.7586	18.5484	7.22892	74.026	2.6824	35.0993
11	E06000012	North East Lincolnshire	-0.13911	53.5233	North East Lincolnshire_	2020-12-27	235	281	4	0.111111	0.0894906	-0.112478	-0.371989	-0.116894	-0.428869	-0.526367	North East Lincolnshire		-37.4286	-14.2857	1.85714	-43.5714	-51.8571	16.8571	52	30	-47.5779	1.39555	0.341686	2	-75.6757	25.7622	-17.7061	-4.92527	4.14692	17.551	-8.76866	-9.62998	-16.3009	-15.4412	32.2339	9.40171	-2.43013	2.42291	-11.1176	7.80809	21.1538	-14.6691	-23.0366
11	E06000012	North East Lincolnshire	-0.13911	53.5233	North East Lincolnshire_	2021-01-03	257	250	5.2	1.3	-0.201969	-0.46148	-0.49922	-0.311975	-0.409473	-0.531028	North East Lincolnshire		-50.7143	-15.4286	-22.8571	-35.5714	-30.7143	12.8571	53	31
11	E06000012	North East Lincolnshire	-0.13911	53.5233	North East Lincolnshire_	2021-01-10	210	183	7.7	1.8	-0.259511	-0.297252	-0.170958	-0.0974984	-0.219054	-0.0736877	North East Lincolnshire		-58	-21.1429	-23	-37.1429	-32.8571	12.5714	01	32	12.9199	6.79748	3.89744	40	-69.8795	38.0952	5.52424	9.541	15.534	34.8837	23.1214	3.1856	27.4463	21.4844	68.7783	20.9486	11.3842	29.7959	15.645	1.92308	25.8216	20.2473	48
11	E06000012	North East Lincolnshire	-0.13911	53.5233	North East Lincolnshire_	2021-01-17	162	166	12.1	1.9	-0.0377403	0.0885534	-0.0441712	-0.121555	0.0238106	-0.0243915	North East Lincolnshire		-57.7143	-19.8571	-30.4286	-32.5714	-33	12.1429	02	33	19.685	5.83501	31.1841	12.3596	-61.2403	-12.6437	11.6608	22.7418	-4.14634	25.5556	23.7542	10.4801	1.1655	21.7726	74.4681	9.09091	16.6341	6.71141	14.0845	22.0183	29.703	-1.86335	-3.0303
11	E06000012	North East Lincolnshire	-0.13911	53.5233	North East Lincolnshire_	2021-01-24	156	147	17.2	1.9	0.126294	-0.00643089	0.131928	0.145366	0.0971637	0.366154	North East Lincolnshire		-56.1429	-16.2857	-47.1429	-32	-32.2857	12	03	34	30.8886	17.8157	35.0714	-10.4762	-60	-11.1111	19.656	26.5929	-7.79392	21.4953	30.1122	0.53286	10.2515	19.4346	79.1232	12.0879	17.8867	6.93069	13.0506	42.7711	23.3831	3.08261	47.7477
11	E06000012	North East Lincolnshire	-0.13911	53.5233	North East Lincolnshire_	2021-01-31	177	170	22.6	1.9	-0.132725	0.00563382	0.175708	-0.0482021	0.220788	0.100644	North East Lincolnshire		-55.4286	-15.2857	-34.1429	-32.4286	-31.7143	11.5714	04	35	15.4583	17.0766	34.3941	45.4545	-46.6667	-18.2796	1.79514	26.3771	23.6842	6	28.1157	0.126422	-1.7341	21.2598	72.5738	17.4242	12.3821	6.31229	17.4688	22.2892	41.5385	5.20833	36.2637
11	E06000012	North East Lincolnshire	-0.13911	53.5233	North East Lincolnshire_	2021-02-07	155	162	24.8	1.9	0.138358	0.308433	0.0982384	0.26899	0.148846	0.071459	North East Lincolnshire		-56.2857	-11.7143	-27.8571	-37.1429	-32	12	05	36	46.8702	0.192678	19.7279	100	-30.9735	-20.8333	9.95025	15.4555	23.1511	23.0769	24.3399	1.59314	15.7895	12.5628	63.2653	24.43	12.7319	7.47331	5.99156	2.27273	43.299	4.40098	-9.85915
11	E06000012	North East Lincolnshire	-0.13911	53.5233	North East Lincolnshire_	2021-02-14	178	212	31	1.9	0.170075	-0.04012	0.290487	-0.120144	-0.197531	0.115684	North East Lincolnshire		-51.1429	-10.7143	8.71429	-29.1429	-34.7143	12.1429	06	37	26.3314	6.73712	19.1061	32.7103	-69.9115	-22.2222	20.6391	19.443	0.869565	12.963	12.8302	-2.56074	0.888889	39.6304	67.5248	6.8323	2.37082	1.36986	3.44275	9.51009	8	-1.62703	12.7273
11	E06000012	North East Lincolnshire	-0.13911	53.5233	North East Lincolnshire_	2021-02-21	211	188	34.9	2	-0.210195	0.120413	-0.258108	-0.0773867	0.235829	-0.252835	North East Lincolnshire		-47.8571	-8.14286	20.4286	-22.2857	-28.8571	10.5714	07	38	30.5426	14.0127	20.1061	66.2651	-61.0169	-29.6703	11.4213	19.2212	25.117	7.04225	21.9489	20.6413	13.5371	18.8406	74.2972	36.1702	15.7768	-12.8834	7.79896	26.4305	-2.97872	14.1782	-6.94444
11	E06000012	North East Lincolnshire	-0.13911	53.5233	North East Lincolnshire_	2021-02-28	171	174	39.1	2	0.330607	-0.0479134	-0.137717	0.313215	-0.175449	-0.224581	North East Lincolnshire		-47.2857	-5.14286	0.857143	-24.7143	-27.8571	10.7143	08	39	65.4237	16.8091	29.6341	20.4545	-47.7273	-4.34783	28.4712	14.3911	28.2958	-12.7962	28.2025	24.4569	26.7327	19.2308	57.0833	18.3801	21.316	55.6561	21.7391	15.7001	18.4834	5.62347	45.2991
11	E06000012	North East Lincolnshire	-0.13911	53.5233	North East Lincolnshire_	2021-03-07	238	238	42.5	2.1	-0.37852	-0.468324	-0.635989	-0.488664	-0.537797	-0.81831	North East Lincolnshire		-46.2857	-0.714286	-6.28571	-23.4286	-25.7143	9.57143	09	40	37.3832	16.6324	19.6471	5.15464	-50.5155	-31.8182	23.2947	17.238	26.1056	-17.0732	21.7006	9.626	39	6.30631	82.6804	8.25688	19.0751	6.87023	16.3375	4.30248	-8.37004	-6.37786	-4.13223
11	E06000012	North East Lincolnshire	-0.13911	53.5233	North East Lincolnshire_	2021-03-14	163	146	47.3	2.8	-0.0898039	-0.257468	-1.0507	-0.0491327	-0.329646	-0.7495	North East Lincolnshire		-46.2857	-1.85714	8	-20.7143	-23.1429	8.71429	10	41	37.479	8.01303	18.4769	-6.93069	-41.1765	42.8571	13.3574	14.5661	12.2563	-4.58716	26.7865	20.6897	22.9665	32.6531	48.2309	13.1944	18.984	10.4693	7.38007	5.76653	21.8391	3.2491	-14.4509
11	E06000012	North East Lincolnshire	-0.13911	53.5233	North East Lincolnshire_	2021-03-21	149	139	51.8	4.3	-0.167664	-0.960895	-0.996613	-0.280514	-0.700367	-1.2209	North East Lincolnshire		-42.8571	0.142857	26.4286	-18.7143	-23.5714	8.57143	11	42	27.7108	21.3841	9.9422	-8.77193	-23.4568	-22.6994	26.1694	15.338	21.4477	11.9171	29.1294	23.7476	10.2362	30.7839	32.1311	41.1765	17.3691	-4.60526	12.0897	17.5966	5.26316	5.9789	14.0741
11	E06000012	North East Lincolnshire	-0.13911	53.5233	North East Lincolnshire_	2021-03-28	126	105	54.2	5.8	-0.793231	-0.828949	-1.25276	-0.419854	-0.940388	-1.18822	North East Lincolnshire		-39.7143	7.42857	43.6429	-12.4286	-29	8.71429	12	43	24.5528	22.449	23.7077	43.2099	-42.8571	-25.6983	7.14286	17.6806	16.5746	30.3371	35.5545	22.9223	-52.8139	36.4606	28.4211	4.82315	20.1841	30.4688	15.9664	7.07351	61.5385	8.35322	5.69106
11	E06000012	North East Lincolnshire	-0.13911	53.5233	North East Lincolnshire_	2021-04-04	57	69	55	8.1	-0.0357181	-0.459532	-0.907557	-0.520534	-0.768371	-1.18958	North East Lincolnshire		-44.4286	-8	48	-17.2857	-34.4286	10.2857	13	44	10.4874	3.93295	6.89849	4.6729	-11.1111	-25.625	19.9498	39.4792	28.6501	21.3115	23.128	10.3359	19.0731	-4.9505	47.3098	14.6853	10.296	4.41176	10.3509	16.2367	-13.2075	10.6117	-36.6667
11	E06000012	North East Lincolnshire	-0.13911	53.5233	North East Lincolnshire_	2021-04-11	55	41	55.4	12.6	-0.423814	-0.871839	-0.749237	-0.247836	-0.66905	-0.8232	North East Lincolnshire		-20.7143	3.28571	69.5	3.42857	-26.8571	6	14	45	5.80297	5.79151	13.5547	13.3858	14.7059	-8.52273	23.9649	34.4521	99.7487	23.7624	27.3973	24.6134	18.4211	32.7394	64.5038	-9.23913	20.3242	9.15033	33.991	21.2575	29.2135	15.3403	-14.2857
11	E06000012	North East Lincolnshire	-0.13911	53.5233	North East Lincolnshire_	2021-04-18	36	32	57.1	17.6	-0.448025	-0.325422	-0.149532	-0.421213	-0.575364	-0.169899	North East Lincolnshire		-20	6.85714	75.4286	13	-17.2857	4.42857	15	46	10.8466	7.23227	16.0271	13.8211	25.9259	-25.6536	15.66	5.09926	20.0561	20	31.2312	19.9226	25.4005	19.7822	125.858	5.13595	28.8112	4.18251	-13.808	11.9769	5.75916	17.1171	6.97674
11	E06000012	North East Lincolnshire	-0.13911	53.5233	North East Lincolnshire_	2021-04-25	23	21	58.5	23	0.122602	0.298493	-0.570545	-0.154151	0.251314	-0.100083	North East Lincolnshire		-21.4286	7.57143	41.4286	4	-15	4.85714	16	47	1.73103	16.655	14.6828	33.3333	5.66038	-41.4226	2.33074	27.8161	20.7154	24.6073	19.4855	16.7079	35.3448	3.30882	52.7531	28.3388	12.998	20.2952	23.6492	23.0088	16.129	13.6312	37.1429
11	E06000012	North East Lincolnshire	-0.13911	53.5233	North East Lincolnshire_	2021-05-02	26	18	59.4	25.3	0.175891	-0.693147	-0.122602	0.405465	0.0540672	0.154151	North East Lincolnshire		-26.2857	3.71429	30.1429	-5.14286	-23	7.14286	17	48	2.82486	16.3558	10.3574	24.7706	-10	-43.662	-0.45977	18.2073	32.2857	35.1955	23.2313	31.7073	1.19048	12.2807	74.3879	18.8679	19.7868	4.57516	1.44707	11.276	-13.7931	15.8901	47.541
11	E06000012	North East Lincolnshire	-0.13911	53.5233	North East Lincolnshire_	2021-05-09	31	27	60.1	31.5	-0.869038	-0.298493	0.536305	-0.351398	-0.251314	0.847298	North East Lincolnshire		-19.5714	6.42857	44.7143	3.14286	-14.1429	5	18	49	9.90237	9.89011	21.4197	-4.69799	2.94118	-42.9867	6.82635	-0.564061	18.7592	46.8927	28.6837	19.4667	64.2553	21.7213	98.7179	6.95187	23.5023	44.3983	6.84474	7.77778	18.2692	17.3862	51.7241
11	E06000012	North East Lincolnshire	-0.13911	53.5233	North East Lincolnshire_	2021-05-16	13	19	62.2	35.6	0.570545	1.40534	2.23907	0.100083	1.1987	2.07284	North East Lincolnshire		-13.2857	7.71429	40.8571	1.42857	-12.8571	3.85714	19	50	8.0429	15.1645	6.61719	-7.04225	14.7541	-42.2951	13.9759	5.39867	27.8689	19.1919	21.2308	26.8608	88.9197	17.8295	129.508	41.3249	23.9344	34.6304	15.9322	20.7283	10.6918	13.1243	29.2035
11	E06000012	North East Lincolnshire	-0.13911	53.5233	North East Lincolnshire_	2021-05-23	23	21	64.5	40.7	0.834798	1.66853	2.29385	1.09861	1.97276	2.50455	North East Lincolnshire		-7.57143	8.57143	63.7143	7	-13.7143	3	20	51	1.5299	21.7015	9.10202	-7.14286	-18.9189	-21.0762	15.3937	9.97859	25.1076	17.1598	27.1471	21.6253	13.8889	43.0353	89.7839	16.8317	20.2759	28.0899	19.8451	14.8936	-2.36967	-1.5625	30.1587
11	E06000012	North East Lincolnshire	-0.13911	53.5233	North East Lincolnshire_	2021-05-30	53	63	65.6	45.4	0.833729	1.45905	2.13673	0.874145	1.40594	2.13913	North East Lincolnshire		7.14286	9.42857	127.286	30.2857	-26.1429	3.85714	21	52	-5.34979	4.03023	6.62687	18.1818	22.0339	4.55446	19.403	17.474	15.4812	13.4831	22.6126	23.2281	-4.19355	48.2301	84.9138	47.619	12.6952	10.4247	2.75067	2.96774	1.75439	16.8675	42.5743
11	E06000012	North East Lincolnshire	-0.13911	53.5233	North East Lincolnshire_	2021-06-06	122	151	66.9	49.5	0.625325	1.303	2.06707	0.531796	1.26499	2.03284	North East Lincolnshire		-2.28571	11.4286	85.4286	15.7143	-11.7143	2.57143	22	53	14.8936	10.0852	15.5073	86.2069	108.163	19.6375	26.5359	31.0372	8.92019	4.49438	20.0195	9.35441	-11.8584	27.5168	73.2794	3.75427	15.6354	-10.2941	14.652	-4.42708	33.3333	8.73563	20
11	E06000012	North East Lincolnshire	-0.13911	53.5233	North East Lincolnshire_	2021-06-13	228	257	68.9	53.3	0.677677	1.44175	1.83888	0.733191	1.50105	1.76147	North East Lincolnshire		-5	10	73.6429	12.4286	-12.7143	2.85714	23	54	23.8223	8.85017	14.9485	137.5	81.8182	3.68852	8.85167	50.9104	8.23212	27.907	16.1535	21.831	-35.5231	-1.90641	65.4412	45.9854	6.97368	-8.55263	24.3924	20.5594	7.76699	15.4273	23.7113
11	E06000012	North East Lincolnshire	-0.13911	53.5233	North East Lincolnshire_	2021-06-20	449	535	71.6	55.1	0.764068	1.1612	1.3009	0.767856	1.02828	1.1407	North East Lincolnshire		-6.57143	5.85714	57.4286	2.71429	-14.4286	3.42857	24	55	-10.0654	15.3846	-1.9124	46.0993	10.3448	-15.9503	13.3017	36.7023	34.2932	26.8571	15.743	17.3299	-10.2113	24.5955	65.8349	14.8387	20.6704	0.323625	21.0037	14.7059	39.6985	12.4246	9.67742
11	E06000012	North East Lincolnshire	-0.13911	53.5233	North East Lincolnshire_	2021-06-27	964	1153	73.1	56.3	0.397132	0.536833	0.314296	0.260428	0.372849	-0.0516129	North East Lincolnshire		-8	4.71429	48.2857	-3.57143	-15.4286	4	25	56	11.1413	21.9805	10.9981	-18.4713	-5.08475	2.32558	15.7233	40.7092	42.9967	6.12245	23.9437	12.9853	-40.8108	48.8565	86.4333	35.5556	20.5966	15.4122	19.7851	-3.05445	15.1163	9.72222	55.5556
11	E06000012	North East Lincolnshire	-0.13911	53.5233	North East Lincolnshire_	2021-07-04	1434	1496	73.8	57.2	0.139701	-0.082836	-0.671077	0.112421	-0.312041	-0.739667	North East Lincolnshire		-7.57143	3.57143	52.8571	0.428571	-17.8571	5.28571	26	57	2.91262	16.9082	5.86035	-3.59712	38.3178	69.1494	18.1477	9.05995	22.6502	15.0259	22.6455	22.1515	11.3537	25	94.7712	23.6111	21.2885	-6.3197	7.27449	-3.44828	26.8817	1.72414	13.7931
11	E06000012	North East Lincolnshire	-0.13911	53.5233	North East Lincolnshire_	2021-07-11	1649	1674	74.5	58.9	-0.222537	-0.810779	-0.764135	-0.424462	-0.852088	-0.781789	North East Lincolnshire		-7.71429	5.57143	77.2857	3.14286	-18.8571	4.57143	27	58	11.6071	11.8715	-0.4329	-7.2	72	9.65732	12	29.3487	32.925	10.1124	20.5867	0.130208	0.978474	60.2906	1.48883	10.7807	13.2857	-17.0068	-2.10896	7.62829	15.3846	5.33188	4.47761
11	E06000012	North East Lincolnshire	-0.13911	53.5233	North East Lincolnshire_	2021-07-18	1320	1095	75.1	60.6	-0.588241	-0.541597	-0.617309	-0.427627	-0.357327	-0.443153	North East Lincolnshire		-0.428571	7.14286	109.071	16.1429	-18.8571	4.28571	28	59	15.0888	6.80135	10.8005	24.4444	78.2609	16.7702	13.3159	35.9445	3.29381	3.25581	35.865	17.0564	-18.7377	44.4685	47.9204	36.5314	13.5211	4.6875	6.05778	-0.259067	53.8462	5.7971	-3.44828
11	E06000012	North East Lincolnshire	-0.13911	53.5233	North East Lincolnshire_	2021-07-25	733	714	75.5	62	0.046644	-0.0290678	-0.115569	0.0702992	-0.0155261	-0.101633	North East Lincolnshire		1.57143	4.57143	72.4286	4.71429	-22.1429	4.71429	29	60	7.98898	20.3228	3.12862	16.7702	53.8462	17.1975	14.717	28.4758	47.9053	17.5141	17.1638	14.6132	8.88383	-3.18665	70.7317	23.3716	18.0351	25.3219	2.53275	7.54717	-0.425532	8.48214	53.4884
11	E06000012	North East Lincolnshire	-0.13911	53.5233	North East Lincolnshire_	2021-08-01	768	766	75.7	63.4	-0.0757118	-0.162213	-0.188591	-0.0858253	-0.171932	-0.290296	North East Lincolnshire		3.71429	4.14286	54.8571	7.57143	-22.8571	4.14286	30	61	10.7143	21.8814	7.84661	-14.6667	6.89655	22.3529	19.6682	3.99414	27.0229	34.0909	26.1954	20.4628	46.729	43.2653	88.4692	31.5985	17.3422	-4.7619	26.6667	1.52144	12.0773	16.955	18.8679
11	E06000012	North East Lincolnshire	-0.13911	53.5233	North East Lincolnshire_	2021-08-08	712	703	76	64.5	-0.0865008	-0.112879	-0.295201	-0.0861066	-0.204471	-0.249082	North East Lincolnshire		4.14286	4.28571	96.5714	15.8571	-22.7143	3.57143	31	62	14.5865	20.4316	16.85	-17.9191	35.0211	13.6612	22.5806	9.22675	24.1275	12.5683	17.1962	14.9303	37.931	15.7895	80.7018	54.3103	20.9333	-7.46269	4.6729	8.20513	9.33333	15.0327	14.9606
11	E06000012	North East Lincolnshire	-0.13911	53.5233	North East Lincolnshire_	2021-08-15	653	645	76.5	66.5	-0.0263786	-0.2087	-0.193719	-0.118365	-0.162975	-0.166631	North East Lincolnshire		4.85714	4.42857	98.1429	10.7143	-21.4286	3.71429	32	63	8.8	9.48905	-6.84508	-6.29371	111.236	-10.2041	21.5403	22.2686	37.7581	-0.961538	13.149	13.4228	33.6207	52.0737	148.98	180.851	10.0804	8.90411	12.7529	13.1313	0	6.9874	13.3758
11	E06000012	North East Lincolnshire	-0.13911	53.5233	North East Lincolnshire_	2021-08-22	636	573	77.1	68.2	-0.182322	-0.16734	-0.246609	-0.0446104	-0.0482667	-0.106719	North East Lincolnshire		9	5.85714	92.8571	13.7143	-21.4286	3.14286	33	64	13.2773	26.9049	-0.21645	34.4538	65.5172	-35.8491	11.6379	20.4477	21.3549	-6.08696	23.938	19.6391	11.9438	39.1705	129.083	176.703	23.5567	-20.9809	10.8014	14.1985	6.89655	-1.47225	17.7215
11	E06000012	North East Lincolnshire	-0.13911	53.5233	North East Lincolnshire_	2021-08-29	530	548	77.4	69.5	0.0149816	-0.064287	0.0315718	-0.00365631	-0.0621084	-0.00548949	North East Lincolnshire		7.57143	5.28571	62.2143	-1.57143	-23.1429	4.57143	34	65	2.59965	19.2538	-9.07173	27.2727	27.8689	-20.19	7.34967	-1.6056	9.35024	10.6599	5.59772	-0.135318	39.0836	-3.87597	105.568	25.8065	4.39414	0.684932	7.43494	-2.58503	-24.1667	6.57109	54.2373
11	E06000012	North East Lincolnshire	-0.13911	53.5233	North East Lincolnshire_	2021-09-05	538	546	77.7	70.9	-0.0792685	0.0165902	-0.0378833	-0.0584521	-0.00183318	-0.182322	North East Lincolnshire		3.85714	7.57143	82.7857	10.4286	-14	2.14286	35	66	24.8434	23.7277	11.7233	18.3333	95.4545	30.1435	15.3659	14.3849	18.1149	-2.30415	28.3843	16.4879	43.1818	19.7531	80.6186	28.5199	19.9478	4.60526	7.44879	14.9123	25.2427	8.52018	-4.96454
11	E06000012	North East Lincolnshire	-0.13911	53.5233	North East Lincolnshire_	2021-09-12	497	515	77.8	71.6	0.0958588	0.0413852	-0.0410735	0.0566189	-0.123869	0.0154146	North East Lincolnshire		1.42857	5.71429	53.5714	6.28571	-15.5714	2	36	67	21.7712	12.2581	7.73881	3.57143	100	23.3735	3.66133	50.0252	-2.87356	9.50226	12.0594	14.5749	47.0588	35.0097	63.2411	-11.7207	8.0402	0	15.6475	20.2399	10.1695	43.0219	5.18519
11	E06000012	North East Lincolnshire	-0.13911	53.5233	North East Lincolnshire_	2021-09-19	547	545	78	72	-0.0544736	-0.136932	0.0217007	-0.180488	-0.0412043	0.0360399	North East Lincolnshire		-0.857143	6.14286	60.2143	2.57143	-14.2857	1.57143	37	68	6.43275	19.4927	2.2169	13.5135	42.8571	16.5049	0.985761	45.4449	8.10015	25.6545	-1.44014	19.7699	40.5152	33.3333	66.6667	5.88235	10.099	19.4539	23.5349	12.6543	11.6505	17.0784	36.4341
11	E06000012	North East Lincolnshire	-0.13911	53.5233	North East Lincolnshire_	2021-09-26	518	455	78.5	72.4	-0.0824588	0.0761742	0.192565	0.139284	0.216528	0.289877	North East Lincolnshire		-2.71429	4	23.4286	-6.14286	-14.8571	2.57143	38	69	26.8065	17.8963	3.46505	33.3333	129.73	-33.4963	23.5602	43.7533	4.33483	16.7702	10.1751	2.39482	-8.92532	24.3762	48.7002	-0.309598	7.66208	11.0345	7.44681	8.6262	6.38298	10.4784	32.7731
11	E06000012	North East Lincolnshire	-0.13911	53.5233	North East Lincolnshire_	2021-10-03	477	523	79.1	72.7	0.158633	0.275024	0.250848	0.0772443	0.150593	0.170138	North East Lincolnshire		-2	2.71429	34.7143	-5.14286	-14.4286	2.42857	39	70	10.5134	15.2639	7.51143	25.2525	106.122	-4.40252	-9.35738	33.941	9.39691	-10.101	11.4082	10.5866	9.53347	29.3436	82.5095	25.3165	8.19884	2.11268	8.08356	5.99369	6.52174	-3.09735	2.73973
11	E06000012	North East Lincolnshire	-0.13911	53.5233	North East Lincolnshire_	2021-10-10	559	565	79.7	73.1	0.116391	0.0922155	0	0.0733492	0.0928937	0.0123133	North East Lincolnshire		-5.14286	3.42857	33.7143	-4.57143	-13.7143	2	40	71	-5.16432	13.0999	-2.1512	-0.934579	73.3333	46.3127	4.9505	38.0384	22.9885	19.403	-7.5546	3.31565	15.3082	25.2144	54.9153	23.2258	9.83278	6.36704	3.21987	7.99397	14.4385	5.26316	-4.41176
11	E06000012	North East Lincolnshire	-0.13911	53.5233	North East Lincolnshire_	2021-10-17	628	608	80.1	73.3	-0.0241752	-0.116391	0.181525	0.0195446	-0.0610359	0.279424	North East Lincolnshire		-4.85714	3.57143	20.1429	-13	-14.8571	2.85714	41	72	15.9145	16.9168	-8.63609	-7.01754	135.135	12.6531	7.34597	32.3681	4.52555	40.4762	7.11188	11.9314	26.2712	43.2432	59.7884	61.2676	5.87492	21.0728	12.4324	-3.75522	78.9474	6.47821	-23.4899
11	E06000012	North East Lincolnshire	-0.13911	53.5233	North East Lincolnshire_	2021-10-24	613	620	80.4	73.5	-0.0922155	0.2057	-0.32932	-0.0805805	0.25988	-0.902276	North East Lincolnshire		2.42857	6	50.8571	-11.5714	-22.1429	3.28571	42	73	0.884956	23.1481	-7.71831	1.85185	100	10.4	2.05011	30.2034	11.3069	-3.2967	13.7184	5.1505	39.2857	57.1717	95.2206	42.6573	10.7143	23.1317	8.65724	21.9512	-9.91736	3.60046	-4.69799
11	E06000012	North East Lincolnshire	-0.13911	53.5233	North East Lincolnshire_	2021-10-31	559	572	80.6	73.7	0.297916	-0.237105		0.34046	-0.821696		North East Lincolnshire		-5	3	-7.14286	-16.1429	-15.4286	3.28571	43	74	9.95261	18.5479	0.90525	52.5	190.141	-40.6452	13.8095	25.4026	9.38897	14.4444	21.3628	16.2071	40.099	24.9027	120.426	76.3713	9.03427	35.4839	-3.91156	14.557	14.5631	0.408998	113.139
11	E06000012	North East Lincolnshire	-0.13911	53.5233	North East Lincolnshire_	2021-11-07	753	804	80.8	74	-0.53502			-1.16216			North East Lincolnshire		-4.71429	5	2	-13	-13.7143	3.14286	44	75	-0.512821	5.02577	-4.91415	21.1538	7.14286	50	9.47109	31.2667	0.268097	15.0943	21.8864	4.19626	37.8378	24.0987	66.4093	30	1.98511	0.653595	2.75387	3.45865	-0.436681	9.05125	37.5887
11	E06000012	North East Lincolnshire	-0.13911	53.5233	North East Lincolnshire_	2021-11-14	441	251.5	80.9	74.1							North East Lincolnshire		-4	0	4	-4	-1	1		76
12	E06000013	North Lincolnshire	-0.52407	53.5864	North Lincolnshire_	2020-06-07	2	4	0	0	0.405465	0	4.56435	0.693147	0.405465	0.223144	North Lincolnshire		-49.2857	-11.7143	14.4286	-25.2857	-32.2857	13.9286	23	1	30.0268	3.36257	47.7444	0.869565	-40.113	-7.76699	10.0654	1.03245	-17.3669	11.5578	1.1	-0.836013	-26.6476	0	4.38247	12.3077	2.35457	2.20264	1.1236	-4.58453	-7.31707	-16.3784	-24.2857
12	E06000013	North Lincolnshire	-0.52407	53.5864	North Lincolnshire_	2020-06-14	3	8	0	0	-0.405465	4.15888	0.980829	-0.287682	-0.470004	-0.470004	North Lincolnshire		-42	-6.71429	27.1429	-15.2857	-28.7143	12.0714	24	2	10.2564	9.73054	46.0784	-25.3968	-1.5015	-25	-14.873	-22.3061	-10.9354	-5.46875	1.7	-0.585556	-12.4767	-13.9073	16.7019	26.8657	7.33057	-9.09091	2.5974	1.52566	-13.2275	-13.5314	1.78571
12	E06000013	North Lincolnshire	-0.52407	53.5864	North Lincolnshire_	2020-06-21	2	6	0	0	4.56435	1.38629	-0.693147	-0.182322	-0.182322	0	North Lincolnshire		-39.2857	-2.71429	28.2857	-15.8571	-28.2857	11.3571	25	3	17.5694	22.2222	43.5233	-26.4516	-23.356	10.4	2.16561	-4.21156	-9.28144	-8.99471	18.6296	21.6292	-38.5656	11.1969	19.4969	27.0492	5.21801	36.3184	10.3306	16.8116	-7.93651	-7.70901	6.30631
12	E06000013	North Lincolnshire	-0.52407	53.5864	North Lincolnshire_	2020-06-28	192	5	0	0	-3.17805	-5.2575	-3.31159	0	0.182322	-0.223144	North Lincolnshire		-36.4286	-6.57143	4.14286	-22.7143	-27	11.2143	26	4	39.2765	-0.879765	28.7952	25.1613	-28.3951	20.9302	7.4224	24.2578	10.4762	-29.7297	-3.46297	-0.673854	-19.1011	33.6245	24.6575	-2.14286	4.21941	-7.98479	11.5108	20.6442	-0.487805	-9.47159	-19.2982
12	E06000013	North Lincolnshire	-0.52407	53.5864	North Lincolnshire_	2020-07-05	8	5	0	0	-2.07944	-0.133531	-0.693147	0.182322	-0.223144	-0.510826	North Lincolnshire		-33	-7.57143	22.7143	-17.5714	-25.7143	9.21429	27	5	11.3924	-1.65289	29.1169	-25.7576	-40.9241	36.4706	-4.89845	-6.19106	9.17874	-2.59067	-2.45098	17.1247	-4.05117	-7.78947	-28.9538	14.6245	12.9167	6.54206	4.29907	0.929615	-18.408	-2.13244	-26.3158
12	E06000013	North Lincolnshire	-0.52407	53.5864	North Lincolnshire_	2020-07-12	1	6	0	0	1.94591	1.38629	1.09861	-0.405465	-0.693147	-1.09861	North Lincolnshire		-27.5714	-6.42857	28.5	-17.2857	-25.2857	8.21429	28	6	18.2461	3.30753	32.2796	-22.5352	-38.6667	61.9048	-0.692841	0.736888	-7.60563	2.5641	0.9355	-2.35457	-5.66893	25.0597	-11.745	-11.6981	1.75439	20.6897	-1.2488	-2.68886	-7.69231	-4.5505	6.56934
12	E06000013	North Lincolnshire	-0.52407	53.5864	North Lincolnshire_	2020-07-19	7	4	0	0	-0.559616	-0.847298	-0.847298	-0.287682	-0.693147	0.223144	North Lincolnshire		-24.4286	-7	37.2857	-17.7143	-26.8571	7.71429	29	7	-5.12821	4.62687	68.5254	-15	-28.8136	26.5306	5.44554	-9.31408	15.5797	44.8276	11.9687	5.53977	5.39846	-9.27835	-13.215	29.9065	16.293	22.314	2.85714	1.7341	-25.7919	1.0846	6.45161
12	E06000013	North Lincolnshire	-0.52407	53.5864	North Lincolnshire_	2020-07-26	4	3	0	0	-0.287682	-0.287682	0.81093	-0.405465	0.510826	1.29928	North Lincolnshire		-22	-7	37.2857	-17	-27.8571	7.57143	30	8	15.959	3.29825	36.0046	-42.9952	-40	-24.5283	-3.53201	-7.87257	-10.5405	-10.5263	14.17	11.5674	4.6683	24.846	16.5591	13.879	7.07483	0.775194	1.59027	-5.06667	17.5966	-0.60024	15.0442
12	E06000013	North Lincolnshire	-0.52407	53.5864	North Lincolnshire_	2020-08-02	3	2	0	0	0	1.09861	1.20397	0.916291	1.70475	1.50408	North Lincolnshire		-16.1429	-7.28571	42	-15	-27	6.71429	31	9	29.3255	-1.63711	25.7426	9.92366	-33.3333	10.6383	17.037	0.760304	-3.18119	56.7901	-0.520833	14.3044	13.7566	14.6718	14.17	-5.67376	-3.08483	-6.2069	7.76427	-5.81867	2.20264	-0.21645	-9.375
12	E06000013	North Lincolnshire	-0.52407	53.5864	North Lincolnshire_	2020-08-09	3	5	0	0	1.09861	1.20397	1.38629	0.788457	0.587787	1.28093	North Lincolnshire		-13.1429	-6.42857	40	-18.7143	-27.4286	6.14286	32	10	36.3057	-2.04082	17.3842	-6.45161	4.7619	-31.3253	1.45985	20.3428	6.81458	-29.1866	3.08285	5.67282	16.0494	16.2162	24.5098	36.7965	2.3612	-10.299	15.3996	4.89691	-24.3028	8.06452	-33.8346
12	E06000013	North Lincolnshire	-0.52407	53.5864	North Lincolnshire_	2020-08-16	9	11	0	0	0.105361	0.287682	1.44036	-0.200671	0.492476	1.45225	North Lincolnshire		-22.9565	-7.86957	3.43478	-23.4348	-30.5714	6.42857	33	11	45.2012	5.24881	25.9173	32.2314	-6.52174	-28.7319	13.6865	5.60669	19.8113	8.33333	9.2291	-4.8951	14.8459	20.7824	13.0435	3.78007	2.12219	2.7972	8.67398	5.96394	76.6667	12.6304	-32.4675
12	E06000013	North Lincolnshire	-0.52407	53.5864	North Lincolnshire_	2020-08-23	10	9	0	0	0.182322	1.335	1.19392	0.693147	1.65292	1.38629	North Lincolnshire		-20.6957	-7.58696	13.0435	-20.0435	-38.4167	6.83333	34	12	35.8885	3.99429	19.4229	-24.8227	-12.5	-25.7732	5.71429	3.67047	13.9932	2.7933	10.0873	3.49206	14.6988	9.18114	10.1124	-20.2417	8.12216	-4.31655	9.63973	21.0366	47.644	-6.204	-11.811
12	E06000013	North Lincolnshire	-0.52407	53.5864	North Lincolnshire_	2020-08-30	12	18	0	0	1.15268	1.0116	1.67398	0.959776	0.693147	1.42712	North Lincolnshire		-18.6087	-7.32609	21.913	-16.913	-35.3333	6.33333	35	13	20.4969	9.56873	28.615	-16.3636	-13.5593	-24.0223	-6.32603	17.6884	0.149031	-21.3592	3.10498	-4.74308	-6.59898	18.9931	18.6094	-10.4101	-2.13836	-10.6796	-3.56473	8.50077	-0.793651	-5.52546	15.2542
12	E06000013	North Lincolnshire	-0.52407	53.5864	North Lincolnshire_	2020-09-06	38	47	0	0	-0.141079	0.521297	0.816761	-0.266629	0.467341	0.970134	North Lincolnshire		-17.0797	-7.07246	31.2029	-12.5362	-24.1667	4.33333	36	14	48.4018	6.16114	28.4583	9.83607	-25	16.129	-0.23753	17.2414	1.81818	-18.9474	6.8609	1.50229	-0.44843	-7.93651	7.03704	16.7883	3.53535	41.5525	8.96947	20.2381	2.45902	-5.13089	-6.94444
12	E06000013	North Lincolnshire	-0.52407	53.5864	North Lincolnshire_	2020-09-13	33	36	0	0	0.662376	0.95784	1.97155	0.733969	1.23676	1.89294	North Lincolnshire		-15	-6.42857	34.7143	-11	-19.5714	3.78571	37	15	15.2805	-1.30048	28.8351	20.7207	-25.3012	46.5347	-7.34463	28.6881	-3.33817	8.10811	8.97921	7.54098	-0.647948	2.62172	4.22018	-12.6437	5.06912	9.79021	0.381679	5.18053	44.3787	3.2992	-3.81679
12	E06000013	North Lincolnshire	-0.52407	53.5864	North Lincolnshire_	2020-09-20	64	75	0	0	0.295464	1.30918	1.45059	0.502793	1.15898	1.22378	North Lincolnshire		-18.2857	-6.28571	6.14286	-15.1429	-18.5714	5.14286	38	16	43.3036	3.34789	19.9253	-16.8142	14.8936	-21.5686	6.68317	16.1388	2.39521	-2.9703	5.85366	-5.32178	-33.8633	25.2874	9.90991	7.59076	-1.30354	4.91803	5.09731	31.1864	6.97674	7.91367	41.0714
12	E06000013	North Lincolnshire	-0.52407	53.5864	North Lincolnshire_	2020-09-27	86	124	0	0	1.01371	1.15512	1.41777	0.656182	0.720982	1.06025	North Lincolnshire		-16	-6	-3.14286	-15.8571	-16.2857	5	39	17	27.6102	9.96416	20.2135	6.54206	-25	8.73786	-12.3623	16.3916	-13.8418	-14.4279	-5.71429	10.7554	-12.9103	16.3708	4.17423	11.1913	-1.04874	5.49451	-2.34657	5.46022	18.8406	-1.9037	11.2782
12	E06000013	North Lincolnshire	-0.52407	53.5864	North Lincolnshire_	2020-10-04	237	239	0	0	0.141412	0.404058	0.520901	0.0648	0.404069	0.559018	North Lincolnshire		-18.2857	-6.71429	-0.285714	-16.2857	-15.4286	5	40	18	-0.851064	-1.30548	26.2816	34.7826	-14.8936	18.1818	3.99061	11.5766	8.97436	9.70464	-7.681	-4.39147	-19.6078	16.2544	-5.03817	5.99369	5.9761	1.2987	2.16606	1.80723	-1.50754	-2.63158	14.7826
12	E06000013	North Lincolnshire	-0.52407	53.5864	North Lincolnshire_	2020-10-11	273	255	0	0	0.262646	0.37949	0.705886	0.339269	0.494218	0.857331	North Lincolnshire		-19.7143	-5.28571	-3.42857	-20.5714	-15.1429	5.71429	41	19	0.645161	11.4029	9.79915	27.451	-23.4043	2.9703	-9.1133	11.1356	14.8036	-9	15.9701	4.63144	-7.5594	19.8397	14.4295	24.2321	14.4763	16.8459	0.964067	0.148148	7.14286	-0.696056	36.1345
12	E06000013	North Lincolnshire	-0.52407	53.5864	North Lincolnshire_	2020-10-18	355	358	0	0	0.116844	0.44324	0.789737	0.154948	0.518062	0.79529	North Lincolnshire		-18.2857	-4.14286	-9.28571	-14.5714	-16	6	42	20	-14.8649	9.24982	11.0588	4.42478	-55.7692	13.0435	-9.5122	11.4206	-2.69461	-15.9292	19.5541	6.84581	10.3261	19.5122	16.5493	0.983607	8.36454	0	7.7634	5.98007	-7.14286	5.31287	3.07692
12	E06000013	North Lincolnshire	-0.52407	53.5864	North Lincolnshire_	2020-10-25	399	418	0	0	0.326397	0.672893	0.466237	0.363114	0.640342	0.425987	North Lincolnshire		-16.5714	-2	-11.5714	-22.5714	-25.4286	7.57143	43	21	-3.44828	1.49042	12.25	26.6667	-51.0204	-44.1296	15.903	-2.0929	-10.8148	60.479	15.3119	9.5205	10.4116	-6.04027	18.3752	33.3333	13.8705	-11.6981	17.8735	7.69231	33.6898	-13.7539	-22.963
12	E06000013	North Lincolnshire	-0.52407	53.5864	North Lincolnshire_	2020-11-01	553	601	0	0	0.346497	0.139841	-0.173321	0.277228	0.0628732	-0.427333	North Lincolnshire		-25.8571	-6.42857	-11.2857	-26	-20.4286	8.71429	44	22	-6.11354	2.40793	24.3065	1.17647	-37.5	-27.7487	-0.621118	5.11034	-10.9792	4.60251	68.3967	-7.44544	4.40835	-5.45455	-3.93375	-10.0304	13.5517	-26.2411	1.13852	0	4.21053	-20.2545	-11.2903
12	E06000013	North Lincolnshire	-0.52407	53.5864	North Lincolnshire_	2020-11-08	782	793	0	0	-0.206656	-0.519817	-0.951428	-0.214355	-0.704561	-0.97538	North Lincolnshire		-43.2857	-10.8571	-11.4286	-34.5714	-27.8571	11.5714	45	23	18.6275	2.6038	16.2317	2	-45.7944	-20.6897	-6.11735	-3.33333	-3.96341	-9.34579	66.5882	-7.32601	-18.9744	-13.369	12.3333	-5.8104	10.4381	-4.60251	-5.00455	-4.30622	-33.0396	-2.6087	-35.5263
12	E06000013	North Lincolnshire	-0.52407	53.5864	North Lincolnshire_	2020-11-15	636	640	0	0	-0.313161	-0.744772	-0.864212	-0.490206	-0.761025	-0.908509	North Lincolnshire		-42.2857	-9.14286	-13.4286	-34.4286	-27.8571	11.5714	46	24	37.0277	12.3077	19.1354	46.5116	-42.623	6.97674	8.01034	6.82081	10.3774	18.2266	38.0608	14.1427	-57.3987	1.22592	5.71429	14.1892	18.0927	14.0562	7.92453	21.9931	-11.4583	1.39064	10.9375
12	E06000013	North Lincolnshire	-0.52407	53.5864	North Lincolnshire_	2020-11-22	465	392	0	0	-0.43161	-0.55105	-0.395834	-0.270818	-0.418302	-0.052368	North Lincolnshire		-39.8571	-6.28571	-15.2857	-33.1429	-27.2857	11	47	25	-3.76432	4.93023	24.0512	20.438	-60.9302	-26.9231	13.3838	10.2041	13.4503	-34.7826	48.939	10.5044	-15.3743	1.15473	10.4895	15.0794	8.77046	-4.34783	-9.48132	29.3286	9.20245	-8.12348	5
12	E06000013	North Lincolnshire	-0.52407	53.5864	North Lincolnshire_	2020-11-29	302	299	0	0	-0.11944	0.0357762	0.0164207	-0.147484	0.21845	-0.120714	North Lincolnshire		-29.8571	-1	-24.5714	-25.4286	-22	9.57143	48	26	34.3053	17.682	31.2676	18.9655	-58.8832	-49.4382	-6.09555	6.6251	15.3073	21.8121	37.4207	7.40566	-10.3787	3.17259	13.6095	4.11311	10.1928	2.12766	4.32258	20.9011	-5.01567	-0.700525	17.7419
12	E06000013	North Lincolnshire	-0.52407	53.5864	North Lincolnshire_	2020-12-06	268	258	0.0625	0	0.155216	0.135861	0.390427	0.365934	0.0267702	0.50148	North Lincolnshire		-26	2.14286	-22.1429	-19.1429	-21	8.71429	49	27	49.1159	9.44767	18.6722	6.61157	-67.9389	17.6471	-8.95404	9.5787	28.3784	14.7059	36.8625	13.3368	3.34928	-19.025	29.0196	67.8756	8.60367	-0.27027	2.54817	26.8041	8.97436	-6.37417	4.11765
12	E06000013	North Lincolnshire	-0.52407	53.5864	North Lincolnshire_	2020-12-13	313	372	1	0	-0.0193554	0.235211	0.0856793	-0.339164	0.135545	-0.231918	North Lincolnshire		-25.2857	6.28571	-20.7143	-19.5714	-22.4286	8.85714	50	28	67.2566	1.68303	22.0339	15.8416	-62.5	-26.7352	-19.1732	10.8128	26.9767	60.6695	45.7471	12.5746	40.884	-2.79543	51.5021	56.5982	24.5088	5.08021	10.2122	31.0174	-13.75	-6.66058	37.0861
12	E06000013	North Lincolnshire	-0.52407	53.5864	North Lincolnshire_	2020-12-20	307	265	1.4	0	0.254566	0.105035	-0.147118	0.47471	0.107246	-0.0663011	North Lincolnshire		-34.2857	-0.714286	-24.8571	-33.2857	-47.4286	14	51	29	-5.59758	1.23879	7.08075	21.4286	-59.9237	-2.7027	-19.4085	-4.48763	43.2558	57.7075	40.64	8.54657	23.8274	7.1736	66.2651	29.2958	13.43	16.8317	1.6129	2.54652	13.7931	6.66667	43.1373
12	E06000013	North Lincolnshire	-0.52407	53.5864	North Lincolnshire_	2020-12-27	396	426	2.6	0.0625	-0.149532	-0.401684	-0.565314	-0.367464	-0.541011	-0.61636	North Lincolnshire		-41.5714	-10.7143	-17.4286	-45.5714	-56.5714	18.2857	52	30	-49.7409	-0.129702	-2.32036	-27.907	-62.7863	4.70085	-23.6004	-7.9918	8.92642	32.0819	-6.25598	-12.3565	-16.2679	-17.7647	23.2406	-4.51306	4.39698	-16.3265	5.14354	12.115	-4.31894	-7.99347	0.549451
12	E06000013	North Lincolnshire	-0.52407	53.5864	North Lincolnshire_	2021-01-03	341	295	5.1	0.6	-0.252153	-0.415782	-0.447387	-0.173547	-0.248896	-0.335117	North Lincolnshire		-48.8571	-13.1429	-29.2857	-37.5714	-31.4286	13.5714	53	31
12	E06000013	North Lincolnshire	-0.52407	53.5864	North Lincolnshire_	2021-01-10	265	248	10	0.7	-0.163629	-0.195235	-0.190658	-0.0753494	-0.161571	-0.175891	North Lincolnshire		-53	-18.5714	-28.2857	-35.1429	-33.8571	13.4286	01	32	-0.125156	8.58765	1.85185	-19.1489	-64.1379	-19.8113	4.18502	17.2377	12.1951	2.39234	25.2122	13.968	50.3513	20.5882	61.5551	22.5564	7.96788	-5.30035	-6.86037	10.9875	-2.15054	0.992556	8.66142
12	E06000013	North Lincolnshire	-0.52407	53.5864	North Lincolnshire_	2021-01-17	225	230	13.8	0.7	-0.0316053	-0.0270287	-0.286202	-0.0862212	-0.100541	-0.362905	North Lincolnshire		-52.7143	-17.4286	-18.4286	-29.4286	-33.4286	13	02	33	14.9669	15.6204	21.7187	18.2796	-72.9323	40	30.0662	24.9194	-14.4231	29.5238	32.5765	-2.59987	-4.01691	10.0176	51.1628	40.3101	4.6798	1.93548	2.03001	24.2291	15.5779	4.99391	4.34783
12	E06000013	North Lincolnshire	-0.52407	53.5864	North Lincolnshire_	2021-01-24	218	211	17.1	0.7	0.00457667	-0.254596	-0.347542	-0.0143201	-0.276684	-0.295612	North Lincolnshire		-51	-13.5714	-17.2857	-29.4286	-33.4286	12.8571	03	34	17.1662	10.4478	30.3318	-18.9189	-66.9291	-2.22222	9.49285	30.6014	5.20694	-7.31707	34.0278	-2.28819	14.8676	19.9241	70.1944	31.3531	15.1711	-10.6667	11.3772	28.1203	-17.3333	-2.7027	17.7419
12	E06000013	North Lincolnshire	-0.52407	53.5864	North Lincolnshire_	2021-01-31	219	208	20.8	0.7	-0.259173	-0.352119	-0.326477	-0.262364	-0.281292	-0.243788	North Lincolnshire		-50.8571	-12.4286	-14.7143	-29.7143	-31.5714	12.5714	04	35	17.4964	14.0874	16.957	-4.7619	-52.9412	-30.1818	1.24858	13.3645	27.4659	-9.33333	33.4043	-0.318269	4.09357	14.9573	47.3077	7.88644	16.2304	-9.47368	-3.93162	18.0473	6.79612	-12.8505	15.7025
12	E06000013	North Lincolnshire	-0.52407	53.5864	North Lincolnshire_	2021-02-07	169	160	26.5	0.8	-0.0929461	-0.0673037	-0.0929461	-0.018928	0.0185764	-0.0645385	North Lincolnshire		-51	-10.1429	-21.7143	-27.2857	-34.2857	13.4286	05	36	43.4921	13.7201	18.545	53.8462	-60.2941	72.8	15.6785	3.57508	9.50355	10.7981	25.0484	-4.32173	-20.708	-7.0632	53.6232	17.2881	22.2724	15.8301	5.64726	6.98925	33.7017	-11.1111	-12.5683
12	E06000013	North Lincolnshire	-0.52407	53.5864	North Lincolnshire_	2021-02-14	154	157	33	0.9	0.0256424	0	0.342945	0.0375044	-0.0456105	0.346432	North Lincolnshire		-45	-6.57143	-12.1429	-28	-35.7143	12.8571	06	37	8.29421	4.39024	17.4971	-0.840336	-58.4158	18.6047	19.2254	11.331	16.3934	16.4948	23.7713	1.85067	-1.67866	11.6883	61.1231	-0.653595	5.53411	-28.9474	-0.165289	2.6648	5.26316	7.62431	10.9244
12	E06000013	North Lincolnshire	-0.52407	53.5864	North Lincolnshire_	2021-02-21	158	163	38.4	1	-0.0256424	0.317302	0.550533	-0.0831149	0.308927	0.515722	North Lincolnshire		-43.1429	-3.14286	0.428571	-25.7143	-29.8571	11.5714	07	38	27.7946	12.3847	22.5696	-5.51181	-67.619	-32.3308	17.0068	21.2831	20.7658	-15.6028	26.0677	19.7982	26.8156	27.3043	68.8109	55.7047	12.4845	9.42029	24.0824	27.762	4.8	7.109	89.5833
12	E06000013	North Lincolnshire	-0.52407	53.5864	North Lincolnshire_	2021-02-28	154	150	41.3	1.1	0.342945	0.576176	0.531392	0.392042	0.598837	0.478302	North Lincolnshire		-42.2857	-1.28571	-5.71429	-21.7143	-28.2857	11.1429	08	39	62.0295	11.5789	34.9186	20.3704	-60.4396	-20.2417	28.7943	18.5831	24.0064	14.2857	25.7651	17.2702	32.9975	6.26186	62.9474	4.18006	13.4678	15.5172	12.9123	22.61	-7.89474	12.252	1.66667
12	E06000013	North Lincolnshire	-0.52407	53.5864	North Lincolnshire_	2021-03-07	217	222	44.7	1.9	0.233231	0.188447	-0.26791	0.206794	0.0862603	-0.398731	North Lincolnshire		-40.1429	4.57143	-12.4286	-19.4286	-25.8571	9.85714	09	40	59	-2.62069	22.3199	-0.884956	-56	47.619	16.0265	23.4774	9.3415	27.5862	32.3373	0.982801	13.1455	-12.7695	64.898	-6.26703	8.10811	21.7712	16.5622	8.42697	8.05687	0.116414	37.7358
12	E06000013	North Lincolnshire	-0.52407	53.5864	North Lincolnshire_	2021-03-14	274	273	51.1	3.5	-0.0447836	-0.50114	-0.940299	-0.120534	-0.605525	-0.749659	North Lincolnshire		-40.2857	2.71429	-2.85714	-16.1429	-23.2857	9.71429	10	41	16.8196	3.8961	21.1021	60	-38.2979	-6.3197	3.59521	19.7206	18.9504	15.4229	25.1792	9.98752	35.376	12.6819	50.4912	30	6.34518	7.56303	8.01394	1.52566	31.2102	-3.82883	-37.3494
12	E06000013	North Lincolnshire	-0.52407	53.5864	North Lincolnshire_	2021-03-21	262	242	54.8	6.6	-0.456357	-0.895516	-0.983377	-0.484991	-0.629125	-0.967149	North Lincolnshire		-37.1429	4.85714	7.42857	-24.4286	-24.1429	9.28571	11	42	29.1139	8.83152	14.7915	33.945	-7.46269	51.049	-2.35294	16.5915	14.0426	46.5241	21.5407	9.09091	-0.527241	16.8932	7.69231	-12.0419	8.47458	-7.69231	11.0512	10.4735	39.6825	17.8733	31.7073
12	E06000013	North Lincolnshire	-0.52407	53.5864	North Lincolnshire_	2021-03-28	166	149	57.1	12	-0.439159	-0.52702	-0.429857	-0.144134	-0.482158	-0.312598	North Lincolnshire		-32.5714	14.4286	20.4286	-25.7143	-31.2857	9.71429	12	43	23.7607	13.7881	21.036	25.4902	-26.5306	-8.91089	2.09102	14.4068	28.3582	-17.9687	36.2103	23.6894	-42.8272	14.6429	9.09091	11.1111	13.329	13.2231	7.69231	24.0658	41.1765	-6.99774	-9.90991
12	E06000013	North Lincolnshire	-0.52407	53.5864	North Lincolnshire_	2021-04-04	107	129	58.4	15.7	-0.0878614	0.00930239	0.225011	-0.338024	-0.168465	-0.0806889	North Lincolnshire		-40.4286	-0.285714	14	-30.2857	-36	11.1429	13	44	0.849858	0.463269	10.5802	68.0851	5.45455	-6.0241	2.6764	23.6766	49.6013	43.8596	21.4391	3.80368	4.67938	10.5691	50.8264	13.1579	3.33333	-12.1951	-0.608167	5.29412	39.6226	0.357569	-28.5714
12	E06000013	North Lincolnshire	-0.52407	53.5864	North Lincolnshire_	2021-04-11	98	92	59.5	18.9	0.0971637	0.312872	-0.0631789	0.169559	0.257335	-0.259109	North Lincolnshire		-19.7143	9	24	-12.5714	-27.8571	7	14	45	4.33526	8.53574	23.339	37.3913	-29.5775	-22.5806	9.72763	31.0139	88.5144	50.289	29.4361	12.2209	25.1163	32.1267	39.9225	-5.61798	5.3624	16.3498	22.8444	2.03488	18.7215	8.90643	-16.129
12	E06000013	North Lincolnshire	-0.52407	53.5864	North Lincolnshire_	2021-04-18	108	109	60.3	23.7	0.215709	-0.160343	-0.378066	0.0877756	-0.428668	-0.387283	North Lincolnshire		-19.5714	12.2857	28.8571	-4.14286	-18.4286	4.85714	15	46	10.8148	13.7931	10.8855	-7.69231	-51.2195	-29.1667	1.13379	0.183486	19.1617	-3	36.6536	16.2427	62.2754	15.937	55.1724	20.6897	24.0816	20.3065	-17.0667	6.94444	3.47826	6.3981	1.49254
12	E06000013	North Lincolnshire	-0.52407	53.5864	North Lincolnshire_	2021-04-25	134	119	61	29.9	-0.376051	-0.593775	-1.13664	-0.516444	-0.475058	-0.994934	North Lincolnshire		-20.2857	12.2857	10.2857	-7.57143	-17.5714	5.42857	16	47	-1.63522	1.86335	3.05523	23.7288	-26.8657	17.1717	6.00707	24.3475	25.1216	7.01754	20.428	6.60955	10.5973	8.9317	31.6212	40.3279	20.6146	6.92308	14.9091	21.2575	53.5135	-1.00334	58.6777
12	E06000013	North Lincolnshire	-0.52407	53.5864	North Lincolnshire_	2021-05-02	92	71	62.5	35.3	-0.217723	-0.760588	-1.0878	0.0413852	-0.47849	-1.0438	North Lincolnshire		-24.5714	8.42857	-3.28571	-17.8571	-25.1429	7.57143	17	48	14.6707	11.9293	3.93224	71.4286	-4.91803	-27.5862	1.89099	22.0547	17.5464	16.0622	32.6753	18.9791	30.7125	3.77734	64.1548	37.4101	18.9409	14.6444	2.43085	21.1747	10.4972	10.7807	3.87597
12	E06000013	North Lincolnshire	-0.52407	53.5864	North Lincolnshire_	2021-05-09	74	74	63.8	39	-0.542865	-0.870078	-0.936769	-0.519875	-1.08519	-0.590493	North Lincolnshire		-20.2857	11	15.7143	-8.28571	-16.1429	5.42857	18	49	15.461	18.1548	15.443	1.23457	-12.2807	11.1111	5.3455	-6.19684	29.4671	-16.7382	21.2359	20.1021	58.4034	9.56848	73.8359	27.2059	21.8561	-14.6953	11.0904	12.8134	-13.089	9.54995	58.7629
12	E06000013	North Lincolnshire	-0.52407	53.5864	North Lincolnshire_	2021-05-16	43	44	65.6	44	-0.327213	-0.393904	-0.0976385	-0.565314	-0.0706176	-0.382992	North Lincolnshire		-14.5714	9.42857	8.14286	-13.8571	-14.5714	4.42857	19	50	-4.85934	15.3338	4.1194	4.34783	-25.4237	42.3729	5.91195	0.324939	21.6849	28.8136	28.8026	26.7738	25.4989	8.69565	65.1992	34.5912	19.7368	31.4286	13.9308	6.17978	18.1818	6.58037	-14.6497
12	E06000013	North Lincolnshire	-0.52407	53.5864	North Lincolnshire_	2021-05-23	31	25	67.8	47.8	-0.0666914	0.229574	0.350202	0.494696	0.182322	0.751416	North Lincolnshire		-9.57143	13.1429	16	-20.2857	-15.1429	3.85714	20	51	3.61795	14.4144	1.35468	14.0496	-1.49254	-25	19.6911	5.4126	26.8722	20.2073	31.0723	15.3103	41.2346	6.49819	72.3711	25.2669	27.7228	-3.34572	18.4411	0.273973	0.473934	-1.95627	26.4151
12	E06000013	North Lincolnshire	-0.52407	53.5864	North Lincolnshire_	2021-05-30	29	41	68.8	51.2	0.296266	0.416894	1.31484	-0.312375	0.25672	1.03136	North Lincolnshire		-3.85714	15.7143	60.1429	-23.1429	-30.7143	4.71429	21	52	-8.31099	4.72041	-5.45037	11.8881	69.5652	0	21.5837	0.377992	24.4776	-1.94175	22.1545	12.7937	-21.0273	30.3797	95.7944	8.96057	13.1846	-12.3077	10.0775	4.09836	1.17647	1.78971	20.339
12	E06000013	North Lincolnshire	-0.52407	53.5864	North Lincolnshire_	2021-06-06	39	30	70.2	54.4	0.120628	1.01857	1.85389	0.569095	1.34373	2.37024	North Lincolnshire		-7.71429	16.8571	31.8571	-18.1429	-13.4286	3	22	53	8.20584	10.5301	15.0215	64.0625	1.5873	-29.0323	22.4335	20.5972	1.80723	3.7037	10.763	16.873	-3.00885	4.11985	49.2662	12.6866	15.1099	8.27586	11.192	2.43902	9.09091	11.0112	10.5691
12	E06000013	North Lincolnshire	-0.52407	53.5864	North Lincolnshire_	2021-06-13	44	53	72.2	57.2	0.897942	1.73326	2.37279	0.77464	1.80115	2.31571	North Lincolnshire		-9.57143	16.1429	20.1429	-20.5714	-14	3.14286	23	54	18.4987	8.77193	7.26817	53.0435	-5.08475	-33.9806	14.7712	58.2596	1.68067	-3.51759	18.2	17.1704	-27.2206	11.0714	70.5179	-5.38462	7.34072	-2.20264	21.5356	12.6074	17.0732	-4.78128	-11.4286
12	E06000013	North Lincolnshire	-0.52407	53.5864	North Lincolnshire_	2021-06-20	108	115	74.4	58.7	0.835322	1.47485	1.83996	1.02651	1.54107	1.82174	North Lincolnshire		-9.57143	12.8571	16.7143	-19.8571	-13.2857	3.71429	24	55	1.53846	14.6707	-10.5392	50.7937	45.9459	-6.25	12.6965	57.38	21.7391	-3.125	20.1	10.475	1.67598	22.1854	72.5159	24.6269	18.6722	-7.07071	11.1317	6.79612	19.5767	8.91089	19.6429
12	E06000013	North Lincolnshire	-0.52407	53.5864	North Lincolnshire_	2021-06-27	249	321	75.4	59.9	0.639526	1.00464	0.95798	0.514557	0.795231	0.581188	North Lincolnshire		-9.85714	11.4286	14.1429	-20.5714	-14.7143	3.57143	25	56	-8.85073	31.0458	4.66321	-0.645161	2.04082	-18.4	17.9618	27.1303	32.3353	2.6455	37.152	18.8202	-27.4696	29.7297	85.7442	38.5246	15.94	27.3632	29.3388	14.2029	34.3915	0.760043	26.1261
12	E06000013	North Lincolnshire	-0.52407	53.5864	North Lincolnshire_	2021-07-04	472	537	76	61.3	0.365114	0.318454	0.0312851	0.280674	0.0666313	-0.0437748	North Lincolnshire		-10	11	12.1429	-20.5714	-15.5714	4.42857	26	57	-10.3359	17.5953	0.963855	-57.4194	66.6667	-4.65116	12.2807	11.0789	51.4286	14.5946	30.8471	18.0593	32.1348	48.4716	114.155	33.5714	14.6273	0.380228	6.11511	7.46706	40.4878	-13.659	50.8772
12	E06000013	North Lincolnshire	-0.52407	53.5864	North Lincolnshire_	2021-07-11	680	711	76.4	62.6	-0.0466601	-0.333829	-0.0891527	-0.214043	-0.324449	-0.0534423	North Lincolnshire		-9.28571	14.8571	18.8571	-22.2857	-16.7143	4	27	58	7.173	3.0303	-2.98329	-12.1212	45.5446	12.9412	11.589	16.0312	19.4847	5.69948	21.2745	18.5342	16.8443	36	6.08273	28.8538	12.6389	28.972	5.04673	3.05445	14.4279	6.62177	-8.27068
12	E06000013	North Lincolnshire	-0.52407	53.5864	North Lincolnshire_	2021-07-18	649	574	76.8	64.2	-0.287169	-0.0424926	0.0437146	-0.110406	0.160601	0.150161	North Lincolnshire		-4.57143	18	23.4286	-23	-18.4286	3.71429	28	59	12.3055	9.07811	2.24924	19.7183	23	9.52381	-5.77367	34.0269	6.76056	92.3077	8.32102	10.2493	17.4603	44.1527	36.9128	26.0377	-2.66407	-3.44828	17.0029	-4.9936	-10.5769	7.21421	-6.56934
12	E06000013	North Lincolnshire	-0.52407	53.5864	North Lincolnshire_	2021-07-25	487	514	77	65.4	0.244676	0.330883	0.247886	0.271007	0.260567	0.142971	North Lincolnshire		-4.71429	11.2857	12.8571	-26.8571	-24.7143	4.57143	29	60	1.02564	17.9104	5.82404	2.5	32.2034	-10.2041	3.21782	9.60289	27.8986	57.2414	19.3512	15.1989	38.8175	-18.704	47.5345	49.5327	21.6741	19.0083	17.2414	15.6069	-22.1719	-8.67679	8.06452
12	E06000013	North Lincolnshire	-0.52407	53.5864	North Lincolnshire_	2021-08-01	622	674	77.2	66.8	0.0862072	0.00321028	-0.119392	-0.0104401	-0.128036	-0.206955	North Lincolnshire		-3.71429	11.1429	20	-26	-26.1429	4.57143	30	61	2.48902	19.5789	2.69033	-27.5362	42.8571	1.88679	-0.662252	5.89528	-4.86486	1.75439	9.61538	15.2635	55.2826	34.7023	56.9892	18.8612	17.6871	5.42636	15.435	7.46667	38.1974	8.76351	29.2035
12	E06000013	North Lincolnshire	-0.52407	53.5864	North Lincolnshire_	2021-08-08	678	667	77.6	68.4	-0.0829969	-0.205599	-0.11723	-0.117596	-0.196515	-0.0893311	North Lincolnshire		-3.14286	11.8571	25.1429	-24.2857	-26	3.85714	31	62	7.62463	15.5525	-5.06051	6.87023	49.2063	-31.9149	7.40741	12.6851	14.5228	40.7407	14.0625	17.8315	17.9894	17.3745	51.0121	34.0426	20.6941	-11.0345	13.377	16.9147	-18.0617	-0.4329	23.4375
12	E06000013	North Lincolnshire	-0.52407	53.5864	North Lincolnshire_	2021-08-15	624	593	78.2	70.3	-0.122602	-0.0342332	-0.00160385	-0.0789191	0.0282646	-0.00676822	North Lincolnshire		-3.57143	11.4286	18.1429	-25.1429	-25.1429	4	32	63	20.0637	26.1224	-4.08719	-4.83871	85.7143	-24.0964	12.6521	23.8611	38.5103	11.9617	7.51445	16.4908	34.8148	24.3243	134.314	217.749	15.635	-15.6146	17.7388	15.2062	-12.3506	6.68203	24.812
12	E06000013	North Lincolnshire	-0.52407	53.5864	North Lincolnshire_	2021-08-22	552	548	78.7	71.8	0.0883692	0.120998	0.117783	0.107184	0.0721509	0.254755	North Lincolnshire		-2.42857	12.8571	28.8571	-22.5714	-24.1429	3.42857	33	64	11.1455	18.2004	10.7746	71.9008	130.435	-22.9535	3.53201	11.7992	14.7799	16.6667	28.1216	13.6682	63.5854	15.8924	125.652	174.914	19.7428	-4.1958	33.2004	16.7822	6.66667	6.37312	0
12	E06000013	North Lincolnshire	-0.52407	53.5864	North Lincolnshire_	2021-08-29	603	610	79.1	72.8	0.0326293	0.0294139	0.528578	-0.0350328	0.147572	0.630574	North Lincolnshire		-0.571429	13.4286	18.4286	-25.7143	-25.7143	4.71429	34	65	1.0453	13.4094	-6.3263	-12.0567	75	7.21649	2.14286	0.570962	38.5666	22.905	-0.193986	-0.0634921	24.3373	20.0993	68.0899	20.8459	9.55166	-14.3885	12.1714	4.87805	16.2304	8.51735	21.2598
12	E06000013	North Lincolnshire	-0.52407	53.5864	North Lincolnshire_	2021-09-05	623	589	79.3	73.4	-0.00321544	0.495948	0.719287	0.182604	0.665607	0.75007	North Lincolnshire		-1.71429	16.4286	20.7143	-18	-15	2.42857	35	66	7.66046	10.3774	8.60281	45.4545	89.8305	-1.67598	10.219	16.2814	8.79285	-6.79612	19.9606	13.1752	16.2437	38.6728	43.9673	11.6719	9.18239	-8.73786	21.7636	10.6646	-7.14286	3.14193	-23.1638
12	E06000013	North Lincolnshire	-0.52407	53.5864	North Lincolnshire_	2021-09-12	621	707	79.6	73.9	0.499164	0.722503	0.560765	0.483002	0.567465	0.337684	North Lincolnshire		-3.42857	13	14.7143	-20.1429	-16.1429	2.28571	36	67	43.8356	10.9005	3.47349	65.5738	52.5	-22.5806	3.80048	43.1034	11.2121	3.15789	14.7556	18.2234	34.9776	20.6349	45.5556	-18.7348	4.29293	12.3288	20.8015	12.7976	-11.4754	23.1414	16.6667
12	E06000013	North Lincolnshire	-0.52407	53.5864	North Lincolnshire_	2021-09-19	1023	1146	79.7	74.2	0.223339	0.0616017	-0.26864	0.084463	-0.145318	-0.422627	North Lincolnshire		-4	13.1429	14.5714	-19.1429	-16.1429	2.57143	37	68	4.44874	17.4538	6.68364	26.1261	27.7108	-6.93069	1.01695	38.2689	4.49927	-5.40541	23.2514	15.2787	26.5659	16.1049	58.8991	2.87356	12.3107	-11.8881	16.9847	23.7049	47.929	23.322	38.9313
12	E06000013	North Lincolnshire	-0.52407	53.5864	North Lincolnshire_	2021-09-26	1279	1247	80.2	74.4	-0.161737	-0.491979	-0.585756	-0.229781	-0.50709	-0.624208	North Lincolnshire		-6.42857	10.7143	-3.42857	-21.4286	-16.2857	3.42857	38	69	15.625	20.524	0.373599	9.73451	48.9362	13.7255	0.49505	28.3057	-1.49701	-5.94059	37.8537	-1.48515	-17.6471	22.9885	48.4685	-7.59076	-1.55183	11.4754	6.20945	22.7119	16.2791	2.39808	64.2857
12	E06000013	North Lincolnshire	-0.52407	53.5864	North Lincolnshire_	2021-10-03	1088	991	80.7	74.7	-0.330242	-0.424019	-0.648216	-0.277309	-0.394426	-0.530527	North Lincolnshire		-4.42857	9.42857	3	-19	-16.1429	3	39	70	4.87239	15.2688	7.93863	8.41121	63.6364	-6.79612	10.8935	25.8526	1.12994	-7.46269	50.1905	11.9078	7.22101	24.2604	39.02	35.0181	-1.78902	6.22711	-4.33213	7.33229	22.7053	-12.654	12.782
12	E06000013	North Lincolnshire	-0.52407	53.5864	North Lincolnshire_	2021-10-10	782	751	81.1	75	-0.0937768	-0.317974	-0.278348	-0.117117	-0.253218	-0.267036	North Lincolnshire		-5.42857	10.5714	2.85714	-19.1429	-14.7143	2.85714	40	71	5.10638	-0.522193	-8.76055	15.2174	61.7021	-13.6364	-9.38967	19.0739	38.7821	-1.26582	25.4686	-1.12923	9.01961	17.6678	28.2443	29.3375	9.69456	14.2857	-0.722022	-0.60241	-6.53266	-7.01754	18.2609
12	E06000013	North Lincolnshire	-0.52407	53.5864	North Lincolnshire_	2021-10-17	712	668	81.7	75.2	-0.224197	-0.184571	0.00420463	-0.136101	-0.149918	0.172795	North Lincolnshire		-6.14286	9	-6.71429	-20.5714	-15.7143	3.42857	41	72	-0.645161	14.8583	-12.112	41.1765	59.5745	-24.7525	8.867	25.7993	15.71	27	45.5345	12.9811	45.5724	27.4549	53.0201	52.2184	15.1434	6.09319	3.06748	-4.59259	-9.82143	-0.928074	51.2605
12	E06000013	North Lincolnshire	-0.52407	53.5864	North Lincolnshire_	2021-10-24	569	583	81.8	75.4	0.0396262	0.228402	-0.145402	-0.0138171	0.308896	-0.639712	North Lincolnshire		-0.142857	10.2857	0.285714	-23.7143	-24.2857	4	42	73	12.6126	20.7575	-15.5294	13.2743	63.4615	-17.3913	-5.12195	28.9136	11.3772	-11.5044	43.0562	4.54255	38.587	39.8374	54.2254	32.459	3.87016	7.53425	9.61183	12.6246	-11.9048	4.36836	35.3846
12	E06000013	North Lincolnshire	-0.52407	53.5864	North Lincolnshire_	2021-10-31	592	575	82.3	75.6	0.188776	-0.185028		0.322713	-0.625895		North Lincolnshire		-3	10.8571	-8.85714	-22.8571	-13.5714	4	43	74	10.3448	26.6146	0.375	44.4444	53.0612	-53.8462	16.442	17.611	3.7037	37.7246	16.4461	21.4732	23.9709	7.04698	83.7524	78.022	10.3038	28.3019	3.02475	17.1849	13.369	-9.41055	113.333
12	E06000013	North Lincolnshire	-0.52407	53.5864	North Lincolnshire_	2021-11-07	715	794	82.8	75.7	-0.373804			-0.948608			North Lincolnshire		-4.57143	12.2857	-8.42857	-23.4286	-13.5714	3.71429	44	75	-15.2838	17.4221	-5.68032	45.8824	45.8333	-40.3141	11.0559	31.8235	0.593472	7.11297	39.1103	6.67522	34.5708	16.3636	76.8116	-10.0304	-2.63327	-4.96454	16.5085	2.88462	6.31579	-10.0742	17.7419
12	E06000013	North Lincolnshire	-0.52407	53.5864	North Lincolnshire_	2021-11-14	492	307.5	82.8	75.8							North Lincolnshire		-2	16	12	-24	-8	1		76
13	E06000014	York	-1.07375	53.9658	York_	2020-06-07	0.5	16	0	0	0	0.693147	6.77079	-0.0645385	-1.16315	-0.980829	York		-67.8571	-25.5714	-15.5714	-67.4286	-55.7143	20.5714	23	1	31.6212	3.24729	63.9817	28.5714	-55.5556	-37.931	-4.14079	0.107797	-7.25076	15.3846	-3.40754	7.32484	-38.3908	7.07804	14.4954	-2.30769	21.0351	-1.83486	4.22833	7.73558	46.0993	-19.9157	-29.9145
13	E06000014	York	-1.07375	53.9658	York_	2020-06-14	0.5	15	0	0	0.693147	6.77079	2.77259	-1.09861	-0.916291	-0.916291	York		-59.8571	-18.4286	8.14286	-56.5714	-51.4286	18.1429	24	2	22.7545	13.933	58.8384	-33.3333	-48.7179	33.3333	7.74566	-16.7736	-2.80374	12.2302	10.1421	3.57143	-19.6078	-1.18846	22.619	0	17.8931	-27.027	-2.08768	9.42857	9.41176	-0.769231	1.69492
13	E06000014	York	-1.07375	53.9658	York_	2020-06-21	1	5	0	0	6.07764	2.07944	1.60944	0.182322	0.182322	0	York		-58.1429	-16.1429	20.2857	-51.7143	-51.2857	16.1429	25	3	31.9213	8.94454	52.2487	-17.1975	-59.1837	20	10.9557	-2.94486	4	8.39695	19.6048	16.2872	-39.0625	20.5323	46.1207	3.73134	19.637	22.1622	-2.21239	6.59187	2.38095	-8.61244	-7.35294
13	E06000014	York	-1.07375	53.9658	York_	2020-06-28	436	6	0	0	-3.9982	-4.4682	-4.28588	0	-0.182322	0.405465	York		-53	-18.4286	-12.2857	-56.4286	-49.1429	16.7143	26	4	36.6569	5.74506	43.2855	34.8148	-52.0833	25	18.1273	24.839	-6.81004	-1.6129	6.39361	8.18815	-8.53659	24.2938	16.7883	7.53425	7.27131	11.5385	13.5074	14.9171	-4.87805	-10.7914	35.3846
13	E06000014	York	-1.07375	53.9658	York_	2020-07-05	8	6	0	0	-0.470004	-0.287682	-0.287682	-0.182322	0.405465	-1.09861	York		-43.5714	-15.5714	19.1429	-51.5714	-47.2857	13.8571	27	5	19.1419	8.80399	45.9136	-10.828	-51.8519	64.2857	2.54042	-4.99208	3.54839	2.7027	7.65456	10.8894	-4.2735	12.8421	-25.7876	0.355872	19.1083	8.91089	8.66667	8.79285	-6.50888	-2.65487	-2.98507
13	E06000014	York	-1.07375	53.9658	York_	2020-07-12	5	5	0	0	0.182322	0.182322	0	0.587787	-0.916291	0.336472	York		-37	-16.1429	32.7143	-49.5714	-45.2857	12.2857	28	6	8.01815	5.33224	38.1137	-19.7279	-46.1538	25.2747	11.1864	-7.24864	-6.51828	10.1266	8.26565	6.15641	-12.3772	25.7732	3.13589	10.1045	13.9124	15.2838	0.928793	1.2766	22.6994	-9.8692	7.93651
13	E06000014	York	-1.07375	53.9658	York_	2020-07-19	6	9	0	0	0	-0.182322	0.405465	-1.50408	-0.251314	-0.117783	York		-29.5714	-16.2857	45.2143	-46.2857	-46.1429	11.7143	29	7	5.50459	8.89077	72.2003	-25.3165	-26.3158	22.449	8.34236	-3.18863	7.46269	21.1679	14.4981	14.5564	14.9144	-18.1189	12.5234	14.8594	10.1176	10.1604	-0.21097	16.1465	0.598802	0.125471	-23.0769
13	E06000014	York	-1.07375	53.9658	York_	2020-07-26	6	2	0	0	-0.182322	0.405465	0.405465	1.25276	1.38629	2.0149	York		-25.7143	-15.7143	51.2857	-39.4286	-46.1429	11	30	8	25.0404	-1.18953	33.9192	-1.84049	-62.069	29.4118	5.52659	-5.29141	1.25392	-12.6582	14.1006	15.7895	1.46751	4.04218	31.291	20.8955	8.53047	29.4118	8.22511	1.67131	13.5802	-4.82077	9.83607
13	E06000014	York	-1.07375	53.9658	York_	2020-08-02	5	7	0	0	0.587787	0.587787	1.02962	0.133531	0.76214	0.538997	York		-18.5714	-15	70.2857	-33.2857	-45.4286	10.1429	31	9	14.2415	-7.79712	27.8177	0.775194	-55.102	45.4545	5.84416	5.73146	-4.44444	6.29371	5.67515	22.4649	19.8135	13.6802	24.8062	41.8327	9.78417	-9.16667	0.609756	1.88679	-12.381	-4.16667	19.2308
13	E06000014	York	-1.07375	53.9658	York_	2020-08-09	9	8	0	0	0	0.441833	0.893818	0.628609	0.405465	1.47591	York		-14.8571	-15.4286	67.7857	-33.2857	-44.7143	9.42857	32	10	53.5777	4.83619	21.3563	17.037	-53.4884	-34.8837	5.50661	4.10618	1.44928	14.4509	3.67613	13.9752	18.5682	18.2844	23.2283	-3.94265	4.48808	-21.147	-5.08475	14.6006	11.3636	7.37101	54.4554
13	E06000014	York	-1.07375	53.9658	York_	2020-08-16	9	15	0	0	0.441833	0.893818	1.58697	-0.223144	0.847298	1.40282	York		-20.1429	-16.5	14.9615	-30.7143	-48.9048	10.1429	33	11	47.1304	2.45447	34.9563	18.0328	-17.6471	-39.3939	-5.77452	21.2066	9.12106	-9.71429	7.1281	11.9427	18.8264	26.9406	12.0155	4.0293	7.44526	-20.9125	15.3361	21.3256	22.2857	4.03917	0.740741
13	E06000014	York	-1.07375	53.9658	York_	2020-08-23	14	12	0	0	0.451985	1.14513	1.84958	1.07044	1.62597	1.77777	York		-15	-15.4286	19.5385	-26.5714	-54.381	9.71429	34	12	30.1248	7.74092	21.4327	40.3226	-47.619	17.2414	8.28157	6.37776	5.92105	-8.13953	5.66219	7.86164	9.36819	23.3945	33.8552	6.44068	11.3569	-13.9623	6.76692	13.4163	-8.99471	-11.0855	-18.2609
13	E06000014	York	-1.07375	53.9658	York_	2020-08-30	22	35	0	0	0.693147	1.39759	1.59109	0.555526	0.707332	1.31219	York		-14.2857	-15.1429	24.1154	-28.7143	-56.7619	8.57143	35	13	30.1518	14.356	31.7542	3.81679	-41.8182	13.3333	10.9635	15.8564	-13.8037	-8.97436	2.58337	1.77706	5.28736	5.70825	28.4672	2.02703	14.5173	7.55556	0.940439	3.85208	14.1026	-4.6683	24.2857
13	E06000014	York	-1.07375	53.9658	York_	2020-09-06	44	61	0	0	0.704447	0.897942	1.37487	0.151806	0.756661	1.80263	York		-19.8571	-15.0714	27.3132	-31.5714	-44.5238	8.14286	36	14	44.6154	17.0382	27.9367	-12.7517	-7.31707	41.573	0.702106	12.5	-1.30719	-23.75	8.05243	5.77989	-5.52147	2.04082	29.3006	31.0924	12	9.17031	8.64198	20.6897	8.13953	-3.2967	9.52381
13	E06000014	York	-1.07375	53.9658	York_	2020-09-13	89	71	0	0	0.193495	0.670419	1.84996	0.604855	1.65082	2.40682	York		-16.5714	-11.7143	65.7143	-30.1429	-36.5714	7.57143	37	15	33.4906	15.2685	27.5862	16.9811	-50	38.4615	-6.74374	18.898	4.17362	10.3448	3.29571	14.7939	-10.4	13.8528	4.56026	0.628931	2.47093	-1.76991	-1.20482	15.0555	14.1026	-2.91971	58.1395
[truncated: 26,813 more rows]
[truncated: 150 more columns]
