# Supplementary material for: Short-term local predictions of COVID-19 in the United Kingdom using dynamic supervised machine learning algorithms
Source: Commun Med (Lond). 2022 Sep 24;2:119. doi: 10.1038/s43856-022-00184-7 (PMC9509378; doi:10.1038/s43856-022-00184-7)
Supplement: Supplementary file 9 — Supplmentary Data 7 [file 43856_2022_184_MOESM9_ESM.xlsx]

## Sheet: Sheet1
week	outcome	model.label	MSE
40	log_rate_1	naive	0.163098
40	log_rate_2	naive	0.509355
40	log_rate_3	naive	0.290326
40	log_specimen_rate_1	naive	0.245314
40	log_specimen_rate_2	naive	0.651546
40	log_specimen_rate_3	naive	0.362506
45	log_rate_1	naive	0.327119
45	log_rate_2	naive	0.6886
45	log_rate_3	naive	0.775038
45	log_specimen_rate_1	naive	0.375056
45	log_specimen_rate_2	naive	1.22155
45	log_specimen_rate_3	naive	0.704384
50	log_rate_1	naive	0.952465
50	log_rate_2	naive	0.942616
50	log_rate_3	naive	0.938971
50	log_specimen_rate_1	naive	0.922228
50	log_specimen_rate_2	naive	1.19007
50	log_specimen_rate_3	naive	1.27701
55	log_rate_1	naive	0.335112
55	log_rate_2	naive	0.680093
55	log_rate_3	naive	0.750855
55	log_specimen_rate_1	naive	0.293925
55	log_specimen_rate_2	naive	0.699815
55	log_specimen_rate_3	naive	0.764443
60	log_rate_1	naive	0.0920076
60	log_rate_2	naive	0.904748
60	log_rate_3	naive	1.82158
60	log_specimen_rate_1	naive	0.199842
60	log_specimen_rate_2	naive	0.298579
60	log_specimen_rate_3	naive	1.27098
65	log_rate_1	naive	0.061953
65	log_rate_2	naive	0.176034
65	log_rate_3	naive	0.180814
65	log_specimen_rate_1	naive	0.0723088
65	log_specimen_rate_2	naive	0.209772
65	log_specimen_rate_3	naive	0.258672
70	log_rate_1	naive	0.285299
70	log_rate_2	naive	0.182917
70	log_rate_3	naive	0.251611
70	log_specimen_rate_1	naive	0.233846
70	log_specimen_rate_2	naive	0.197585
70	log_specimen_rate_3	naive	0.2517
75	log_rate_1	naive	0.537309
75	log_rate_2	naive	0.188176
75	log_rate_3	naive	0.37186
75	log_specimen_rate_1	naive	1.06304
75	log_specimen_rate_2	naive	0.695687
75	log_specimen_rate_3	naive	1.04283
40	log_rate_1	optimal	0.119255
40	log_rate_2	optimal	0.274152
40	log_rate_3	optimal	0.242083
40	log_specimen_rate_1	optimal	0.103765
40	log_specimen_rate_2	optimal	0.175626
40	log_specimen_rate_3	optimal	0.205827
45	log_rate_1	optimal	0.256565
45	log_rate_2	optimal	0.587338
45	log_rate_3	optimal	0.37255
45	log_specimen_rate_1	optimal	0.270678
45	log_specimen_rate_2	optimal	0.403245
45	log_specimen_rate_3	optimal	0.407617
50	log_rate_1	optimal	0.582679
50	log_rate_2	optimal	0.567995
50	log_rate_3	optimal	0.708228
50	log_specimen_rate_1	optimal	0.489853
50	log_specimen_rate_2	optimal	0.57797
50	log_specimen_rate_3	optimal	0.786566
55	log_rate_1	optimal	0.112655
55	log_rate_2	optimal	0.31514
55	log_rate_3	optimal	0.392423
55	log_specimen_rate_1	optimal	0.103041
55	log_specimen_rate_2	optimal	0.252624
55	log_specimen_rate_3	optimal	0.368204
60	log_rate_1	optimal	0.0783842
60	log_rate_2	optimal	0.31104
60	log_rate_3	optimal	0.882299
60	log_specimen_rate_1	optimal	0.0502543
60	log_specimen_rate_2	optimal	0.125515
60	log_specimen_rate_3	optimal	0.4615
65	log_rate_1	optimal	0.0716601
65	log_rate_2	optimal	0.121564
65	log_rate_3	optimal	0.180814
65	log_specimen_rate_1	optimal	0.0738426
65	log_specimen_rate_2	optimal	0.0973499
65	log_specimen_rate_3	optimal	0.292965
70	log_rate_1	optimal	0.0743714
70	log_rate_2	optimal	0.196292
70	log_rate_3	optimal	0.251611
70	log_specimen_rate_1	optimal	0.131865
70	log_specimen_rate_2	optimal	0.180505
70	log_specimen_rate_3	optimal	0.2517
75	log_rate_1	optimal	0.207489
75	log_rate_2	optimal	0.177673
75	log_rate_3	optimal	0.37186
75	log_specimen_rate_1	optimal	0.912699
75	log_specimen_rate_2	optimal	0.728463
75	log_specimen_rate_3	optimal	1.04283
40	log_rate_1	fixed	0.119255
40	log_rate_2	fixed	0.274152
40	log_rate_3	fixed	0.242083
45	log_rate_1	fixed	0.259863
45	log_rate_2	fixed	0.507709
45	log_rate_3	fixed	0.367107
50	log_rate_1	fixed	0.564934
50	log_rate_2	fixed	0.549578
50	log_rate_3	fixed	0.720343
55	log_rate_1	fixed	0.178387
55	log_rate_2	fixed	0.246391
55	log_rate_3	fixed	0.443654
60	log_rate_1	fixed	0.0577382
60	log_rate_2	fixed	0.403765
60	log_rate_3	fixed	0.908986
65	log_rate_1	fixed	0.0647151
65	log_rate_2	fixed	0.107779
65	log_rate_3	fixed	0.192252
70	log_rate_1	fixed	0.0831761
70	log_rate_2	fixed	0.15495
70	log_rate_3	fixed	0.233721
75	log_rate_1	fixed	0.288764
75	log_rate_2	fixed	0.376654
75	log_rate_3	fixed	0.655962
