# Supplementary material for: Short-term local predictions of COVID-19 in the United Kingdom using dynamic supervised machine learning algorithms
Source: Commun Med (Lond). 2022 Sep 24;2:119. doi: 10.1038/s43856-022-00184-7 (PMC9509378; doi:10.1038/s43856-022-00184-7)
Supplement: Supplementary file 10 — Supplmentary Data 8 [file 43856_2022_184_MOESM10_ESM.xlsx]

## Sheet: Sheet1
Map	obs	MSE	pred	model.label	outcome	week
Hartlepool	-0.392726	0.0701681	-0.127833	naive	log_rate_1	40
Middlesbrough	-0.320168	0.0456958	-0.533933	naive	log_rate_1	40
Redcar and Cleveland	-0.381711	0.00434752	-0.447647	naive	log_rate_1	40
Stockton-on-Tees	-0.253196	0.000314648	-0.270934	naive	log_rate_1	40
Darlington	-0.0536527	0.0268697	-0.217573	naive	log_rate_1	40
Halton	-0.0811255	0.179166	-0.504405	naive	log_rate_1	40
Warrington	-0.0370413	0.00489881	-0.107033	naive	log_rate_1	40
Blackburn with Darwen	-0.235314	0.108816	0.0945586	naive	log_rate_1	40
Blackpool	-0.13815	0.226642	-0.61422	naive	log_rate_1	40
Kingston upon Hull, City of	0.0070012	0.00766983	0.0945787	naive	log_rate_1	40
East Riding of Yorkshire	0.117783	0.278678	-0.410116	naive	log_rate_1	40
North East Lincolnshire	-0.37852	0.300957	0.170075	naive	log_rate_1	40
North Lincolnshire	0.233231	0.0430929	0.0256424	naive	log_rate_1	40
York	-0.585902	0.335487	-0.00668899	naive	log_rate_1	40
Derby	-0.282232	0.0339488	-0.0979804	naive	log_rate_1	40
Leicester	-0.227147	0.013922	-0.109156	naive	log_rate_1	40
Nottingham	-0.188447	0.012151	-0.0782157	naive	log_rate_1	40
Herefordshire, County of	0.0176996	0.0690754	-0.245122	naive	log_rate_1	40
Telford and Wrekin	-0.0183491	0.0270797	-0.182908	naive	log_rate_1	40
Stoke-on-Trent	-0.107833	0.0128295	0.0054348	naive	log_rate_1	40
Bath and North East Somerset	-0.178248	0.000752149	-0.150823	naive	log_rate_1	40
Bristol, City of	0.0576656	0.172747	-0.357963	naive	log_rate_1	40
North Somerset	-0.517943	0.0603419	-0.272297	naive	log_rate_1	40
South Gloucestershire	0.0504309	0.328678	-0.522874	naive	log_rate_1	40
Plymouth	0.205263	0.194108	-0.235314	naive	log_rate_1	40
Torbay	0.167054	0.253539	-0.336472	naive	log_rate_1	40
Swindon	-0.119263	0.112014	0.215422	naive	log_rate_1	40
Peterborough	0.0227283	0.0907884	-0.278583	naive	log_rate_1	40
Luton	0.135604	0.0863349	-0.158224	naive	log_rate_1	40
Southend-on-Sea	-0.0857668	0.118096	-0.429418	naive	log_rate_1	40
Thurrock	-0.139762	0.00734359	-0.0540672	naive	log_rate_1	40
Medway	-0.255183	0.0299586	-0.0820974	naive	log_rate_1	40
Bracknell Forest	-0.320908	0.00110394	-0.287682	naive	log_rate_1	40
West Berkshire	-0.281412	0.00544247	-0.207639	naive	log_rate_1	40
Reading	0.0787809	0.0293689	-0.0925928	naive	log_rate_1	40
Slough	-0.425668	0.046031	-0.211119	naive	log_rate_1	40
Windsor and Maidenhead	0.0548082	0.00121131	0.0896122	naive	log_rate_1	40
Wokingham	0.0752234	0.000597856	0.0507723	naive	log_rate_1	40
Milton Keynes	-0.551834	0.314529	0.00899556	naive	log_rate_1	40
Brighton and Hove	0.262364	0.116522	-0.0789884	naive	log_rate_1	40
Portsmouth	-0.305936	0.0326786	-0.125163	naive	log_rate_1	40
Southampton	-0.0324855	0.0299478	-0.20554	naive	log_rate_1	40
Isle of Wight	0	0.757036	-0.870078	naive	log_rate_1	40
County Durham	-0.0426731	0.0264634	-0.205349	naive	log_rate_1	40
Cheshire East	0.0195128	0.0503137	-0.204794	naive	log_rate_1	40
Cheshire West and Chester	-0.0144581	0.0409355	-0.216783	naive	log_rate_1	40
Shropshire	-0.210823	0.000960386	-0.241813	naive	log_rate_1	40
Cornwall and Isles of Scilly	-0.0546584	0.0950163	-0.362905	naive	log_rate_1	40
Wiltshire	-0.413308	0.0199148	-0.272188	naive	log_rate_1	40
Bedford	-0.455062	0.036979	-0.262763	naive	log_rate_1	40
Central Bedfordshire	-0.244061	0.0268017	-0.0803491	naive	log_rate_1	40
Northumberland	0.240765	0.181357	-0.185095	naive	log_rate_1	40
Bournemouth, Christchurch and Poole	-0.360707	0.0820443	-0.647141	naive	log_rate_1	40
Dorset	-0.429235	0.00090477	-0.399156	naive	log_rate_1	40
Aylesbury Vale	-0.589769	0.305399	-0.0371395	naive	log_rate_1	40
Chiltern	-0.362905	0.0724077	-0.0938188	naive	log_rate_1	40
South Bucks	-0.109199	0.25392	-0.613104	naive	log_rate_1	40
Wycombe	-0.176279	0.0252929	-0.0172418	naive	log_rate_1	40
Cambridge	-0.257829	0.0607132	-0.0114287	naive	log_rate_1	40
East Cambridgeshire	0.255933	0.289983	-0.282567	naive	log_rate_1	40
Fenland	0.0601039	0.00120783	0.0948578	naive	log_rate_1	40
Huntingdonshire	0.0703808	0.049367	-0.151806	naive	log_rate_1	40
South Cambridgeshire	-0.14842	0.023485	-0.301668	naive	log_rate_1	40
Allerdale	-0.318454	0.014049	-0.199925	naive	log_rate_1	40
Barrow-in-Furness	1.04145	3.75562	-0.896488	naive	log_rate_1	40
Carlisle	-0.313658	0.0119245	-0.422857	naive	log_rate_1	40
Copeland	-1.05605	0.569096	-0.301668	naive	log_rate_1	40
Eden	0.200671	0.0641682	-0.0526437	naive	log_rate_1	40
South Lakeland	-0.111226	0.294524	-0.653926	naive	log_rate_1	40
Amber Valley	-0.405465	0.204572	0.0468313	naive	log_rate_1	40
Bolsover	0.0145988	0.00444291	-0.0520564	naive	log_rate_1	40
Chesterfield	-0.178692	0.0514261	-0.405465	naive	log_rate_1	40
Derbyshire Dales	-0.443686	0.04413	-0.233615	naive	log_rate_1	40
Erewash	-0.305382	0.00786957	-0.216671	naive	log_rate_1	40
High Peak	-0.245122	0.000241741	-0.229574	naive	log_rate_1	40
North East Derbyshire	-0.339868	0.239797	-0.829559	naive	log_rate_1	40
South Derbyshire	-0.218482	0.0262341	-0.0565122	naive	log_rate_1	40
East Devon	-0.627189	0.393366	0	naive	log_rate_1	40
Exeter	-0.0923733	0.00050242	-0.0699586	naive	log_rate_1	40
Mid Devon	0.362905	0.479397	-0.329479	naive	log_rate_1	40
North Devon	-0.788457	0.177016	-0.367725	naive	log_rate_1	40
South Hams	0	0.0237624	-0.154151	naive	log_rate_1	40
Teignbridge	-0.969401	0.0677316	-0.709148	naive	log_rate_1	40
Torridge	0.980829	0.574088	0.223144	naive	log_rate_1	40
West Devon	0	0.0332412	-0.182322	naive	log_rate_1	40
Eastbourne	0.575364	0.372656	-0.0350913	naive	log_rate_1	40
Hastings	-0.693147	0.910423	0.261014	naive	log_rate_1	40
Lewes	-0.0689929	0.0919585	-0.372239	naive	log_rate_1	40
Rother	-0.451985	0.131314	-0.0896122	naive	log_rate_1	40
Wealden	0.200671	0.606449	-0.578078	naive	log_rate_1	40
Basildon	-0.346276	0.00100169	-0.314627	naive	log_rate_1	40
Braintree	-0.204794	0.0203211	-0.0622423	naive	log_rate_1	40
Brentwood	0.262364	0.369501	-0.345502	naive	log_rate_1	40
Chelmsford	-0.272867	0.00594787	-0.195745	naive	log_rate_1	40
Colchester	-0.147158	0.0231791	0.00508907	naive	log_rate_1	40
Epping Forest	0.194156	0.014029	0.0757118	naive	log_rate_1	40
Harlow	-0.13062	0.00333858	-0.188401	naive	log_rate_1	40
Maldon	-0.826679	0.641125	-0.0259755	naive	log_rate_1	40
Rochford	0.278713	0.320804	-0.287682	naive	log_rate_1	40
Tendring	0.281851	0.580292	-0.479918	naive	log_rate_1	40
Uttlesford	0.230524	1.11768	-0.826679	naive	log_rate_1	40
Cheltenham	0.322773	7.01724e-06	0.325422	naive	log_rate_1	40
Cotswold	0	0.0313045	-0.176931	naive	log_rate_1	40
Forest of Dean	-0.820981	0.0348471	-0.634307	naive	log_rate_1	40
Gloucester	-0.255933	0.0155848	-0.380772	naive	log_rate_1	40
Stroud	-0.0689929	0.0128434	-0.182322	naive	log_rate_1	40
Tewkesbury	-0.579818	0.068835	-0.842183	naive	log_rate_1	40
Basingstoke and Deane	-0.425668	0.144292	-0.0458095	naive	log_rate_1	40
East Hampshire	-0.0317487	0.0427093	-0.238411	naive	log_rate_1	40
Eastleigh	-0.105361	0.0489124	-0.326522	naive	log_rate_1	40
Fareham	-0.64355	0.0428467	-0.436556	naive	log_rate_1	40
Gosport	-0.259511	0.0759729	-0.535143	naive	log_rate_1	40
Hart	-0.441833	0.150362	-0.0540672	naive	log_rate_1	40
Havant	-0.360003	0.108801	-0.030153	naive	log_rate_1	40
New Forest	0.0224729	0.121434	-0.326001	naive	log_rate_1	40
Rushmoor	0	0.0539781	-0.232332	naive	log_rate_1	40
Test Valley	-0.257829	0.0394132	-0.456357	naive	log_rate_1	40
Winchester	0.161268	0.749462	-0.704447	naive	log_rate_1	40
Broxbourne	0.0666914	0.131738	-0.296266	naive	log_rate_1	40
Dacorum	-0.283362	0.278841	0.244692	naive	log_rate_1	40
Hertsmere	-0.554311	0.125061	-0.200671	naive	log_rate_1	40
North Hertfordshire	0.310155	0.290186	-0.228534	naive	log_rate_1	40
Three Rivers	0.169899	0.139224	-0.203228	naive	log_rate_1	40
Watford	-0.510826	0.57229	0.245673	naive	log_rate_1	40
Ashford	0.320908	0.527617	-0.405465	naive	log_rate_1	40
Canterbury	0.0813456	0.244225	-0.412845	naive	log_rate_1	40
Dartford	0.0487902	0.0725402	-0.220543	naive	log_rate_1	40
Dover	0.23484	0.0742998	-0.0377403	naive	log_rate_1	40
Gravesham	-0.858662	0.213672	-0.396415	naive	log_rate_1	40
Maidstone	-0.336472	0.0231623	-0.488664	naive	log_rate_1	40
Sevenoaks	0.405465	0.766446	-0.470004	naive	log_rate_1	40
Folkestone and Hythe	-0.664976	0.0548465	-0.430783	naive	log_rate_1	40
Swale	-0.133531	0.00450769	-0.200671	naive	log_rate_1	40
Thanet	0.261014	0.205559	-0.192372	naive	log_rate_1	40
Tonbridge and Malling	0.133531	0.0332412	-0.0487902	naive	log_rate_1	40
Tunbridge Wells	0.122602	0.0312121	-0.0540672	naive	log_rate_1	40
Burnley	0.0303053	0.000129217	0.0416727	naive	log_rate_1	40
Chorley	-0.249655	0.0382814	-0.445311	naive	log_rate_1	40
Fylde	-0.0594234	0.0124973	0.052368	naive	log_rate_1	40
Hyndburn	-0.197359	0.176823	0.223144	naive	log_rate_1	40
Lancaster	-0.373204	0.0397869	-0.173738	naive	log_rate_1	40
Pendle	-0.306374	0.0243647	-0.150282	naive	log_rate_1	40
Preston	-0.528698	0.183293	-0.100571	naive	log_rate_1	40
Ribble Valley	-0.348307	0.0393493	-0.14994	naive	log_rate_1	40
Rossendale	-0.0458095	0.0118208	0.0629138	naive	log_rate_1	40
South Ribble	-0.343963	0.142638	0.0337111	naive	log_rate_1	40
West Lancashire	-0.236389	0.00588335	-0.313092	naive	log_rate_1	40
Wyre	0.040822	0.195837	-0.401713	naive	log_rate_1	40
Blaby	-0.189242	0.0243411	-0.0332256	naive	log_rate_1	40
Charnwood	-0.448025	0.0240367	-0.292987	naive	log_rate_1	40
Harborough	0.0327898	0.0807152	-0.251314	naive	log_rate_1	40
Hinckley and Bosworth	-0.506561	0.100691	-0.189242	naive	log_rate_1	40
Melton	0.227784	0.0708892	-0.0384663	naive	log_rate_1	40
North West Leicestershire	-0.252496	0.0285996	-0.0833816	naive	log_rate_1	40
Oadby and Wigston	-0.0625204	0.0475997	0.155653	naive	log_rate_1	40
Boston	-0.0819171	0.0341416	0.102857	naive	log_rate_1	40
East Lindsey	-0.0987348	0.259402	0.41058	naive	log_rate_1	40
Lincoln	-0.300105	0.228064	0.177455	naive	log_rate_1	40
North Kesteven	-0.21441	0.0175774	-0.08183	naive	log_rate_1	40
South Holland	-0.135666	0.082986	0.152407	naive	log_rate_1	40
South Kesteven	0.0901511	0.0845773	-0.200671	naive	log_rate_1	40
West Lindsey	0.143101	0.000254264	0.127155	naive	log_rate_1	40
Breckland	-0.355203	0.0167958	-0.484802	naive	log_rate_1	40
Broadland	0.0219789	0.283881	-0.510826	naive	log_rate_1	40
Great Yarmouth	-0.610909	0.0392293	-0.412845	naive	log_rate_1	40
King's Lynn and West Norfolk	-0.287682	0.0466517	-0.0716919	naive	log_rate_1	40
North Norfolk	0.251314	0.220494	-0.218254	naive	log_rate_1	40
Norwich	0.0219789	0.476698	-0.668455	naive	log_rate_1	40
South Norfolk	-0.389465	0.0217046	-0.24214	naive	log_rate_1	40
Corby	0.0237165	0.0672275	-0.235566	naive	log_rate_1	40
Daventry	-0.294239	0.0192061	-0.155653	naive	log_rate_1	40
East Northamptonshire	0	0.0892701	-0.298781	naive	log_rate_1	40
Kettering	-0.24818	0.0305925	-0.423087	naive	log_rate_1	40
Northampton	0.0750352	0.0901021	-0.225135	naive	log_rate_1	40
South Northamptonshire	-0.374693	0.066003	-0.117783	naive	log_rate_1	40
Wellingborough	-0.420503	0.00630368	-0.341107	naive	log_rate_1	40
Craven	-0.362905	0.082761	-0.650588	naive	log_rate_1	40
Hambleton	-0.616186	0.415715	0.0285734	naive	log_rate_1	40
Harrogate	0.0993725	0.132259	-0.264302	naive	log_rate_1	40
Richmondshire	-0.192372	0.205298	0.260726	naive	log_rate_1	40
Ryedale	0	0.110313	-0.332134	naive	log_rate_1	40
Scarborough	0	0.0078417	-0.0885534	naive	log_rate_1	40
Selby	0.13815	0.104149	-0.184571	naive	log_rate_1	40
Ashfield	0.0923733	0.149278	-0.293991	naive	log_rate_1	40
Bassetlaw	-0.100805	0.00428118	-0.166235	naive	log_rate_1	40
Broxtowe	0.364222	0.319723	-0.201218	naive	log_rate_1	40
Gedling	0.0909718	0.0487453	-0.129812	naive	log_rate_1	40
Mansfield	-0.0723207	0.00298346	-0.0176996	naive	log_rate_1	40
Newark and Sherwood	0.114663	0.258362	-0.393631	naive	log_rate_1	40
Rushcliffe	-0.27996	0.0293613	-0.451311	naive	log_rate_1	40
Cherwell	-0.287682	0.136093	0.0812254	naive	log_rate_1	40
Oxford	-0.352821	0.0398797	-0.153122	naive	log_rate_1	40
South Oxfordshire	0.318454	0.0229219	0.167054	naive	log_rate_1	40
Vale of White Horse	-0.0678226	0.149209	0.318454	naive	log_rate_1	40
West Oxfordshire	0	0.191156	-0.437214	naive	log_rate_1	40
Mendip	-1.08181	1.86426	0.283575	naive	log_rate_1	40
Sedgemoor	0.276987	0.356593	-0.320168	naive	log_rate_1	40
South Somerset	-0.405465	0.0805244	-0.121697	naive	log_rate_1	40
Cannock Chase	0.216223	0.454822	-0.458182	naive	log_rate_1	40
East Staffordshire	0.0255333	0.0344853	-0.160169	naive	log_rate_1	40
Lichfield	-0.371564	0.00327335	-0.31435	naive	log_rate_1	40
Newcastle-under-Lyme	0.14242	0.00891346	0.0480092	naive	log_rate_1	40
South Staffordshire	0.117783	0.311849	-0.440651	naive	log_rate_1	40
Stafford	-0.198451	0.000183023	-0.184922	naive	log_rate_1	40
Staffordshire Moorlands	-0.411296	0.0432922	-0.203228	naive	log_rate_1	40
Tamworth	-0.0317487	0.0171899	-0.162859	naive	log_rate_1	40
Babergh	-0.85745	0.164402	-0.451985	naive	log_rate_1	40
Ipswich	0.30673	0.0851499	0.0149257	naive	log_rate_1	40
Mid Suffolk	0.405465	0.568172	-0.348307	naive	log_rate_1	40
Elmbridge	-0.16508	0.00110959	-0.131769	naive	log_rate_1	40
Epsom and Ewell	0	0.241199	-0.491121	naive	log_rate_1	40
Guildford	-0.547965	0.0220122	-0.3996	naive	log_rate_1	40
Mole Valley	-0.074108	0.0482475	-0.293761	naive	log_rate_1	40
Reigate and Banstead	-0.445311	0.0387498	-0.248461	naive	log_rate_1	40
Runnymede	0.269664	0.535065	-0.461818	naive	log_rate_1	40
Spelthorne	0.189242	0.128738	-0.169559	naive	log_rate_1	40
Surrey Heath	0.139762	0.387118	-0.482426	naive	log_rate_1	40
Tandridge	-0.421213	0.00413376	-0.485508	naive	log_rate_1	40
Waverley	0.302281	0.071714	0.0344862	naive	log_rate_1	40
Woking	-0.30673	0.127264	0.0500104	naive	log_rate_1	40
North Warwickshire	-0.346871	0.051677	-0.119545	naive	log_rate_1	40
Nuneaton and Bedworth	-0.24214	4.43587e-05	-0.2488	naive	log_rate_1	40
Rugby	0.25672	0.142507	-0.120782	naive	log_rate_1	40
Stratford-on-Avon	-0.101783	0.00192977	-0.145712	naive	log_rate_1	40
Warwick	0.108634	0.0214254	-0.0377403	naive	log_rate_1	40
Adur	0.587787	0.422899	-0.0625204	naive	log_rate_1	40
Arun	-0.372675	0.00293998	-0.318454	naive	log_rate_1	40
Chichester	0.784119	1.44152	-0.416515	naive	log_rate_1	40
Crawley	0.231802	0.168141	-0.178248	naive	log_rate_1	40
Horsham	0.159065	0.214625	-0.304211	naive	log_rate_1	40
Mid Sussex	-0.238411	0.00207092	-0.192904	naive	log_rate_1	40
Worthing	-0.412845	0.676207	0.409473	naive	log_rate_1	40
Bromsgrove	0	0.0219197	-0.148053	naive	log_rate_1	40
Malvern Hills	-0.610909	0.229189	-0.132172	naive	log_rate_1	40
Redditch	0.0369046	0.049889	-0.186454	naive	log_rate_1	40
Worcester	-0.0173917	0.0104877	-0.119801	naive	log_rate_1	40
Wychavon	-0.172843	0.000462129	-0.151346	naive	log_rate_1	40
Wyre Forest	-0.495788	0.204578	-0.0434851	naive	log_rate_1	40
St Albans	0	0.0846365	-0.290924	naive	log_rate_1	40
Welwyn Hatfield	-0.487703	1.66529e-07	-0.487295	naive	log_rate_1	40
East Hertfordshire	-0.146603	0.254719	-0.6513	naive	log_rate_1	40
Stevenage	0.0480092	0.0385844	-0.14842	naive	log_rate_1	40
East Suffolk	-0.114776	0.0897004	-0.414276	naive	log_rate_1	40
West Suffolk	-0.259511	0.0105078	-0.157004	naive	log_rate_1	40
Somerset West and Taunton	0.0984401	0.389207	-0.525424	naive	log_rate_1	40
Bolton	0.0561551	0.013421	-0.0596938	naive	log_rate_1	40
Bury	0.104671	0.0344948	-0.081057	naive	log_rate_1	40
Manchester	-0.136293	0.0115342	-0.243691	naive	log_rate_1	40
Oldham	-0.0385487	0.0112673	-0.144696	naive	log_rate_1	40
Rochdale	-0.363792	0.162337	0.0391184	naive	log_rate_1	40
Salford	-0.0204785	0.0378502	-0.21503	naive	log_rate_1	40
Stockport	-0.188937	0.0825476	0.0983741	naive	log_rate_1	40
Tameside	-0.0314987	0.0111451	-0.137069	naive	log_rate_1	40
Trafford	-0.61123	0.231355	-0.130236	naive	log_rate_1	40
Wigan	-0.0215062	0.00414317	-0.0858736	naive	log_rate_1	40
Knowsley	-0.472359	0.101654	-0.153527	naive	log_rate_1	40
Liverpool	-0.227963	0.0105674	-0.330761	naive	log_rate_1	40
St. Helens	-0.371247	0.0166436	-0.242237	naive	log_rate_1	40
Sefton	-0.319943	0.000362927	-0.300892	naive	log_rate_1	40
Wirral	-0.554789	0.193413	-0.115001	naive	log_rate_1	40
Barnsley	0.251904	0.0799054	-0.0307717	naive	log_rate_1	40
Doncaster	0.0833816	0.0665516	-0.174594	naive	log_rate_1	40
Rotherham	0.0693759	0.000719115	0.0425596	naive	log_rate_1	40
Sheffield	0.262954	0.0763052	-0.0132804	naive	log_rate_1	40
Newcastle upon Tyne	-0.124873	0.008906	-0.219245	naive	log_rate_1	40
North Tyneside	-0.0881927	0.0341277	-0.272929	naive	log_rate_1	40
South Tyneside	0.230524	0.169681	-0.1814	naive	log_rate_1	40
Sunderland	0.0256424	0.139717	-0.348146	naive	log_rate_1	40
Birmingham	-0.152889	0.0020759	-0.198451	naive	log_rate_1	40
Coventry	-0.187599	2.12309e-05	-0.192206	naive	log_rate_1	40
Dudley	0.377958	0.379911	-0.238411	naive	log_rate_1	40
Sandwell	-0.120628	0.0188241	-0.257829	naive	log_rate_1	40
Solihull	0.105361	0.122975	-0.245317	naive	log_rate_1	40
Walsall	-0.0853598	0.00103608	-0.117548	naive	log_rate_1	40
Wolverhampton	0.0843874	0.0771656	-0.1934	naive	log_rate_1	40
Calderdale	-0.236389	0.0074179	-0.322516	naive	log_rate_1	40
Kirklees	-0.0356385	0.0023967	-0.0845947	naive	log_rate_1	40
Leeds	-0.0945114	8.14595e-06	-0.0973655	naive	log_rate_1	40
Wakefield	-0.0870114	0.0116695	-0.195037	naive	log_rate_1	40
Gateshead	-0.292823	0.0565316	-0.0550598	naive	log_rate_1	40
Barking and Dagenham	-0.326903	0.0439427	-0.536528	naive	log_rate_1	40
Barnet	-0.37086	0.0961253	-0.0608187	naive	log_rate_1	40
Bexley	-0.170958	0.0647405	-0.425399	naive	log_rate_1	40
Brent	-0.055742	0.017157	-0.186727	naive	log_rate_1	40
Bromley	-0.106483	0.0113656	-0.213093	naive	log_rate_1	40
Camden	-0.27029	0.000663577	-0.29605	naive	log_rate_1	40
Croydon	-0.317604	0.00501977	-0.246753	naive	log_rate_1	40
Ealing	-0.255139	0.0272209	-0.0901511	naive	log_rate_1	40
Enfield	-0.126484	0.0766924	-0.403418	naive	log_rate_1	40
Greenwich	-0.0822381	0.042872	-0.289294	naive	log_rate_1	40
Hackney and City of London	-0.227784	0.00518018	-0.15581	naive	log_rate_1	40
Hammersmith and Fulham	-0.392562	0.0810386	-0.107889	naive	log_rate_1	40
Haringey	-0.0413852	0.070408	-0.30673	naive	log_rate_1	40
Harrow	-0.29605	0.0163878	-0.168036	naive	log_rate_1	40
Havering	-0.19671	0.00775763	-0.284788	naive	log_rate_1	40
Hillingdon	-0.165595	0.00374826	-0.226818	naive	log_rate_1	40
Hounslow	-0.0595414	0.027952	-0.22673	naive	log_rate_1	40
Islington	0.399799	0.144545	0.0196085	naive	log_rate_1	40
Kensington and Chelsea	-0.108214	0.155693	-0.502793	naive	log_rate_1	40
Kingston upon Thames	-0.230178	0.204006	-0.681848	naive	log_rate_1	40
Lambeth	-0.15847	0.117655	-0.50148	naive	log_rate_1	40
Lewisham	-0.0598981	0.153107	-0.451187	naive	log_rate_1	40
Merton	0.273293	0.248735	-0.22544	naive	log_rate_1	40
Newham	-0.172203	0.0923839	-0.476151	naive	log_rate_1	40
Redbridge	-0.0631789	0.101605	-0.381935	naive	log_rate_1	40
Richmond upon Thames	-0.283362	0.00239725	-0.234401	naive	log_rate_1	40
Southwark	-0.0363676	0.161889	-0.438722	naive	log_rate_1	40
Sutton	-0.245122	0.027699	-0.0786923	naive	log_rate_1	40
Tower Hamlets	0	0.0034622	-0.0588405	naive	log_rate_1	40
Waltham Forest	-0.476083	0.00926592	-0.572342	naive	log_rate_1	40
Wandsworth	-0.0640219	0.011627	-0.17185	naive	log_rate_1	40
Westminster	0	0.0424562	-0.206049	naive	log_rate_1	40
Antrim and Newtownabbey	-0.350861	0.180084	0.0735025	naive	log_rate_1	40
Armagh City, Banbridge and Craigavon	-0.298153	0.012601	-0.185899	naive	log_rate_1	40
Belfast	-0.433015	0.474377	0.255735	naive	log_rate_1	40
Causeway Coast and Glens	-0.0750352	0.00146086	-0.036814	naive	log_rate_1	40
Derry City and Strabane	0.410428	0.000184705	0.424019	naive	log_rate_1	40
Fermanagh and Omagh	-0.0235305	0.00147033	-0.0618754	naive	log_rate_1	40
Lisburn and Castlereagh	-0.41616	0.612157	0.366244	naive	log_rate_1	40
Mid and East Antrim	-0.150823	0.457097	0.525266	naive	log_rate_1	40
Newry, Mourne and Down	0.0229895	0.00679189	-0.0594234	naive	log_rate_1	40
Ards and North Down	-0.199713	0.304215	0.351844	naive	log_rate_1	40
Dumfries and Galloway	-0.980829	0.213477	-0.518794	naive	log_rate_1	40
East Lothian	-0.189242	0.436591	0.471509	naive	log_rate_1	40
East Renfrewshire	0.0611544	0.293658	-0.480748	naive	log_rate_1	40
Falkirk	-0.229009	0.00111683	-0.19559	naive	log_rate_1	40
Highland	-0.382369	0.00845915	-0.290396	naive	log_rate_1	40
Inverclyde	-0.0512933	0.00956744	0.04652	naive	log_rate_1	40
Midlothian	0.0160003	0.0040115	0.0793367	naive	log_rate_1	40
Moray	0.0363676	0.0156053	-0.0885534	naive	log_rate_1	40
North Ayrshire	0.128478	0.161833	-0.273807	naive	log_rate_1	40
Scottish Borders	-0.430783	0.0307486	-0.606136	naive	log_rate_1	40
South Ayrshire	-0.155564	0.00968368	-0.0571584	naive	log_rate_1	40
South Lanarkshire	0.0534478	0.047192	-0.163789	naive	log_rate_1	40
Stirling	-0.77814	0.583474	-0.014286	naive	log_rate_1	40
Aberdeen City	-0.297632	0.0146836	-0.176456	naive	log_rate_1	40
Aberdeenshire	-0.0342891	0.0225847	-0.184571	naive	log_rate_1	40
Argyll and Bute	-0.251314	0.892905	-1.19625	naive	log_rate_1	40
City of Edinburgh	0.0123205	0.00602358	-0.0652912	naive	log_rate_1	40
Renfrewshire	-0.163152	0.00493978	-0.233435	naive	log_rate_1	40
West Dunbartonshire	0.37949	0.312901	-0.179886	naive	log_rate_1	40
West Lothian	0.556572	1.13766	-0.510038	naive	log_rate_1	40
Angus	-0.41871	0.203852	0.0327898	naive	log_rate_1	40
Dundee City	0.123379	0.0051153	0.1949	naive	log_rate_1	40
Fife	0.226586	0.126222	-0.128691	naive	log_rate_1	40
Perth and Kinross	0.973861	0.80053	0.0791373	naive	log_rate_1	40
Glasgow City	-0.110368	0.00564739	-0.0352192	naive	log_rate_1	40
Isle of Anglesey	0.259958	0.576003	-0.498991	naive	log_rate_1	40
Gwynedd	-0.152016	0.00217675	-0.105361	naive	log_rate_1	40
Conwy	-0.0250013	0.0199471	-0.166235	naive	log_rate_1	40
Denbighshire	-0.0923733	0.000738308	-0.119545	naive	log_rate_1	40
Flintshire	0.336472	0.411976	-0.305382	naive	log_rate_1	40
Wrexham	0.0168071	0.0129894	-0.0971637	naive	log_rate_1	40
Ceredigion	1.20397	2.7422	-0.451985	naive	log_rate_1	40
Pembrokeshire	0.77319	1.5667	-0.47849	naive	log_rate_1	40
Carmarthenshire	0.47849	0.551016	-0.263815	naive	log_rate_1	40
Swansea	0.450927	0.273425	-0.0719735	naive	log_rate_1	40
Neath Port Talbot	0.345746	0.127481	-0.0112996	naive	log_rate_1	40
Bridgend	0.0350913	0.183299	-0.393043	naive	log_rate_1	40
Vale of Glamorgan	0.390866	0.965393	-0.591678	naive	log_rate_1	40
Cardiff	-0.0162605	0.170504	-0.429182	naive	log_rate_1	40
Rhondda Cynon Taf	-0.11441	0.00251392	-0.164549	naive	log_rate_1	40
Caerphilly	-0.112478	0.00621019	-0.0336732	naive	log_rate_1	40
Monmouthshire	-0.251314	0.0592347	-0.494696	naive	log_rate_1	40
Newport	0.23484	0.295636	-0.308884	naive	log_rate_1	40
Powys	-0.635989	0.0945468	-0.328504	naive	log_rate_1	40
Hartlepool	-0.200671	0.0368853	-0.392726	naive	log_rate_1	45
Middlesbrough	-0.0674413	0.0638706	-0.320168	naive	log_rate_1	45
Redcar and Cleveland	-0.492476	0.012269	-0.381711	naive	log_rate_1	45
Stockton-on-Tees	-0.145712	0.0115528	-0.253196	naive	log_rate_1	45
Darlington	-0.364643	0.096715	-0.0536527	naive	log_rate_1	45
Halton	-0.730888	0.422191	-0.0811255	naive	log_rate_1	45
Warrington	-0.182322	0.0211064	-0.0370413	naive	log_rate_1	45
Blackburn with Darwen	-0.242562	5.2527e-05	-0.235314	naive	log_rate_1	45
Blackpool	-0.211309	0.0053522	-0.13815	naive	log_rate_1	45
Kingston upon Hull, City of	-0.619875	0.392974	0.0070012	naive	log_rate_1	45
East Riding of Yorkshire	-0.236389	0.125438	0.117783	naive	log_rate_1	45
North East Lincolnshire	-0.423814	0.00205153	-0.37852	naive	log_rate_1	45
North Lincolnshire	0.0971637	0.0185142	0.233231	naive	log_rate_1	45
York	0.635989	1.49302	-0.585902	naive	log_rate_1	45
Derby	0.233615	0.266098	-0.282232	naive	log_rate_1	45
Leicester	-0.176325	0.00258292	-0.227147	naive	log_rate_1	45
Nottingham	-0.268264	0.00637073	-0.188447	naive	log_rate_1	45
Herefordshire, County of	0.606136	0.346257	0.0176996	naive	log_rate_1	45
Telford and Wrekin	0.606136	0.389981	-0.0183491	naive	log_rate_1	45
Stoke-on-Trent	0.119959	0.0518892	-0.107833	naive	log_rate_1	45
Bath and North East Somerset	-0.274437	0.00925225	-0.178248	naive	log_rate_1	45
Bristol, City of	-0.0264333	0.00707262	0.0576656	naive	log_rate_1	45
North Somerset	0.191055	0.502679	-0.517943	naive	log_rate_1	45
South Gloucestershire	0.135802	0.00728815	0.0504309	naive	log_rate_1	45
Plymouth	0.641854	0.190611	0.205263	naive	log_rate_1	45
Torbay	-0.336472	0.253539	0.167054	naive	log_rate_1	45
Swindon	0.325422	0.197745	-0.119263	naive	log_rate_1	45
Peterborough	-0.122218	0.0210093	0.0227283	naive	log_rate_1	45
Luton	-0.459532	0.354187	0.135604	naive	log_rate_1	45
Southend-on-Sea	-0.500775	0.172232	-0.0857668	naive	log_rate_1	45
Thurrock	0.298493	0.192067	-0.139762	naive	log_rate_1	45
Medway	-0.120628	0.018105	-0.255183	naive	log_rate_1	45
Bracknell Forest	-0.356675	0.00127929	-0.320908	naive	log_rate_1	45
West Berkshire	0.213574	0.245012	-0.281412	naive	log_rate_1	45
Reading	0.254234	0.0307838	0.0787809	naive	log_rate_1	45
Slough	-0.127833	0.0887054	-0.425668	naive	log_rate_1	45
Windsor and Maidenhead	0.173272	0.0140336	0.0548082	naive	log_rate_1	45
Wokingham	0.271934	0.0386949	0.0752234	naive	log_rate_1	45
Milton Keynes	-0.649662	0.0095704	-0.551834	naive	log_rate_1	45
Brighton and Hove	0.0689929	0.0373925	0.262364	naive	log_rate_1	45
Portsmouth	-0.182322	0.0152804	-0.305936	naive	log_rate_1	45
Southampton	-0.133531	0.0102103	-0.0324855	naive	log_rate_1	45
Isle of Wight	0.236389	0.0558797	0	naive	log_rate_1	45
County Durham	0.0898563	0.0175641	-0.0426731	naive	log_rate_1	45
Cheshire East	0.287682	0.0719148	0.0195128	naive	log_rate_1	45
Cheshire West and Chester	-0.0594234	0.00202188	-0.0144581	naive	log_rate_1	45
Shropshire	0.414434	0.390946	-0.210823	naive	log_rate_1	45
Cornwall and Isles of Scilly	-0.0327898	0.000478235	-0.0546584	naive	log_rate_1	45
Wiltshire	-0.14792	0.0704309	-0.413308	naive	log_rate_1	45
Bedford	0.102654	0.311047	-0.455062	naive	log_rate_1	45
Central Bedfordshire	-0.413187	0.0286035	-0.244061	naive	log_rate_1	45
Northumberland	-0.245122	0.236087	0.240765	naive	log_rate_1	45
Bournemouth, Christchurch and Poole	-0.14425	0.0468539	-0.360707	naive	log_rate_1	45
Dorset	-0.170626	0.066879	-0.429235	naive	log_rate_1	45
Aylesbury Vale	-0.0392207	0.303103	-0.589769	naive	log_rate_1	45
Chiltern	1.09861	2.13603	-0.362905	naive	log_rate_1	45
South Bucks	-0.122602	0.000179641	-0.109199	naive	log_rate_1	45
Wycombe	0.231802	0.16653	-0.176279	naive	log_rate_1	45
Cambridge	0.459532	0.514607	-0.257829	naive	log_rate_1	45
East Cambridgeshire	-0.207639	0.2149	0.255933	naive	log_rate_1	45
Fenland	-0.192904	0.0640128	0.0601039	naive	log_rate_1	45
Huntingdonshire	0.162519	0.00848944	0.0703808	naive	log_rate_1	45
South Cambridgeshire	0.430783	0.335476	-0.14842	naive	log_rate_1	45
Allerdale	-0.693147	0.140395	-0.318454	naive	log_rate_1	45
Barrow-in-Furness	-1.09861	4.57988	1.04145	naive	log_rate_1	45
Carlisle	-0.606136	0.0855435	-0.313658	naive	log_rate_1	45
Copeland	0.76214	3.30582	-1.05605	naive	log_rate_1	45
Eden	0.587787	0.149859	0.200671	naive	log_rate_1	45
South Lakeland	-0.628609	0.267685	-0.111226	naive	log_rate_1	45
Amber Valley	0.559616	0.931381	-0.405465	naive	log_rate_1	45
Bolsover	0.693147	0.460428	0.0145988	naive	log_rate_1	45
Chesterfield	-0.659246	0.230932	-0.178692	naive	log_rate_1	45
Derbyshire Dales	0.538997	0.965666	-0.443686	naive	log_rate_1	45
Erewash	-0.04652	0.0670093	-0.305382	naive	log_rate_1	45
High Peak	0.0444518	0.0838532	-0.245122	naive	log_rate_1	45
North East Derbyshire	-0.367725	0.00077601	-0.339868	naive	log_rate_1	45
South Derbyshire	0	0.0477342	-0.218482	naive	log_rate_1	45
East Devon	0.470004	1.20383	-0.627189	naive	log_rate_1	45
Exeter	-0.268264	0.0309375	-0.0923733	naive	log_rate_1	45
Mid Devon	-0.0571584	0.176454	0.362905	naive	log_rate_1	45
North Devon	0.916291	2.90617	-0.788457	naive	log_rate_1	45
South Hams	0.916291	0.839589	0	naive	log_rate_1	45
Teignbridge	-0.182322	0.619493	-0.969401	naive	log_rate_1	45
Torridge	0.154151	0.683397	0.980829	naive	log_rate_1	45
West Devon	0.336472	0.113214	0	naive	log_rate_1	45
Eastbourne	-0.575364	1.32418	0.575364	naive	log_rate_1	45
Hastings	-0.405465	0.082761	-0.693147	naive	log_rate_1	45
Lewes	0.693147	0.580857	-0.0689929	naive	log_rate_1	45
Rother	1.09861	2.40435	-0.451985	naive	log_rate_1	45
Wealden	0.200671	0	0.200671	naive	log_rate_1	45
Basildon	-0.543615	0.0389428	-0.346276	naive	log_rate_1	45
Braintree	0.325422	0.28113	-0.204794	naive	log_rate_1	45
Brentwood	-0.0606246	0.104322	0.262364	naive	log_rate_1	45
Chelmsford	-0.287682	0.000219487	-0.272867	naive	log_rate_1	45
Colchester	-0.182322	0.0012365	-0.147158	naive	log_rate_1	45
Epping Forest	-0.127833	0.103677	0.194156	naive	log_rate_1	45
Harlow	-0.0689929	0.00379793	-0.13062	naive	log_rate_1	45
Maldon	-2.77259	3.78657	-0.826679	naive	log_rate_1	45
Rochford	0	0.0776812	0.278713	naive	log_rate_1	45
Tendring	0.13815	0.0206499	0.281851	naive	log_rate_1	45
Uttlesford	0.182322	0.00232344	0.230524	naive	log_rate_1	45
Cheltenham	-0.207639	0.281338	0.322773	naive	log_rate_1	45
Cotswold	1.44692	2.09357	0	naive	log_rate_1	45
Forest of Dean	0.287682	1.22913	-0.820981	naive	log_rate_1	45
Gloucester	0.262364	0.268632	-0.255933	naive	log_rate_1	45
Stroud	0.268264	0.113742	-0.0689929	naive	log_rate_1	45
Tewkesbury	0.451985	1.06462	-0.579818	naive	log_rate_1	45
Basingstoke and Deane	0.255933	0.46458	-0.425668	naive	log_rate_1	45
East Hampshire	0.17185	0.0414525	-0.0317487	naive	log_rate_1	45
Eastleigh	-0.336472	0.0534126	-0.105361	naive	log_rate_1	45
Fareham	0.310155	0.909554	-0.64355	naive	log_rate_1	45
Gosport	0.336472	0.355196	-0.259511	naive	log_rate_1	45
Hart	0.860201	1.69529	-0.441833	naive	log_rate_1	45
Havant	-0.255933	0.0108304	-0.360003	naive	log_rate_1	45
New Forest	-0.419854	0.195653	0.0224729	naive	log_rate_1	45
Rushmoor	0.133531	0.0178306	0	naive	log_rate_1	45
Test Valley	-0.182322	0.00570139	-0.257829	naive	log_rate_1	45
Winchester	-0.847298	1.01721	0.161268	naive	log_rate_1	45
Broxbourne	-1.22378	1.6653	0.0666914	naive	log_rate_1	45
Dacorum	0.517943	0.642091	-0.283362	naive	log_rate_1	45
Hertsmere	-0.200671	0.125061	-0.554311	naive	log_rate_1	45
North Hertfordshire	0.0953102	0.0461583	0.310155	naive	log_rate_1	45
Three Rivers	0.489548	0.102176	0.169899	naive	log_rate_1	45
Watford	-0.470004	0.00166644	-0.510826	naive	log_rate_1	45
Ashford	0.146603	0.030382	0.320908	naive	log_rate_1	45
Canterbury	-0.137201	0.0477627	0.0813456	naive	log_rate_1	45
Dartford	0.040822	6.34917e-05	0.0487902	naive	log_rate_1	45
Dover	1.04145	0.650627	0.23484	naive	log_rate_1	45
Gravesham	0.526093	1.91755	-0.858662	naive	log_rate_1	45
Maidstone	-0.122602	0.0457403	-0.336472	naive	log_rate_1	45
Sevenoaks	-0.111226	0.266969	0.405465	naive	log_rate_1	45
Folkestone and Hythe	0.559616	1.49963	-0.664976	naive	log_rate_1	45
Swale	-0.510826	0.142351	-0.133531	naive	log_rate_1	45
Thanet	0.389465	0.0164996	0.261014	naive	log_rate_1	45
Tonbridge and Malling	0.356675	0.049793	0.133531	naive	log_rate_1	45
Tunbridge Wells	0	0.0150313	0.122602	naive	log_rate_1	45
Burnley	-0.0689929	0.00986014	0.0303053	naive	log_rate_1	45
Chorley	0	0.0623275	-0.249655	naive	log_rate_1	45
Fylde	-0.887303	0.685385	-0.0594234	naive	log_rate_1	45
Hyndburn	-0.074108	0.0151909	-0.197359	naive	log_rate_1	45
Lancaster	-0.0350913	0.11432	-0.373204	naive	log_rate_1	45
Pendle	0.213574	0.270346	-0.306374	naive	log_rate_1	45
Preston	-0.107631	0.177297	-0.528698	naive	log_rate_1	45
Ribble Valley	-0.117783	0.0531412	-0.348307	naive	log_rate_1	45
Rossendale	-0.125163	0.00629699	-0.0458095	naive	log_rate_1	45
South Ribble	-0.720546	0.141815	-0.343963	naive	log_rate_1	45
West Lancashire	0.302281	0.290165	-0.236389	naive	log_rate_1	45
Wyre	-0.37949	0.176662	0.040822	naive	log_rate_1	45
Blaby	-0.0625204	0.0160584	-0.189242	naive	log_rate_1	45
Charnwood	-0.50148	0.00285744	-0.448025	naive	log_rate_1	45
Harborough	0.265703	0.0542486	0.0327898	naive	log_rate_1	45
Hinckley and Bosworth	0.215111	0.520811	-0.506561	naive	log_rate_1	45
Melton	-1.20397	2.04993	0.227784	naive	log_rate_1	45
North West Leicestershire	-0.342945	0.00818102	-0.252496	naive	log_rate_1	45
Oadby and Wigston	-0.847298	0.615876	-0.0625204	naive	log_rate_1	45
Boston	-0.435318	0.124892	-0.0819171	naive	log_rate_1	45
East Lindsey	0.0377403	0.0186255	-0.0987348	naive	log_rate_1	45
Lincoln	0.162519	0.214021	-0.300105	naive	log_rate_1	45
North Kesteven	0.780159	0.989166	-0.21441	naive	log_rate_1	45
South Holland	-0.510826	0.140745	-0.135666	naive	log_rate_1	45
South Kesteven	-0.693147	0.613556	0.0901511	naive	log_rate_1	45
West Lindsey	0.446287	0.0919219	0.143101	naive	log_rate_1	45
Breckland	-0.223144	0.0174398	-0.355203	naive	log_rate_1	45
Broadland	-0.111226	0.0177434	0.0219789	naive	log_rate_1	45
Great Yarmouth	0.182322	0.629215	-0.610909	naive	log_rate_1	45
King's Lynn and West Norfolk	0.266629	0.30726	-0.287682	naive	log_rate_1	45
North Norfolk	-0.194156	0.198444	0.251314	naive	log_rate_1	45
Norwich	0.182322	0.0257098	0.0219789	naive	log_rate_1	45
South Norfolk	-0.318454	0.00504257	-0.389465	naive	log_rate_1	45
Corby	0.0555699	0.00101463	0.0237165	naive	log_rate_1	45
Daventry	-0.8232	0.2798	-0.294239	naive	log_rate_1	45
East Northamptonshire	-0.245122	0.060085	0	naive	log_rate_1	45
Kettering	0.0215062	0.0727304	-0.24818	naive	log_rate_1	45
Northampton	0.208297	0.0177587	0.0750352	naive	log_rate_1	45
South Northamptonshire	-1.02962	0.428928	-0.374693	naive	log_rate_1	45
Wellingborough	-0.820981	0.160382	-0.420503	naive	log_rate_1	45
Craven	0.446287	0.654793	-0.362905	naive	log_rate_1	45
Hambleton	0	0.379685	-0.616186	naive	log_rate_1	45
Harrogate	-0.693147	0.628087	0.0993725	naive	log_rate_1	45
Richmondshire	-0.200671	6.88701e-05	-0.192372	naive	log_rate_1	45
Ryedale	-0.980829	0.962026	0	naive	log_rate_1	45
Scarborough	0.189242	0.0358125	0	naive	log_rate_1	45
Selby	0.755023	0.380531	0.13815	naive	log_rate_1	45
Ashfield	-0.470004	0.316268	0.0923733	naive	log_rate_1	45
Bassetlaw	0.182322	0.0801605	-0.100805	naive	log_rate_1	45
Broxtowe	0.325422	0.00150542	0.364222	naive	log_rate_1	45
Gedling	-0.0512933	0.0202394	0.0909718	naive	log_rate_1	45
Mansfield	-0.345746	0.0747613	-0.0723207	naive	log_rate_1	45
Newark and Sherwood	0.421213	0.0939732	0.114663	naive	log_rate_1	45
Rushcliffe	0	0.0783776	-0.27996	naive	log_rate_1	45
Cherwell	0.100083	0.150362	-0.287682	naive	log_rate_1	45
Oxford	-0.110001	0.0589618	-0.352821	naive	log_rate_1	45
South Oxfordshire	-0.387766	0.498746	0.318454	naive	log_rate_1	45
Vale of White Horse	0.159065	0.0514778	-0.0678226	naive	log_rate_1	45
West Oxfordshire	0	0	0	naive	log_rate_1	45
Mendip	0.257829	1.79462	-1.08181	naive	log_rate_1	45
Sedgemoor	0.405465	0.0165067	0.276987	naive	log_rate_1	45
South Somerset	0.200671	0.367401	-0.405465	naive	log_rate_1	45
Cannock Chase	0.81093	0.353677	0.216223	naive	log_rate_1	45
East Staffordshire	-0.421213	0.199583	0.0255333	naive	log_rate_1	45
Lichfield	0.133531	0.255121	-0.371564	naive	log_rate_1	45
Newcastle-under-Lyme	0.0896122	0.0027887	0.14242	naive	log_rate_1	45
South Staffordshire	0	0.0138728	0.117783	naive	log_rate_1	45
Stafford	0.579818	0.605703	-0.198451	naive	log_rate_1	45
Staffordshire Moorlands	-0.174353	0.0561418	-0.411296	naive	log_rate_1	45
Tamworth	-0.191055	0.0253786	-0.0317487	naive	log_rate_1	45
Babergh	-0.154151	0.49463	-0.85745	naive	log_rate_1	45
Ipswich	-0.299243	0.367203	0.30673	naive	log_rate_1	45
Mid Suffolk	-0.04652	0.204291	0.405465	naive	log_rate_1	45
Elmbridge	0.498991	0.44099	-0.16508	naive	log_rate_1	45
Epsom and Ewell	0.236389	0.0558797	0	naive	log_rate_1	45
Guildford	-0.0240976	0.274437	-0.547965	naive	log_rate_1	45
Mole Valley	0.492476	0.321018	-0.074108	naive	log_rate_1	45
Reigate and Banstead	0.236389	0.464715	-0.445311	naive	log_rate_1	45
Runnymede	0.470004	0.0401361	0.269664	naive	log_rate_1	45
Spelthorne	0.0571584	0.0174461	0.189242	naive	log_rate_1	45
Surrey Heath	0	0.0195334	0.139762	naive	log_rate_1	45
Tandridge	0.980829	1.96572	-0.421213	naive	log_rate_1	45
Waverley	0.931558	0.39599	0.302281	naive	log_rate_1	45
Woking	-0.238411	0.00466752	-0.30673	naive	log_rate_1	45
North Warwickshire	0.0571584	0.16324	-0.346871	naive	log_rate_1	45
Nuneaton and Bedworth	-0.236389	3.30772e-05	-0.24214	naive	log_rate_1	45
Rugby	0.174353	0.00678423	0.25672	naive	log_rate_1	45
Stratford-on-Avon	-0.268264	0.027716	-0.101783	naive	log_rate_1	45
Warwick	0.613104	0.254491	0.108634	naive	log_rate_1	45
Adur	0.875469	0.082761	0.587787	naive	log_rate_1	45
Arun	-0.276253	0.00929718	-0.372675	naive	log_rate_1	45
Chichester	-0.223144	1.01458	0.784119	naive	log_rate_1	45
Crawley	-0.174353	0.164962	0.231802	naive	log_rate_1	45
Horsham	0.122602	0.0013295	0.159065	naive	log_rate_1	45
Mid Sussex	0.788457	1.05446	-0.238411	naive	log_rate_1	45
Worthing	-0.074108	0.114743	-0.412845	naive	log_rate_1	45
Bromsgrove	0.154151	0.0237624	0	naive	log_rate_1	45
Malvern Hills	0.619039	1.51277	-0.610909	naive	log_rate_1	45
Redditch	0.287682	0.0628894	0.0369046	naive	log_rate_1	45
Worcester	0	0.000302473	-0.0173917	naive	log_rate_1	45
Wychavon	0.167054	0.11553	-0.172843	naive	log_rate_1	45
Wyre Forest	0.820981	1.73388	-0.495788	naive	log_rate_1	45
St Albans	-0.274437	0.0753156	0	naive	log_rate_1	45
Welwyn Hatfield	-0.310155	0.0315234	-0.487703	naive	log_rate_1	45
East Hertfordshire	0.313658	0.21184	-0.146603	naive	log_rate_1	45
Stevenage	-0.422857	0.221715	0.0480092	naive	log_rate_1	45
East Suffolk	0.0851578	0.0399733	-0.114776	naive	log_rate_1	45
West Suffolk	0.528067	0.62028	-0.259511	naive	log_rate_1	45
Somerset West and Taunton	0.405465	0.0942644	0.0984401	naive	log_rate_1	45
Bolton	0.0606246	1.99766e-05	0.0561551	naive	log_rate_1	45
Bury	0.0531098	0.00265852	0.104671	naive	log_rate_1	45
Manchester	-0.0775036	0.00345621	-0.136293	naive	log_rate_1	45
Oldham	-0.486353	0.200529	-0.0385487	naive	log_rate_1	45
Rochdale	-0.306031	0.00333636	-0.363792	naive	log_rate_1	45
Salford	0.0238106	0.00196153	-0.0204785	naive	log_rate_1	45
Stockport	0.206794	0.156603	-0.188937	naive	log_rate_1	45
Tameside	0.0966268	0.0164161	-0.0314987	naive	log_rate_1	45
Trafford	0.0130721	0.389753	-0.61123	naive	log_rate_1	45
Wigan	-0.421994	0.160391	-0.0215062	naive	log_rate_1	45
Knowsley	-0.714653	0.0587064	-0.472359	naive	log_rate_1	45
Liverpool	-0.497174	0.0724744	-0.227963	naive	log_rate_1	45
St. Helens	-0.625706	0.0647493	-0.371247	naive	log_rate_1	45
Sefton	0.111226	0.185906	-0.319943	naive	log_rate_1	45
Wirral	0.0631789	0.381884	-0.554789	naive	log_rate_1	45
Barnsley	-0.17185	0.179567	0.251904	naive	log_rate_1	45
Doncaster	-0.160169	0.0593168	0.0833816	naive	log_rate_1	45
Rotherham	-0.134387	0.0415194	0.0693759	naive	log_rate_1	45
Sheffield	-0.107849	0.137494	0.262954	naive	log_rate_1	45
Newcastle upon Tyne	-0.164003	0.00153113	-0.124873	naive	log_rate_1	45
North Tyneside	-0.133531	0.0020556	-0.0881927	naive	log_rate_1	45
South Tyneside	-0.13815	0.135921	0.230524	naive	log_rate_1	45
Sunderland	0.154151	0.0165144	0.0256424	naive	log_rate_1	45
Birmingham	0.142873	0.0874752	-0.152889	naive	log_rate_1	45
Coventry	-0.041243	0.02142	-0.187599	naive	log_rate_1	45
Dudley	-0.172613	0.303129	0.377958	naive	log_rate_1	45
Sandwell	0.256219	0.142014	-0.120628	naive	log_rate_1	45
Solihull	0.405465	0.0900628	0.105361	naive	log_rate_1	45
Walsall	-0.21552	0.0169416	-0.0853598	naive	log_rate_1	45
Wolverhampton	-0.472359	0.309967	0.0843874	naive	log_rate_1	45
Calderdale	-0.146603	0.0080614	-0.236389	naive	log_rate_1	45
Kirklees	0.0712275	0.0114203	-0.0356385	naive	log_rate_1	45
Leeds	0.0615991	0.0243705	-0.0945114	naive	log_rate_1	45
Wakefield	-0.0208341	0.00437943	-0.0870114	naive	log_rate_1	45
Gateshead	0.0526437	0.119348	-0.292823	naive	log_rate_1	45
Barking and Dagenham	0.0307717	0.127931	-0.326903	naive	log_rate_1	45
Barnet	-0.193585	0.0314264	-0.37086	naive	log_rate_1	45
Bexley	0.0851578	0.0655952	-0.170958	naive	log_rate_1	45
Brent	0.213574	0.0725312	-0.055742	naive	log_rate_1	45
Bromley	0.278713	0.148377	-0.106483	naive	log_rate_1	45
Camden	0.131028	0.161057	-0.27029	naive	log_rate_1	45
Croydon	0.320168	0.406752	-0.317604	naive	log_rate_1	45
Ealing	0.116799	0.138338	-0.255139	naive	log_rate_1	45
Enfield	-0.0597192	0.00445755	-0.126484	naive	log_rate_1	45
Greenwich	0.244197	0.10656	-0.0822381	naive	log_rate_1	45
Hackney and City of London	0.194156	0.178033	-0.227784	naive	log_rate_1	45
Hammersmith and Fulham	0.0666914	0.210913	-0.392562	naive	log_rate_1	45
Haringey	-0.161268	0.0143719	-0.0413852	naive	log_rate_1	45
Harrow	-0.129212	0.0278351	-0.29605	naive	log_rate_1	45
Havering	0.0444518	0.0581591	-0.19671	naive	log_rate_1	45
Hillingdon	-0.202237	0.00134264	-0.165595	naive	log_rate_1	45
Hounslow	0.271422	0.109536	-0.0595414	naive	log_rate_1	45
Islington	-0.105361	0.255187	0.399799	naive	log_rate_1	45
Kensington and Chelsea	-0.276987	0.0284844	-0.108214	naive	log_rate_1	45
Kingston upon Thames	-0.0434851	0.0348541	-0.230178	naive	log_rate_1	45
Lambeth	0.37949	0.289401	-0.15847	naive	log_rate_1	45
Lewisham	0.280902	0.116145	-0.0598981	naive	log_rate_1	45
Merton	0.101783	0.0294159	0.273293	naive	log_rate_1	45
Newham	-0.194156	0.000481916	-0.172203	naive	log_rate_1	45
Redbridge	-0.281851	0.0478176	-0.0631789	naive	log_rate_1	45
Richmond upon Thames	-0.351398	0.00462883	-0.283362	naive	log_rate_1	45
Southwark	0.223144	0.0673461	-0.0363676	naive	log_rate_1	45
Sutton	-0.123614	0.0147643	-0.245122	naive	log_rate_1	45
Tower Hamlets	0.060018	0.00360216	0	naive	log_rate_1	45
Waltham Forest	-0.0855222	0.152538	-0.476083	naive	log_rate_1	45
Wandsworth	0.127	0.0364892	-0.0640219	naive	log_rate_1	45
Westminster	-0.164303	0.0269955	0	naive	log_rate_1	45
Antrim and Newtownabbey	-0.517943	0.0279164	-0.350861	naive	log_rate_1	45
Armagh City, Banbridge and Craigavon	-0.61401	0.0997653	-0.298153	naive	log_rate_1	45
Belfast	0.152763	0.343136	-0.433015	naive	log_rate_1	45
Causeway Coast and Glens	-0.253781	0.0319499	-0.0750352	naive	log_rate_1	45
Derry City and Strabane	-0.14792	0.311753	0.410428	naive	log_rate_1	45
Fermanagh and Omagh	0.712195	0.541293	-0.0235305	naive	log_rate_1	45
Lisburn and Castlereagh	-0.159065	0.0660982	-0.41616	naive	log_rate_1	45
Mid and East Antrim	-0.145182	3.18195e-05	-0.150823	naive	log_rate_1	45
Newry, Mourne and Down	-0.251314	0.0752427	0.0229895	naive	log_rate_1	45
Ards and North Down	-0.374693	0.0306181	-0.199713	naive	log_rate_1	45
Dumfries and Galloway	1.29928	5.19891	-0.980829	naive	log_rate_1	45
East Lothian	0.451985	0.411172	-0.189242	naive	log_rate_1	45
East Renfrewshire	-0.510826	0.327161	0.0611544	naive	log_rate_1	45
Falkirk	-0.258862	0.000891199	-0.229009	naive	log_rate_1	45
Highland	-0.896088	0.263907	-0.382369	naive	log_rate_1	45
Inverclyde	-0.741937	0.476989	-0.0512933	naive	log_rate_1	45
Midlothian	-0.693147	0.50289	0.0160003	naive	log_rate_1	45
Moray	0.264693	0.0521323	0.0363676	naive	log_rate_1	45
North Ayrshire	-0.11441	0.0589949	0.128478	naive	log_rate_1	45
Scottish Borders	-1.60944	1.38923	-0.430783	naive	log_rate_1	45
South Ayrshire	1.65292	3.27063	-0.155564	naive	log_rate_1	45
South Lanarkshire	-0.377556	0.185765	0.0534478	naive	log_rate_1	45
Stirling	-0.496437	0.0793569	-0.77814	naive	log_rate_1	45
Aberdeen City	-0.223144	0.00554859	-0.297632	naive	log_rate_1	45
Aberdeenshire	-0.254892	0.0486658	-0.0342891	naive	log_rate_1	45
Argyll and Bute	-0.223144	0.000793598	-0.251314	naive	log_rate_1	45
City of Edinburgh	0.566088	0.306659	0.0123205	naive	log_rate_1	45
Renfrewshire	-0.808217	0.416109	-0.163152	naive	log_rate_1	45
West Dunbartonshire	0.233615	0.0212794	0.37949	naive	log_rate_1	45
West Lothian	-0.681171	1.53201	0.556572	naive	log_rate_1	45
Angus	-0.887303	0.219579	-0.41871	naive	log_rate_1	45
Dundee City	-0.232622	0.126737	0.123379	naive	log_rate_1	45
Fife	-0.269824	0.246423	0.226586	naive	log_rate_1	45
Perth and Kinross	0.67634	0.0885185	0.973861	naive	log_rate_1	45
Glasgow City	-0.394911	0.0809645	-0.110368	naive	log_rate_1	45
Isle of Anglesey	0.587787	0.107472	0.259958	naive	log_rate_1	45
Gwynedd	0.492476	0.415371	-0.152016	naive	log_rate_1	45
Conwy	-1.09861	1.15264	-0.0250013	naive	log_rate_1	45
Denbighshire	0	0.00853283	-0.0923733	naive	log_rate_1	45
Flintshire	-0.167054	0.253539	0.336472	naive	log_rate_1	45
Wrexham	0.105361	0.0078417	0.0168071	naive	log_rate_1	45
Ceredigion	0	1.44955	1.20397	naive	log_rate_1	45
Pembrokeshire	0.182322	0.349125	0.77319	naive	log_rate_1	45
Carmarthenshire	0.236389	0.0586131	0.47849	naive	log_rate_1	45
Swansea	-0.316337	0.588695	0.450927	naive	log_rate_1	45
Neath Port Talbot	0.146603	0.0396577	0.345746	naive	log_rate_1	45
Bridgend	0.753772	0.516502	0.0350913	naive	log_rate_1	45
Vale of Glamorgan	-0.167054	0.311275	0.390866	naive	log_rate_1	45
Cardiff	0.170958	0.0350507	-0.0162605	naive	log_rate_1	45
Rhondda Cynon Taf	-0.632523	0.26844	-0.11441	naive	log_rate_1	45
Caerphilly	1.14513	1.58158	-0.112478	naive	log_rate_1	45
Monmouthshire	1.38629	2.68176	-0.251314	naive	log_rate_1	45
Newport	-0.0540672	0.0834671	0.23484	naive	log_rate_1	45
Powys	0.382992	1.03832	-0.635989	naive	log_rate_1	45
Hartlepool	0.356675	1.27659	-0.77319	naive	log_rate_1	50
Middlesbrough	0.382992	0.0695034	0.646627	naive	log_rate_1	50
Redcar and Cleveland	0.934309	0.784144	0.0487902	naive	log_rate_1	50
Stockton-on-Tees	0.0444518	0.0162304	0.17185	naive	log_rate_1	50
Darlington	0.367725	0.495893	-0.336472	naive	log_rate_1	50
Halton	-0.182322	0.0943882	-0.489548	naive	log_rate_1	50
Warrington	0.510826	0.747301	-0.35364	naive	log_rate_1	50
Blackburn with Darwen	0.404658	0.00152323	0.443686	naive	log_rate_1	50
Blackpool	0.769133	0.00779992	0.85745	naive	log_rate_1	50
Kingston upon Hull, City of	0.609064	0.518817	-0.111226	naive	log_rate_1	50
East Riding of Yorkshire	0.100805	0.138473	-0.271315	naive	log_rate_1	50
North East Lincolnshire	0.570545	0.200653	0.122602	naive	log_rate_1	50
North Lincolnshire	-0.327213	0.00238518	-0.376051	naive	log_rate_1	50
York	0.650588	0.910631	-0.303682	naive	log_rate_1	50
Derby	0.0800427	0.0178306	0.213574	naive	log_rate_1	50
Leicester	0.41955	0.421102	-0.229374	naive	log_rate_1	50
Nottingham	0.137621	2.21773e-06	0.136132	naive	log_rate_1	50
Herefordshire, County of	-0.422857	0.0942644	-0.115832	naive	log_rate_1	50
Telford and Wrekin	0.753772	0.84792	-0.167054	naive	log_rate_1	50
Stoke-on-Trent	0.0674413	0.131218	-0.2948	naive	log_rate_1	50
Bath and North East Somerset	0	0.0257098	-0.160343	naive	log_rate_1	50
Bristol, City of	0.210721	0.280026	-0.318454	naive	log_rate_1	50
North Somerset	-0.356675	0.232168	0.125163	naive	log_rate_1	50
South Gloucestershire	-0.13815	0.404482	0.497838	naive	log_rate_1	50
Plymouth	0.733969	0.112446	0.398639	naive	log_rate_1	50
Torbay	0.916291	0.502187	0.207639	naive	log_rate_1	50
Swindon	-0.455476	0.00829341	-0.546544	naive	log_rate_1	50
Peterborough	-0.302281	0.00443004	-0.235722	naive	log_rate_1	50
Luton	0.543615	0.587919	-0.223144	naive	log_rate_1	50
Southend-on-Sea	1.42139	2.33095	-0.105361	naive	log_rate_1	50
Thurrock	0.597837	0.784144	-0.287682	naive	log_rate_1	50
Medway	0.709148	0.277546	0.182322	naive	log_rate_1	50
Bracknell Forest	3.13549	12.6763	-0.424883	naive	log_rate_1	50
West Berkshire	0.0674413	0.000347864	0.0487902	naive	log_rate_1	50
Reading	0.891998	0.439776	0.228842	naive	log_rate_1	50
Slough	1.04835	2.53654	-0.544302	naive	log_rate_1	50
Windsor and Maidenhead	0.318454	0.101413	0	naive	log_rate_1	50
Wokingham	0.392562	0.660019	-0.419854	naive	log_rate_1	50
Milton Keynes	0.926762	1.22203	-0.178692	naive	log_rate_1	50
Brighton and Hove	0.328504	0.222411	-0.143101	naive	log_rate_1	50
Portsmouth	-0.0322609	0.0690557	0.230524	naive	log_rate_1	50
Southampton	-0.279585	0.211028	0.179793	naive	log_rate_1	50
Isle of Wight	1.09861	1.06012	0.0689929	naive	log_rate_1	50
County Durham	0.581922	1.23208	-0.528067	naive	log_rate_1	50
Cheshire East	0.947789	1.50543	-0.279171	naive	log_rate_1	50
Cheshire West and Chester	1.72924	2.69691	0.0870114	naive	log_rate_1	50
Shropshire	0.0512933	0.0191282	-0.0870114	naive	log_rate_1	50
Cornwall and Isles of Scilly	-0.371564	0.029968	-0.198451	naive	log_rate_1	50
Wiltshire	0.381368	0.317745	-0.182322	naive	log_rate_1	50
Bedford	-0.0645385	0.457436	0.611802	naive	log_rate_1	50
Central Bedfordshire	0.357837	0.398834	-0.273696	naive	log_rate_1	50
Northumberland	0.438255	0.227983	-0.0392207	naive	log_rate_1	50
Bournemouth, Christchurch and Poole	0.0339016	0.128265	-0.32424	naive	log_rate_1	50
Dorset	0	0.127217	-0.356675	naive	log_rate_1	50
Aylesbury Vale	0.393904	0.52001	-0.327213	naive	log_rate_1	50
Chiltern	0.646627	3.42472	-1.20397	naive	log_rate_1	50
South Bucks	-0.559616	0.428928	0.0953102	naive	log_rate_1	50
Wycombe	1.07756	2.10904	-0.374693	naive	log_rate_1	50
Cambridge	0.641854	2.15659	-0.826679	naive	log_rate_1	50
East Cambridgeshire	0.405465	0.480453	-0.287682	naive	log_rate_1	50
Fenland	1.38629	1.74135	0.0666914	naive	log_rate_1	50
Huntingdonshire	0.287682	0.185574	-0.143101	naive	log_rate_1	50
South Cambridgeshire	0.451985	1.00407	-0.550046	naive	log_rate_1	50
Allerdale	0.693147	0.480453	0	naive	log_rate_1	50
Barrow-in-Furness	-0.619039	0.0117102	-0.510826	naive	log_rate_1	50
Carlisle	0.510826	1.2476	-0.606136	naive	log_rate_1	50
Copeland	0.287682	0.480453	-0.405465	naive	log_rate_1	50
Eden	-0.693147	0.0332412	-0.510826	naive	log_rate_1	50
South Lakeland	0	0.962026	-0.980829	naive	log_rate_1	50
Amber Valley	0	0.766446	-0.875469	naive	log_rate_1	50
Bolsover	-0.405465	0.480453	-1.09861	naive	log_rate_1	50
Chesterfield	0.405465	0.164402	0	naive	log_rate_1	50
Derbyshire Dales	0.587787	0.766446	-0.287682	naive	log_rate_1	50
Erewash	-0.496437	7.38496	2.22109	naive	log_rate_1	50
High Peak	0.613104	0.0130218	0.498991	naive	log_rate_1	50
North East Derbyshire	0.117783	0.410921	-0.523248	naive	log_rate_1	50
South Derbyshire	-0.133531	0.0178306	0	naive	log_rate_1	50
East Devon	0.559616	0.989893	-0.435318	naive	log_rate_1	50
Exeter	0.305382	1.26869	-0.820981	naive	log_rate_1	50
Mid Devon	-0.287682	0.359545	-0.887303	naive	log_rate_1	50
North Devon	-0.287682	0.0138728	-0.405465	naive	log_rate_1	50
South Hams	-0.356675	0.517796	0.362905	naive	log_rate_1	50
Teignbridge	-0.241162	0.0279071	-0.074108	naive	log_rate_1	50
Torridge	1.38629	4.8278	-0.81093	naive	log_rate_1	50
West Devon	-0.693147	0.480453	0	naive	log_rate_1	50
Eastbourne	0	0.164402	-0.405465	naive	log_rate_1	50
Hastings	1.09861	1.20695	0	naive	log_rate_1	50
Lewes	0.223144	0.538711	-0.510826	naive	log_rate_1	50
Rother	1.50408	1.31653	0.356675	naive	log_rate_1	50
Wealden	0.318454	1.02334	-0.693147	naive	log_rate_1	50
Basildon	0.510826	2.03666	-0.916291	naive	log_rate_1	50
Braintree	1.94591	4.28934	-0.125163	naive	log_rate_1	50
Brentwood	0.336472	0.455799	1.0116	naive	log_rate_1	50
Chelmsford	0.405465	0.0383159	0.209721	naive	log_rate_1	50
Colchester	-0.367725	0.0312121	-0.191055	naive	log_rate_1	50
Epping Forest	0.154151	0.237854	0.641854	naive	log_rate_1	50
Harlow	-0.451985	0.253289	0.0512933	naive	log_rate_1	50
Maldon	1.09861	1.92181	-0.287682	naive	log_rate_1	50
Rochford	0.510826	0.442193	-0.154151	naive	log_rate_1	50
Tendring	0.980829	0.558329	0.233615	naive	log_rate_1	50
Uttlesford	0.485508	0.204993	0.93827	naive	log_rate_1	50
Cheltenham	0	0.0111008	-0.105361	naive	log_rate_1	50
Cotswold	0.200671	0.547108	-0.538997	naive	log_rate_1	50
Forest of Dean	-0.405465	0.367401	-1.0116	naive	log_rate_1	50
Gloucester	1.07756	1.81124	-0.268264	naive	log_rate_1	50
Stroud	-0.81093	0.480453	-0.117783	naive	log_rate_1	50
Tewkesbury	0.405465	0.082761	0.117783	naive	log_rate_1	50
Basingstoke and Deane	0.587787	1.72587	-0.725937	naive	log_rate_1	50
East Hampshire	0.587787	0.679265	-0.236389	naive	log_rate_1	50
Eastleigh	-0.133531	0.0784755	0.146603	naive	log_rate_1	50
Fareham	1.0116	2.90617	-0.693147	naive	log_rate_1	50
Gosport	-0.251314	0.000793598	-0.223144	naive	log_rate_1	50
Hart	0.980829	0.00181132	0.93827	naive	log_rate_1	50
Havant	1.34373	0.371814	0.733969	naive	log_rate_1	50
New Forest	0.485508	0.349125	-0.105361	naive	log_rate_1	50
Rushmoor	1.0068	0.167255	0.597837	naive	log_rate_1	50
Test Valley	0.693147	3.00884	-1.04145	naive	log_rate_1	50
Winchester	2.63906	9.60126	-0.459532	naive	log_rate_1	50
Broxbourne	0.241162	1.97209	-1.16315	naive	log_rate_1	50
Dacorum	0.211309	0.195216	-0.230524	naive	log_rate_1	50
Hertsmere	0.274437	0.0457157	0.0606246	naive	log_rate_1	50
North Hertfordshire	0.887303	0.949289	-0.0870114	naive	log_rate_1	50
Three Rivers	0.543615	0.476402	-0.146603	naive	log_rate_1	50
Watford	0.928713	0.804545	0.0317487	naive	log_rate_1	50
Ashford	-0.559616	0.181548	-0.133531	naive	log_rate_1	50
Canterbury	-0.0909718	0.0257098	-0.251314	naive	log_rate_1	50
Dartford	0.753772	0.305921	0.200671	naive	log_rate_1	50
Dover	0.635989	0.189502	0.200671	naive	log_rate_1	50
Gravesham	0.693147	1.92181	-0.693147	naive	log_rate_1	50
Maidstone	0.597837	0.847523	-0.322773	naive	log_rate_1	50
Sevenoaks	0.479573	0.931381	-0.485508	naive	log_rate_1	50
Folkestone and Hythe	1.60944	4.3888	-0.485508	naive	log_rate_1	50
Swale	0.451985	0.0581591	0.693147	naive	log_rate_1	50
Thanet	-0.262364	0.0504559	-0.0377403	naive	log_rate_1	50
Tonbridge and Malling	-0.635989	0.326555	-0.0645385	naive	log_rate_1	50
Tunbridge Wells	0	0.1059	-0.325422	naive	log_rate_1	50
Burnley	0.574286	0.959912	-0.405465	naive	log_rate_1	50
Chorley	0.410428	0.531268	-0.318454	naive	log_rate_1	50
Fylde	1.38629	0.0138728	1.50408	naive	log_rate_1	50
Hyndburn	1.09861	4.37229	-0.99239	naive	log_rate_1	50
Lancaster	0.315081	0.0187232	0.178248	naive	log_rate_1	50
Pendle	0.587787	0.140035	0.213574	naive	log_rate_1	50
Preston	0.879249	1.967	-0.523248	naive	log_rate_1	50
Ribble Valley	1.6864	0.833951	0.77319	naive	log_rate_1	50
Rossendale	1.24814	1.74835	-0.074108	naive	log_rate_1	50
South Ribble	1.48684	4.22228	-0.567984	naive	log_rate_1	50
West Lancashire	0.510826	1.62044	-0.76214	naive	log_rate_1	50
Wyre	0	0.0402687	0.200671	naive	log_rate_1	50
Blaby	0.959776	0.92117	0	naive	log_rate_1	50
Charnwood	1.23054	2.40909	-0.321584	naive	log_rate_1	50
Harborough	-0.105361	1.63349	1.17272	naive	log_rate_1	50
Hinckley and Bosworth	1.38629	1.51818	0.154151	naive	log_rate_1	50
Melton	0.847298	0.0237624	0.693147	naive	log_rate_1	50
North West Leicestershire	0.313658	0.231084	-0.167054	naive	log_rate_1	50
Oadby and Wigston	0.200671	0.534798	-0.530628	naive	log_rate_1	50
Boston	-0.552069	0.395678	0.076961	naive	log_rate_1	50
East Lindsey	-0.0444518	0.00596626	0.0327898	naive	log_rate_1	50
Lincoln	0.405465	0.235718	-0.0800427	naive	log_rate_1	50
North Kesteven	-0.200671	0.00544144	-0.274437	naive	log_rate_1	50
South Holland	0.0606246	0.0318293	-0.117783	naive	log_rate_1	50
South Kesteven	-0.076961	0.000328354	-0.0588405	naive	log_rate_1	50
West Lindsey	1.46634	2.74695	-0.191055	naive	log_rate_1	50
Breckland	1.14513	0.435104	0.485508	naive	log_rate_1	50
Broadland	0.646627	1.18474	-0.441833	naive	log_rate_1	50
Great Yarmouth	0.510826	0.345493	1.09861	naive	log_rate_1	50
King's Lynn and West Norfolk	0.0571584	0.214021	-0.405465	naive	log_rate_1	50
North Norfolk	0.916291	1.40317	-0.268264	naive	log_rate_1	50
Norwich	-0.0540672	0.0157568	0.071459	naive	log_rate_1	50
South Norfolk	-0.606136	0.84864	0.315081	naive	log_rate_1	50
Corby	0.606136	0.0954095	0.297252	naive	log_rate_1	50
Daventry	0.693147	0.732164	-0.162519	naive	log_rate_1	50
East Northamptonshire	0.916291	1.14584	-0.154151	naive	log_rate_1	50
Kettering	-0.17185	0.112999	0.164303	naive	log_rate_1	50
Northampton	0.0377403	0.0575479	0.277632	naive	log_rate_1	50
South Northamptonshire	0.241162	0.39648	0.870828	naive	log_rate_1	50
Wellingborough	0.277632	0.0629827	0.0266682	naive	log_rate_1	50
Craven	0.875469	1.73528	-0.441833	naive	log_rate_1	50
Hambleton	1.20397	3.59906	-0.693147	naive	log_rate_1	50
Harrogate	0.81093	1.44095	-0.389465	naive	log_rate_1	50
Richmondshire	0.287682	0.367401	-0.318454	naive	log_rate_1	50
Ryedale	0.693147	2.15014	-0.77319	naive	log_rate_1	50
Scarborough	0.832909	1.46991	-0.37949	naive	log_rate_1	50
Selby	-0.757686	0.373421	-0.146603	naive	log_rate_1	50
Ashfield	-0.546544	0.0214926	-0.693147	naive	log_rate_1	50
Bassetlaw	-0.348307	0.000891199	-0.318454	naive	log_rate_1	50
Broxtowe	-0.619039	2.25429	0.882389	naive	log_rate_1	50
Gedling	-0.361013	2.04162	1.06784	naive	log_rate_1	50
Mansfield	0.287682	0.791846	-0.602175	naive	log_rate_1	50
Newark and Sherwood	-0.182322	0.220903	0.287682	naive	log_rate_1	50
Rushcliffe	-0.0571584	0.131435	0.305382	naive	log_rate_1	50
Cherwell	0.133531	0.0311959	0.310155	naive	log_rate_1	50
Oxford	1.12601	1.60697	-0.141651	naive	log_rate_1	50
South Oxfordshire	2.16905	4.94227	-0.0540672	naive	log_rate_1	50
Vale of White Horse	1.60944	2.87794	-0.0870114	naive	log_rate_1	50
West Oxfordshire	0.530628	0.508297	-0.182322	naive	log_rate_1	50
Mendip	0.538997	0.0237624	0.693147	naive	log_rate_1	50
Sedgemoor	-0.287682	0.406897	0.350202	naive	log_rate_1	50
South Somerset	0.470004	0.601222	-0.305382	naive	log_rate_1	50
Cannock Chase	0.336472	0.0581591	0.0953102	naive	log_rate_1	50
East Staffordshire	0.893818	1.28818	-0.241162	naive	log_rate_1	50
Lichfield	-0.262364	0.068835	0	naive	log_rate_1	50
Newcastle-under-Lyme	-0.117783	0.0431141	-0.325422	naive	log_rate_1	50
South Staffordshire	1.02962	2.69854	-0.613104	naive	log_rate_1	50
Stafford	0	0.0631589	-0.251314	naive	log_rate_1	50
Staffordshire Moorlands	0.998529	0.567621	0.245122	naive	log_rate_1	50
Tamworth	0.154151	0.962026	-0.826679	naive	log_rate_1	50
Babergh	0.223144	0.049793	0	naive	log_rate_1	50
Ipswich	0.485508	0.646354	-0.318454	naive	log_rate_1	50
Mid Suffolk	0.236389	0.00792699	0.325422	naive	log_rate_1	50
Elmbridge	0.998529	1.87715	-0.371564	naive	log_rate_1	50
Epsom and Ewell	1.23676	5.45398	-1.09861	naive	log_rate_1	50
Guildford	0.530628	0.540846	-0.204794	naive	log_rate_1	50
Mole Valley	1.04145	0.669632	0.223144	naive	log_rate_1	50
Reigate and Banstead	1.09861	1.77483	-0.233615	naive	log_rate_1	50
Runnymede	1.60944	5.04194	-0.635989	naive	log_rate_1	50
Spelthorne	0.318454	0.141084	-0.0571584	naive	log_rate_1	50
Surrey Heath	1.38629	1.14028	0.318454	naive	log_rate_1	50
Tandridge	0.916291	1.82685	-0.435318	naive	log_rate_1	50
Waverley	1.0116	3.11654	-0.753772	naive	log_rate_1	50
Woking	1.38629	1.92181	0	naive	log_rate_1	50
North Warwickshire	0.105361	0.068835	0.367725	naive	log_rate_1	50
Nuneaton and Bedworth	0.782759	1.031	-0.232622	naive	log_rate_1	50
Rugby	-0.435318	0.0686683	-0.173272	naive	log_rate_1	50
Stratford-on-Avon	0.492476	0.29871	-0.0540672	naive	log_rate_1	50
Warwick	0.693147	0.357409	0.0953102	naive	log_rate_1	50
Adur	-1.38629	2.51846	0.200671	naive	log_rate_1	50
Arun	0.200671	0.238488	-0.287682	naive	log_rate_1	50
Chichester	0.405465	0.778611	-0.476924	naive	log_rate_1	50
Crawley	0.635989	0.0745745	0.362905	naive	log_rate_1	50
Horsham	0.405465	0.395149	-0.223144	naive	log_rate_1	50
Mid Sussex	1.38629	2.33905	-0.143101	naive	log_rate_1	50
Worthing	2.14007	6.6662	-0.441833	naive	log_rate_1	50
Bromsgrove	0.587787	1.85226	-0.77319	naive	log_rate_1	50
Malvern Hills	-0.125163	0.470276	-0.81093	naive	log_rate_1	50
Redditch	1.55814	3.11799	-0.207639	naive	log_rate_1	50
Worcester	-0.212561	0.0262868	-0.374693	naive	log_rate_1	50
Wychavon	0.435318	0.281566	-0.0953102	naive	log_rate_1	50
Wyre Forest	0.693147	0.195216	0.251314	naive	log_rate_1	50
St Albans	0.462624	0.0531412	0.693147	naive	log_rate_1	50
Welwyn Hatfield	-0.207639	0.480453	0.485508	naive	log_rate_1	50
East Hertfordshire	0.832909	0.798403	-0.0606246	naive	log_rate_1	50
Stevenage	1.38629	3.40708	-0.459532	naive	log_rate_1	50
East Suffolk	0.374693	0.572486	-0.381935	naive	log_rate_1	50
West Suffolk	-0.916291	1.78702	0.420503	naive	log_rate_1	50
Somerset West and Taunton	-0.223144	0.000840277	-0.194156	naive	log_rate_1	50
Bolton	-0.180943	0.791378	0.708651	naive	log_rate_1	50
Bury	0.570142	0.196595	0.126752	naive	log_rate_1	50
Manchester	0.59652	0.241755	0.104834	naive	log_rate_1	50
Oldham	0.847298	0.859961	-0.0800427	naive	log_rate_1	50
Rochdale	0.791587	0.237098	0.30466	naive	log_rate_1	50
Salford	1.17668	2.24205	-0.320669	naive	log_rate_1	50
Stockport	1.16315	0.744849	0.300105	naive	log_rate_1	50
Tameside	0.879733	0.900081	-0.0689929	naive	log_rate_1	50
Trafford	0.169076	0.208628	-0.287682	naive	log_rate_1	50
Wigan	0.614366	0.228013	0.136859	naive	log_rate_1	50
Knowsley	0.693147	0.175318	0.274437	naive	log_rate_1	50
Liverpool	0.890973	0.546368	0.151806	naive	log_rate_1	50
St. Helens	0.348307	0.121318	0	naive	log_rate_1	50
Sefton	-0.117783	0.734003	0.738957	naive	log_rate_1	50
Wirral	1.46634	1.98578	0.0571584	naive	log_rate_1	50
Barnsley	0	0.0109464	-0.104625	naive	log_rate_1	50
Doncaster	-0.363501	0.00239443	-0.412434	naive	log_rate_1	50
Rotherham	-0.0350913	0.034645	0.15104	naive	log_rate_1	50
Sheffield	0.110542	0.0228653	-0.040671	naive	log_rate_1	50
Newcastle upon Tyne	-0.282405	0.0705422	-0.0168071	naive	log_rate_1	50
North Tyneside	0.234073	0.0292047	0.0631789	naive	log_rate_1	50
South Tyneside	1.0116	1.78055	-0.322773	naive	log_rate_1	50
Sunderland	0.111226	1.16383	-0.967584	naive	log_rate_1	50
Birmingham	0.542041	0.459024	-0.135473	naive	log_rate_1	50
Coventry	-0.0784716	0.00994987	0.0212774	naive	log_rate_1	50
Dudley	0.306374	0.0370293	0.113944	naive	log_rate_1	50
Sandwell	0.103541	0.00145603	0.0653828	naive	log_rate_1	50
Solihull	0.559616	0.0100167	0.459532	naive	log_rate_1	50
Walsall	0.483797	0.116074	0.143101	naive	log_rate_1	50
Wolverhampton	-0.0625204	0.0392856	-0.260726	naive	log_rate_1	50
Calderdale	0.213574	0.00863898	0.120628	naive	log_rate_1	50
Kirklees	0.164003	0.0401484	-0.0363676	naive	log_rate_1	50
Leeds	0.0819571	8.82223e-05	0.0913498	naive	log_rate_1	50
Wakefield	0.537277	0.653437	-0.271078	naive	log_rate_1	50
Gateshead	0.530628	0.150177	0.143101	naive	log_rate_1	50
Barking and Dagenham	0.71784	1.33415	-0.437214	naive	log_rate_1	50
Barnet	0.376478	0.109341	0.0458095	naive	log_rate_1	50
Bexley	0.76214	0.135598	0.393904	naive	log_rate_1	50
Brent	0.701881	0.535004	-0.0295588	naive	log_rate_1	50
Bromley	0.484246	0.165881	0.076961	naive	log_rate_1	50
Camden	0.371564	0.061479	0.123614	naive	log_rate_1	50
Croydon	0.26922	0.0979832	-0.0438026	naive	log_rate_1	50
Ealing	0.0428637	0.00275063	0.0953102	naive	log_rate_1	50
Enfield	0.0377403	0.0257098	-0.122602	naive	log_rate_1	50
Greenwich	0.305382	0.000313275	0.287682	naive	log_rate_1	50
Hackney and City of London	0.485508	0.302551	-0.0645385	naive	log_rate_1	50
Hammersmith and Fulham	0.386773	0.627641	-0.405465	naive	log_rate_1	50
Haringey	0.246133	0.0324631	0.065958	naive	log_rate_1	50
Harrow	0.282863	0.569796	-0.471986	naive	log_rate_1	50
Havering	0.714653	1.83259	-0.63908	naive	log_rate_1	50
Hillingdon	0.124298	0.0142383	0.243622	naive	log_rate_1	50
Hounslow	0.168228	0.00369756	0.10742	naive	log_rate_1	50
Islington	0.882389	0.696826	0.047628	naive	log_rate_1	50
Kensington and Chelsea	0.405465	0.199172	-0.040822	naive	log_rate_1	50
Kingston upon Thames	0.625706	0.479414	-0.0666914	naive	log_rate_1	50
Lambeth	0.529008	0.50599	-0.182322	naive	log_rate_1	50
Lewisham	0.536801	0.220299	0.0674413	naive	log_rate_1	50
Merton	1.14306	2.15165	-0.323787	naive	log_rate_1	50
Newham	0.380464	1.10593	-0.671168	naive	log_rate_1	50
Redbridge	-0.0392207	0.089997	-0.339216	naive	log_rate_1	50
Richmond upon Thames	0.597837	0.839589	-0.318454	naive	log_rate_1	50
Southwark	1.22378	1.58966	-0.0370413	naive	log_rate_1	50
Sutton	0.535518	0.777561	-0.346276	naive	log_rate_1	50
Tower Hamlets	0.736319	0.902298	-0.213574	naive	log_rate_1	50
Waltham Forest	0.635989	0.738108	-0.223144	naive	log_rate_1	50
Wandsworth	0.179341	0.0860162	-0.113944	naive	log_rate_1	50
Westminster	0.472604	0.710612	-0.370374	naive	log_rate_1	50
Antrim and Newtownabbey	-0.276253	0.249397	0.223144	naive	log_rate_1	50
Armagh City, Banbridge and Craigavon	-0.189242	0.271833	0.332134	naive	log_rate_1	50
Belfast	-0.053346	0.103264	-0.374693	naive	log_rate_1	50
Causeway Coast and Glens	-0.973449	1.16383	0.105361	naive	log_rate_1	50
Derry City and Strabane	-0.173511	0.16968	0.238411	naive	log_rate_1	50
Fermanagh and Omagh	-0.441833	0.0214237	-0.295464	naive	log_rate_1	50
Lisburn and Castlereagh	-0.864997	2.1783	0.610909	naive	log_rate_1	50
Mid and East Antrim	1.17412	2.80969	-0.502092	naive	log_rate_1	50
Newry, Mourne and Down	-0.125163	0.340438	0.458308	naive	log_rate_1	50
Ards and North Down	1.09861	1.51818	-0.133531	naive	log_rate_1	50
Dumfries and Galloway	0.693147	3.47158	-1.17007	naive	log_rate_1	50
East Lothian	-0.287682	0.082761	0	naive	log_rate_1	50
East Renfrewshire	0.175049	0.00275063	0.122602	naive	log_rate_1	50
Falkirk	0.165514	0.0241471	0.320908	naive	log_rate_1	50
Highland	2.03688	5.00664	-0.200671	naive	log_rate_1	50
Inverclyde	1.89712	19.2022	-2.48491	naive	log_rate_1	50
Midlothian	0.164755	0.465864	0.847298	naive	log_rate_1	50
Moray	-0.356675	0.580857	0.405465	naive	log_rate_1	50
North Ayrshire	0.393904	0.00910332	0.298493	naive	log_rate_1	50
Scottish Borders	-0.336472	0.0332412	-0.154151	naive	log_rate_1	50
South Ayrshire	1.75254	6.34936	-0.767255	naive	log_rate_1	50
South Lanarkshire	0.392042	0.0171684	0.261014	naive	log_rate_1	50
Stirling	0.274437	0.0171684	0.405465	naive	log_rate_1	50
Aberdeen City	0.405465	0	0.405465	naive	log_rate_1	50
Aberdeenshire	-0.578078	0.555222	0.167054	naive	log_rate_1	50
Argyll and Bute	0.0870114	3.52978	-1.79176	naive	log_rate_1	50
City of Edinburgh	0.633621	0.919765	-0.325422	naive	log_rate_1	50
Renfrewshire	0.942363	1.93318	-0.448025	naive	log_rate_1	50
West Dunbartonshire	0.650588	1.34888	-0.510826	naive	log_rate_1	50
West Lothian	0.462624	0.25521	-0.0425596	naive	log_rate_1	50
Angus	0.451985	0.0178306	0.318454	naive	log_rate_1	50
Dundee City	1.27397	1.378	0.100083	naive	log_rate_1	50
Fife	0.0540672	0.175595	-0.364974	naive	log_rate_1	50
Perth and Kinross	0.563935	1.65857	-0.723919	naive	log_rate_1	50
Glasgow City	0.00358638	0.12297	0.354257	naive	log_rate_1	50
Isle of Anglesey	-0.510826	0.637615	0.287682	naive	log_rate_1	50
Gwynedd	1.38629	4.32408	-0.693147	naive	log_rate_1	50
Conwy	0.76214	0.839589	-0.154151	naive	log_rate_1	50
Denbighshire	0.223144	0.220903	0.693147	naive	log_rate_1	50
Flintshire	-0.628609	0.657608	0.182322	naive	log_rate_1	50
Wrexham	-0.0540672	0.0605344	-0.300105	naive	log_rate_1	50
Ceredigion	0	0.082761	0.287682	naive	log_rate_1	50
Pembrokeshire	-0.405465	2.74972	1.25276	naive	log_rate_1	50
Carmarthenshire	0.336472	0.31317	-0.223144	naive	log_rate_1	50
Swansea	-0.371564	0.416503	-1.01693	naive	log_rate_1	50
Neath Port Talbot	0.336472	1.17438	-0.747214	naive	log_rate_1	50
Bridgend	1.20397	3.27649	-0.606136	naive	log_rate_1	50
Vale of Glamorgan	-0.538997	1.01808	0.470004	naive	log_rate_1	50
Cardiff	-0.257829	0.0450996	-0.0454624	naive	log_rate_1	50
Rhondda Cynon Taf	0.200671	0.0332412	0.382992	naive	log_rate_1	50
Caerphilly	-0.864997	0.547355	-0.125163	naive	log_rate_1	50
Monmouthshire	0.470004	0.612712	1.25276	naive	log_rate_1	50
Newport	-1.21302	0.760552	-0.340927	naive	log_rate_1	50
Powys	-0.223144	0.293328	0.318454	naive	log_rate_1	50
Hartlepool	1.03112	0.875734	0.0953102	naive	log_rate_1	55
Middlesbrough	1.05041	0.469631	0.365114	naive	log_rate_1	55
Redcar and Cleveland	1.05489	0.290603	0.515813	naive	log_rate_1	55
Stockton-on-Tees	1.17824	0.563693	0.427444	naive	log_rate_1	55
Darlington	0.646438	0.635232	1.44345	naive	log_rate_1	55
Halton	0.367081	0.125827	0.721802	naive	log_rate_1	55
Warrington	0.3231	0.000317769	0.340927	naive	log_rate_1	55
Blackburn with Darwen	-0.0990055	0.000791726	-0.0708679	naive	log_rate_1	55
Blackpool	0.152192	0.0802932	0.435552	naive	log_rate_1	55
Kingston upon Hull, City of	0.8807	0.938587	-0.0881073	naive	log_rate_1	55
East Riding of Yorkshire	0.894542	0.316303	0.332134	naive	log_rate_1	55
North East Lincolnshire	0.764068	0.0192498	0.625325	naive	log_rate_1	55
North Lincolnshire	0.835322	0.510787	0.120628	naive	log_rate_1	55
York	0.48115	0.00249415	0.531091	naive	log_rate_1	55
Derby	0.519039	0.0681833	0.780159	naive	log_rate_1	55
Leicester	0.274437	0.102806	-0.0461976	naive	log_rate_1	55
Nottingham	0.619485	0.0546002	0.385818	naive	log_rate_1	55
Herefordshire, County of	0.835322	0.503079	0.126041	naive	log_rate_1	55
Telford and Wrekin	0.507514	0.0743515	0.23484	naive	log_rate_1	55
Stoke-on-Trent	0.514808	0.000141307	0.50292	naive	log_rate_1	55
Bath and North East Somerset	0.591438	0.0963879	0.901902	naive	log_rate_1	55
Bristol, City of	0.635454	0.00981656	0.734532	naive	log_rate_1	55
North Somerset	0.751988	0.0253509	0.592768	naive	log_rate_1	55
South Gloucestershire	0.605909	0.0200007	0.464485	naive	log_rate_1	55
Plymouth	0.591134	0.000993369	0.559616	naive	log_rate_1	55
Torbay	1.17245	0.46635	0.489548	naive	log_rate_1	55
Swindon	0.63768	0.00927159	0.733969	naive	log_rate_1	55
Peterborough	0.741156	0.0510726	0.515164	naive	log_rate_1	55
Luton	0.422718	0.398943	-0.208901	naive	log_rate_1	55
Southend-on-Sea	0.611381	0.427639	-0.0425596	naive	log_rate_1	55
Thurrock	0.568849	0.00336677	0.510826	naive	log_rate_1	55
Medway	0.634408	0.342949	0.0487902	naive	log_rate_1	55
Bracknell Forest	0.385662	0.126169	0.0304592	naive	log_rate_1	55
West Berkshire	0.461555	0.0816015	0.747214	naive	log_rate_1	55
Reading	0.572621	0.0432549	0.364643	naive	log_rate_1	55
Slough	0.321382	0.374069	-0.29023	naive	log_rate_1	55
Windsor and Maidenhead	0.343161	0.000532833	0.366244	naive	log_rate_1	55
Wokingham	0.0779615	0.0455853	-0.135545	naive	log_rate_1	55
Milton Keynes	0.848561	0.415336	0.204095	naive	log_rate_1	55
Brighton and Hove	0.836452	0.0565468	0.598656	naive	log_rate_1	55
Portsmouth	0.360906	0.625539	1.15182	naive	log_rate_1	55
Southampton	0.716763	0.0170393	0.847298	naive	log_rate_1	55
Isle of Wight	1.0068	0.540035	0.271934	naive	log_rate_1	55
County Durham	0.563086	0.119232	0.908386	naive	log_rate_1	55
Cheshire East	0.361521	0.126416	0.00597017	naive	log_rate_1	55
Cheshire West and Chester	0.185199	0.0186545	0.32178	naive	log_rate_1	55
Shropshire	0.49228	0.0454782	0.279024	naive	log_rate_1	55
Cornwall and Isles of Scilly	0.0853796	0.929804	1.04964	naive	log_rate_1	55
Wiltshire	0.603042	0.0407039	0.40129	naive	log_rate_1	55
Bedford	0.572366	0.704258	-0.266835	naive	log_rate_1	55
Central Bedfordshire	0.932892	1.15003	-0.139502	naive	log_rate_1	55
Northumberland	0.676689	0.172059	0.261889	naive	log_rate_1	55
Bournemouth, Christchurch and Poole	0.519566	0.0925058	0.823714	naive	log_rate_1	55
Dorset	0.460681	0.0439901	0.670419	naive	log_rate_1	55
Aylesbury Vale	0.925399	0.528454	0.198451	naive	log_rate_1	55
Chiltern	0.77319	0.307954	0.218254	naive	log_rate_1	55
South Bucks	0.815365	0.318153	0.251314	naive	log_rate_1	55
Wycombe	0.635989	0.145235	0.254892	naive	log_rate_1	55
Cambridge	0.559616	0.0258986	0.720546	naive	log_rate_1	55
East Cambridgeshire	0.97601	0.181445	0.550046	naive	log_rate_1	55
Fenland	0.281851	0.0289456	0.451985	naive	log_rate_1	55
Huntingdonshire	0.82746	0.265926	0.31178	naive	log_rate_1	55
South Cambridgeshire	0.487836	0.0764672	0.211309	naive	log_rate_1	55
Allerdale	0.405465	0.345493	0.993252	naive	log_rate_1	55
Barrow-in-Furness	0.387447	0.0846144	0.678332	naive	log_rate_1	55
Carlisle	0.457922	0.102879	0.778669	naive	log_rate_1	55
Copeland	0.147158	0.00492756	0.076961	naive	log_rate_1	55
Eden	0.405465	0.0212319	0.551177	naive	log_rate_1	55
South Lakeland	0.697171	0.00721197	0.782095	naive	log_rate_1	55
Amber Valley	0.474458	0.204579	0.926762	naive	log_rate_1	55
Bolsover	0.150823	0.793224	1.04145	naive	log_rate_1	55
Chesterfield	0.591018	0.481887	1.2852	naive	log_rate_1	55
Derbyshire Dales	1.18632	1.40735	0	naive	log_rate_1	55
Erewash	0.979591	0.224716	0.505549	naive	log_rate_1	55
High Peak	0.937493	0.409422	0.297632	naive	log_rate_1	55
North East Derbyshire	0.392562	0.0901131	0.0923733	naive	log_rate_1	55
South Derbyshire	0.776529	1.2143	-0.325422	naive	log_rate_1	55
East Devon	0.527823	1.03987	1.54756	naive	log_rate_1	55
Exeter	0.283858	0.346141	0.872195	naive	log_rate_1	55
Mid Devon	0.13062	0.896693	1.07756	naive	log_rate_1	55
North Devon	0.5193	0.0694107	0.782759	naive	log_rate_1	55
South Hams	1.11365	0.176823	0.693147	naive	log_rate_1	55
Teignbridge	1.08091	0.333863	0.503104	naive	log_rate_1	55
Torridge	-0.538997	5.65144	1.83828	naive	log_rate_1	55
West Devon	0.750306	1.12458	-0.310155	naive	log_rate_1	55
Eastbourne	0.64355	0.222501	0.17185	naive	log_rate_1	55
Hastings	1.19073	0.0583933	0.949081	naive	log_rate_1	55
Lewes	0.699973	0.260846	0.189242	naive	log_rate_1	55
Rother	1.20984	1.07742	0.17185	naive	log_rate_1	55
Wealden	0.609266	0.0415347	0.405465	naive	log_rate_1	55
Basildon	0.980829	1.2679	-0.145182	naive	log_rate_1	55
Braintree	0.874521	0.713465	0.029853	naive	log_rate_1	55
Brentwood	0.71537	0.173787	0.298493	naive	log_rate_1	55
Chelmsford	0.816207	0.252556	0.313658	naive	log_rate_1	55
Colchester	0.442129	0.0392736	0.640305	naive	log_rate_1	55
Epping Forest	1.06938	0.152921	0.678332	naive	log_rate_1	55
Harlow	1.09861	0.0459716	0.884202	naive	log_rate_1	55
Maldon	0.603535	1.15249	-0.470004	naive	log_rate_1	55
Rochford	1.06784	0.0934528	0.76214	naive	log_rate_1	55
Tendring	1.11332	0.75075	0.24686	naive	log_rate_1	55
Uttlesford	0.852996	0.727602	0	naive	log_rate_1	55
Cheltenham	0.132622	0.334839	0.711275	naive	log_rate_1	55
Cotswold	0.295464	0.445351	0.962811	naive	log_rate_1	55
Forest of Dean	0.467597	0.0610369	0.714653	naive	log_rate_1	55
Gloucester	0.47922	0.0703417	0.74444	naive	log_rate_1	55
Stroud	0.844378	0.00998754	0.74444	naive	log_rate_1	55
Tewkesbury	0.0158733	0.69575	0.84999	naive	log_rate_1	55
Basingstoke and Deane	1.06236	0.712523	0.218254	naive	log_rate_1	55
East Hampshire	0.812812	0.19372	0.372675	naive	log_rate_1	55
Eastleigh	0.931558	0.123721	0.579818	naive	log_rate_1	55
Fareham	0.555946	0.0514443	0.782759	naive	log_rate_1	55
Gosport	0.70557	0.55251	-0.0377403	naive	log_rate_1	55
Hart	0.81093	1.74704	-0.510826	naive	log_rate_1	55
Havant	0.679724	0.501115	-0.0281709	naive	log_rate_1	55
New Forest	0.708979	0.0348902	0.522189	naive	log_rate_1	55
Rushmoor	0.693147	0.27175	0.17185	naive	log_rate_1	55
Test Valley	0.301261	0.0744343	0.574088	naive	log_rate_1	55
Winchester	0.606136	0.0809699	0.321584	naive	log_rate_1	55
Broxbourne	0.483797	0.178865	0.906721	naive	log_rate_1	55
Dacorum	0.813704	0.398644	0.182322	naive	log_rate_1	55
Hertsmere	0.675343	0.00587448	0.751988	naive	log_rate_1	55
North Hertfordshire	0.305074	0.031942	0.483797	naive	log_rate_1	55
Three Rivers	0.470004	0.0809974	0.185403	naive	log_rate_1	55
Watford	0.744067	0.350524	0.152016	naive	log_rate_1	55
Ashford	0.641854	0.0280214	0.474458	naive	log_rate_1	55
Canterbury	0.905952	0.62391	0.116072	naive	log_rate_1	55
Dartford	0.607286	0.147565	0.223144	naive	log_rate_1	55
Dover	0.673729	0.685385	-0.154151	naive	log_rate_1	55
Gravesham	0.747872	0.586588	-0.0180185	naive	log_rate_1	55
Maidstone	0.377877	0.231847	0.859383	naive	log_rate_1	55
Sevenoaks	0.879733	0.255065	0.374693	naive	log_rate_1	55
Folkestone and Hythe	0.667829	0.652204	-0.139762	naive	log_rate_1	55
Swale	1.05209	0.83529	0.13815	naive	log_rate_1	55
Thanet	0.253449	0.00159	0.213574	naive	log_rate_1	55
Tonbridge and Malling	0.396731	0.0377164	0.202524	naive	log_rate_1	55
Tunbridge Wells	0.759839	0.140945	0.384412	naive	log_rate_1	55
Burnley	0.110542	0.000702196	0.137041	naive	log_rate_1	55
Chorley	0.201354	0.00410944	0.265459	naive	log_rate_1	55
Fylde	0.388867	0.0610273	0.14183	naive	log_rate_1	55
Hyndburn	0.0361357	0.00538323	0.109506	naive	log_rate_1	55
Lancaster	0.611073	0.119692	0.265108	naive	log_rate_1	55
Pendle	0.213951	0.016569	0.0852304	naive	log_rate_1	55
Preston	0.0820132	0.000228147	0.0971177	naive	log_rate_1	55
Ribble Valley	0.0877756	0.054676	-0.146053	naive	log_rate_1	55
Rossendale	0.312683	0.145677	-0.0689929	naive	log_rate_1	55
South Ribble	0.0932181	0.0135196	-0.0230558	naive	log_rate_1	55
West Lancashire	1.00982	0.202681	0.559616	naive	log_rate_1	55
Wyre	0.390749	0.0202428	0.533026	naive	log_rate_1	55
Blaby	0.282349	0.0297174	0.454736	naive	log_rate_1	55
Charnwood	0.867707	1.62834	-0.408359	naive	log_rate_1	55
Harborough	0.187212	1.42066	1.37913	naive	log_rate_1	55
Hinckley and Bosworth	0.883321	0.261895	0.371564	naive	log_rate_1	55
Melton	0.472604	0.0202671	0.330242	naive	log_rate_1	55
North West Leicestershire	0.81215	0.0472816	0.594707	naive	log_rate_1	55
Oadby and Wigston	0.310939	0.0256371	0.150823	naive	log_rate_1	55
Boston	0.743337	0.0108079	0.847298	naive	log_rate_1	55
East Lindsey	0.873529	0.547596	0.133531	naive	log_rate_1	55
Lincoln	0.795277	4.65031e-05	0.788457	naive	log_rate_1	55
North Kesteven	0.478302	0.0137567	0.361013	naive	log_rate_1	55
South Holland	0.136132	0.049793	-0.0870114	naive	log_rate_1	55
South Kesteven	0.650588	0.083404	0.36179	naive	log_rate_1	55
West Lindsey	0.978468	0.604969	0.200671	naive	log_rate_1	55
Breckland	0.510826	0.389569	-0.113329	naive	log_rate_1	55
Broadland	0.996333	2.0141	-0.422857	naive	log_rate_1	55
Great Yarmouth	1.2164	3.32162	-0.606136	naive	log_rate_1	55
King's Lynn and West Norfolk	0.587787	0.0393316	0.389465	naive	log_rate_1	55
North Norfolk	0.567984	0.088217	0.864997	naive	log_rate_1	55
Norwich	0.598531	0.188554	0.164303	naive	log_rate_1	55
South Norfolk	0.550046	0.434605	-0.109199	naive	log_rate_1	55
Corby	1.53533	1.19574	0.441833	naive	log_rate_1	55
Daventry	1.48427	3.8192	-0.470004	naive	log_rate_1	55
East Northamptonshire	0.322288	0.200543	0.770108	naive	log_rate_1	55
Kettering	1.1474	1.2165	0.0444518	naive	log_rate_1	55
Northampton	0.646627	0.459855	-0.0314987	naive	log_rate_1	55
South Northamptonshire	0.62755	0.25746	0.120144	naive	log_rate_1	55
Wellingborough	1.6809	2.94053	-0.0339016	naive	log_rate_1	55
Craven	0.29023	0.0194136	0.429563	naive	log_rate_1	55
Hambleton	0.96809	0.368542	0.361013	naive	log_rate_1	55
Harrogate	0.622226	0.0788389	0.341443	naive	log_rate_1	55
Richmondshire	0.405465	0.123103	0.756326	naive	log_rate_1	55
Ryedale	0.805065	0.016704	0.934309	naive	log_rate_1	55
Scarborough	0.697724	0.204848	0.245122	naive	log_rate_1	55
Selby	0.395756	0.0503931	0.62024	naive	log_rate_1	55
Ashfield	0.507514	0.00173001	0.549108	naive	log_rate_1	55
Bassetlaw	0.635388	0.0667858	0.893818	naive	log_rate_1	55
Broxtowe	0.584076	3.46551e-05	0.589963	naive	log_rate_1	55
Gedling	0.876035	0.128489	0.517582	naive	log_rate_1	55
Mansfield	1.1127	0.0247073	0.955511	naive	log_rate_1	55
Newark and Sherwood	0.875469	0.118915	0.530628	naive	log_rate_1	55
Rushcliffe	0.641371	0.000364736	0.622273	naive	log_rate_1	55
Cherwell	0.591893	0.389569	-0.0322609	naive	log_rate_1	55
Oxford	1.49248	2.2576	-0.0100503	naive	log_rate_1	55
South Oxfordshire	0.907402	0.144225	0.527633	naive	log_rate_1	55
Vale of White Horse	1.08846	0.0212728	0.942608	naive	log_rate_1	55
West Oxfordshire	0.49758	0.0884167	0.79493	naive	log_rate_1	55
Mendip	0.334006	0.687481	1.16315	naive	log_rate_1	55
Sedgemoor	0.140582	0.0515939	0.367725	naive	log_rate_1	55
South Somerset	0.934983	0.000931873	0.904456	naive	log_rate_1	55
Cannock Chase	0.489548	0.00072494	0.462624	naive	log_rate_1	55
East Staffordshire	1.29823	0.161714	0.896088	naive	log_rate_1	55
Lichfield	0.92929	0.170238	0.516691	naive	log_rate_1	55
Newcastle-under-Lyme	0.675994	0.022049	0.824483	naive	log_rate_1	55
South Staffordshire	0.524524	0.0792863	0.242946	naive	log_rate_1	55
Stafford	0.835421	0.402908	0.200671	naive	log_rate_1	55
Staffordshire Moorlands	0.753772	0.965529	-0.228842	naive	log_rate_1	55
Tamworth	0.936	0.876097	0	naive	log_rate_1	55
Babergh	0.793952	0.313978	0.233615	naive	log_rate_1	55
Ipswich	0.597837	0.455799	1.27297	naive	log_rate_1	55
Mid Suffolk	0.34484	0.238211	0.832909	naive	log_rate_1	55
Elmbridge	0.780521	0.609213	0	naive	log_rate_1	55
Epsom and Ewell	0.486655	0.00774684	0.398639	naive	log_rate_1	55
Guildford	0.754841	0.221909	0.283768	naive	log_rate_1	55
Mole Valley	-0.0444518	0.350958	0.547965	naive	log_rate_1	55
Reigate and Banstead	0.769133	1.48832	-0.450834	naive	log_rate_1	55
Runnymede	0.414682	0.280667	0.944462	naive	log_rate_1	55
Spelthorne	0.765786	0.949731	-0.208755	naive	log_rate_1	55
Surrey Heath	0.832909	0.917902	-0.125163	naive	log_rate_1	55
Tandridge	1.11647	1.59177	-0.145182	naive	log_rate_1	55
Waverley	0.461555	0.386623	1.08334	naive	log_rate_1	55
Woking	0.522189	0.53265	-0.207639	naive	log_rate_1	55
North Warwickshire	0.882002	0.227087	0.405465	naive	log_rate_1	55
Nuneaton and Bedworth	0.860201	0.41897	0.212922	naive	log_rate_1	55
Rugby	0.697376	0.176727	0.276987	naive	log_rate_1	55
Stratford-on-Avon	0.617924	7.4973e-06	0.615186	naive	log_rate_1	55
Warwick	0.411917	0.868285	1.34373	naive	log_rate_1	55
Adur	0.954031	0.148798	1.33977	naive	log_rate_1	55
Arun	0.802002	3.543e-06	0.800119	naive	log_rate_1	55
Chichester	0.549253	0.0174024	0.681171	naive	log_rate_1	55
Crawley	0.5738	0.0452783	0.361013	naive	log_rate_1	55
Horsham	0.707467	0.0974404	0.395313	naive	log_rate_1	55
Mid Sussex	0.640503	0.208004	0.184429	naive	log_rate_1	55
Worthing	0.170626	0.232035	0.652325	naive	log_rate_1	55
Bromsgrove	0.399894	0.0298725	0.227057	naive	log_rate_1	55
Malvern Hills	0.652656	1.06862	1.6864	naive	log_rate_1	55
Redditch	1.00726	2.43151	-0.552069	naive	log_rate_1	55
Worcester	1.12248	0.433193	0.464306	naive	log_rate_1	55
Wychavon	0.553728	0.16143	0.955511	naive	log_rate_1	55
Wyre Forest	1.00145	0.821087	0.0953102	naive	log_rate_1	55
St Albans	0.696248	0.0511865	0.470004	naive	log_rate_1	55
Welwyn Hatfield	0.37949	0.358196	0.977984	naive	log_rate_1	55
East Hertfordshire	0.262364	0.00800663	0.351844	naive	log_rate_1	55
Stevenage	0.693147	0.296728	0.14842	naive	log_rate_1	55
East Suffolk	1.14788	0.386623	0.526093	naive	log_rate_1	55
West Suffolk	0.893818	0.323073	0.325422	naive	log_rate_1	55
Somerset West and Taunton	0.230261	1.13309	1.29473	naive	log_rate_1	55
Bolton	0.110466	0.0729038	-0.159542	naive	log_rate_1	55
Bury	0.17185	0.00184399	0.214792	naive	log_rate_1	55
Manchester	0.182871	6.74179e-05	0.191082	naive	log_rate_1	55
Oldham	0.571901	0.103296	0.250503	naive	log_rate_1	55
Rochdale	0.456017	0.127133	0.0994608	naive	log_rate_1	55
Salford	0.181084	0.00927126	0.0847965	naive	log_rate_1	55
Stockport	0.329428	0.227204	-0.14723	naive	log_rate_1	55
Tameside	0.334723	0.00321222	0.278047	naive	log_rate_1	55
Trafford	0.395599	0.0276758	0.229238	naive	log_rate_1	55
Wigan	0.295612	0.000254799	0.27965	naive	log_rate_1	55
Knowsley	0.323288	0.146636	0.706219	naive	log_rate_1	55
Liverpool	0.314354	0.0726994	0.583982	naive	log_rate_1	55
St. Helens	0.569979	0.0371727	0.762781	naive	log_rate_1	55
Sefton	0.508885	0.000133929	0.497312	naive	log_rate_1	55
Wirral	0.584934	0.00216411	0.631454	naive	log_rate_1	55
Barnsley	0.844564	0.516999	0.125538	naive	log_rate_1	55
Doncaster	0.773999	0.137593	0.403064	naive	log_rate_1	55
Rotherham	0.682676	0.0952506	0.374049	naive	log_rate_1	55
Sheffield	0.69383	0.0655893	0.437726	naive	log_rate_1	55
Newcastle upon Tyne	0.574294	0.0104979	0.676753	naive	log_rate_1	55
North Tyneside	0.403838	0.0283533	0.572222	naive	log_rate_1	55
South Tyneside	1.05441	0.2898	0.516075	naive	log_rate_1	55
Sunderland	0.850834	0.0267268	0.68735	naive	log_rate_1	55
Birmingham	0.408169	0.00289836	0.354332	naive	log_rate_1	55
Coventry	0.495841	0.0988427	0.181449	naive	log_rate_1	55
Dudley	0.696687	0.505056	-0.0139862	naive	log_rate_1	55
Sandwell	0.592382	0.129138	0.233024	naive	log_rate_1	55
Solihull	0.745289	0.037334	0.552069	naive	log_rate_1	55
Walsall	0.792051	0.650345	-0.0143887	naive	log_rate_1	55
Wolverhampton	0.697155	0.430332	0.0411581	naive	log_rate_1	55
Calderdale	0.324424	0.00479432	0.255183	naive	log_rate_1	55
Kirklees	0.421442	0.375266	-0.191148	naive	log_rate_1	55
Leeds	0.35588	0.000804391	0.384242	naive	log_rate_1	55
Wakefield	0.533612	0.264067	0.0197375	naive	log_rate_1	55
Gateshead	0.814458	0.00230976	0.766398	naive	log_rate_1	55
Barking and Dagenham	0.426608	0.0324746	0.2464	naive	log_rate_1	55
Barnet	0.574026	0.00337772	0.515908	naive	log_rate_1	55
Bexley	0.535143	0.0201925	0.393043	naive	log_rate_1	55
Brent	0.457903	0.145706	0.0761891	naive	log_rate_1	55
Bromley	0.665262	0.202805	0.214923	naive	log_rate_1	55
Camden	0.356168	0.00469039	0.287682	naive	log_rate_1	55
Croydon	0.629228	0.489296	-0.0702692	naive	log_rate_1	55
Ealing	0.567896	0.0713081	0.30086	naive	log_rate_1	55
Enfield	0.429857	0.0796484	0.147636	naive	log_rate_1	55
Greenwich	0.670419	0.25732	0.163152	naive	log_rate_1	55
Hackney and City of London	0.283188	0.0213121	0.137201	naive	log_rate_1	55
Hammersmith and Fulham	0.420939	0.0636166	0.168716	naive	log_rate_1	55
Haringey	0.526858	0.311487	-0.0312525	naive	log_rate_1	55
Harrow	0.563235	9.26593e-05	0.572861	naive	log_rate_1	55
Havering	0.676798	0.0401289	0.476476	naive	log_rate_1	55
Hillingdon	0.42216	0.100008	0.105919	naive	log_rate_1	55
Hounslow	0.468957	0.0846334	0.178039	naive	log_rate_1	55
Islington	0.405465	0.0466818	0.189405	naive	log_rate_1	55
Kensington and Chelsea	0.60997	0.238337	0.121772	naive	log_rate_1	55
Kingston upon Thames	0.345838	0.153664	-0.046162	naive	log_rate_1	55
Lambeth	0.456017	0.0632136	0.204594	naive	log_rate_1	55
Lewisham	0.739097	0.261652	0.227578	naive	log_rate_1	55
Merton	0.52893	0.001569	0.489319	naive	log_rate_1	55
Newham	0.483174	0.0489491	0.26193	naive	log_rate_1	55
Redbridge	0.488986	0.0660116	0.232059	naive	log_rate_1	55
Richmond upon Thames	0.35589	0.0879797	0.0592766	naive	log_rate_1	55
Southwark	0.436102	0.0258632	0.275282	naive	log_rate_1	55
Sutton	0.738308	0.147405	0.354373	naive	log_rate_1	55
Tower Hamlets	0.327605	0.0430398	0.120144	naive	log_rate_1	55
Waltham Forest	0.381221	0.0246445	0.224236	naive	log_rate_1	55
Wandsworth	0.554997	0.110905	0.221973	naive	log_rate_1	55
Westminster	0.444761	0.147748	0.0603805	naive	log_rate_1	55
Antrim and Newtownabbey	0.702537	0.612431	-0.0800427	naive	log_rate_1	55
Armagh City, Banbridge and Craigavon	0.35794	0.0653626	0.102279	naive	log_rate_1	55
Belfast	0.729879	0.508868	0.0165293	naive	log_rate_1	55
Causeway Coast and Glens	0.397918	0.513188	-0.318454	naive	log_rate_1	55
Derry City and Strabane	0.498339	0.0397542	0.697724	naive	log_rate_1	55
Fermanagh and Omagh	0.265108	0.389569	0.889262	naive	log_rate_1	55
Lisburn and Castlereagh	0.671168	0.000423566	0.650588	naive	log_rate_1	55
Mid and East Antrim	0.0124225	0.593419	0.782759	naive	log_rate_1	55
Newry, Mourne and Down	0.483592	0.0152053	0.360283	naive	log_rate_1	55
Ards and North Down	1.18063	2.05045	-0.251314	naive	log_rate_1	55
Dumfries and Galloway	0.184093	0.256215	-0.322083	naive	log_rate_1	55
East Lothian	0.130215	0.0828823	0.418108	naive	log_rate_1	55
East Renfrewshire	0.487821	0.0716947	0.220062	naive	log_rate_1	55
Falkirk	0.55877	0.192498	0.997516	naive	log_rate_1	55
Highland	0.764003	0.00275696	0.711496	naive	log_rate_1	55
Inverclyde	0.736498	0.109583	0.405465	naive	log_rate_1	55
Midlothian	0.393151	0.275628	-0.131852	naive	log_rate_1	55
Moray	0.634651	0.402782	0	naive	log_rate_1	55
North Ayrshire	0.167538	0.0140392	0.286025	naive	log_rate_1	55
Scottish Borders	0.151107	0.164905	0.557192	naive	log_rate_1	55
South Ayrshire	0.333065	0.0678355	0.0726125	naive	log_rate_1	55
South Lanarkshire	0.230381	0.000140869	0.218512	naive	log_rate_1	55
Stirling	0.627764	0.0986631	0.313658	naive	log_rate_1	55
Aberdeen City	0.676824	0.00754347	0.763677	naive	log_rate_1	55
Aberdeenshire	0.679417	0.0114271	0.572519	naive	log_rate_1	55
Argyll and Bute	0.0808521	1.58114	1.33829	naive	log_rate_1	55
City of Edinburgh	0.304999	0.0245713	0.148247	naive	log_rate_1	55
Renfrewshire	0.600428	0.170571	0.187425	naive	log_rate_1	55
West Dunbartonshire	0.367019	0.117461	0.0242927	naive	log_rate_1	55
West Lothian	0.46302	0.201918	0.0136676	naive	log_rate_1	55
Angus	0.707938	1.62117	-0.565314	naive	log_rate_1	55
Dundee City	0.542718	0.13497	0.175336	naive	log_rate_1	55
Fife	0.77179	0.276947	0.245533	naive	log_rate_1	55
Perth and Kinross	0.582315	0.265715	0.06684	naive	log_rate_1	55
Glasgow City	0.542349	0.219727	0.0735987	naive	log_rate_1	55
Isle of Anglesey	0.87807	0.280649	0.348307	naive	log_rate_1	55
Gwynedd	0.7546	0.999445	-0.245122	naive	log_rate_1	55
Conwy	0.342286	0.136569	0.711839	naive	log_rate_1	55
Denbighshire	0.56122	0.0256315	0.721318	naive	log_rate_1	55
Flintshire	0.431273	0.731695	1.28666	naive	log_rate_1	55
Wrexham	0.816973	0.0884397	1.11436	naive	log_rate_1	55
Ceredigion	-0.113329	0.766446	0.76214	naive	log_rate_1	55
Pembrokeshire	-0.301475	0.0173123	-0.169899	naive	log_rate_1	55
Carmarthenshire	0.911629	1.57395	-0.342945	naive	log_rate_1	55
Swansea	-0.0450237	0.199259	-0.491408	naive	log_rate_1	55
Neath Port Talbot	0.191891	0.135263	-0.175891	naive	log_rate_1	55
Bridgend	0.505549	0.000819362	0.476924	naive	log_rate_1	55
Vale of Glamorgan	0.324661	0.313087	0.884202	naive	log_rate_1	55
Cardiff	0.417919	0.00534041	0.34484	naive	log_rate_1	55
Rhondda Cynon Taf	1.00085	0.835098	0.0870114	naive	log_rate_1	55
Caerphilly	0.897243	0.0266582	0.733969	naive	log_rate_1	55
Monmouthshire	0.614366	0.00620643	0.693147	naive	log_rate_1	55
Newport	0.395313	1.11209	-0.659246	naive	log_rate_1	55
Powys	0.678332	0.142673	1.05605	naive	log_rate_1	55
Hartlepool	-0.172954	0.0121757	-0.283297	naive	log_rate_1	60
Middlesbrough	-0.275566	0.00750332	-0.188944	naive	log_rate_1	60
Redcar and Cleveland	-0.305599	0.00703379	-0.221731	naive	log_rate_1	60
Stockton-on-Tees	-0.305903	0.0423923	-0.100009	naive	log_rate_1	60
Darlington	-0.270772	0.00452962	-0.203469	naive	log_rate_1	60
Halton	0.112418	0.0167483	-0.0169976	naive	log_rate_1	60
Warrington	0.0263558	0.0248144	-0.13117	naive	log_rate_1	60
Blackburn with Darwen	-0.161702	0.00222714	-0.11451	naive	log_rate_1	60
Blackpool	-0.143512	0.0346074	0.0425185	naive	log_rate_1	60
Kingston upon Hull, City of	0.122484	0.00775518	0.0344202	naive	log_rate_1	60
East Riding of Yorkshire	0.0845082	0.0262786	-0.0775984	naive	log_rate_1	60
North East Lincolnshire	0.046644	0.0724586	-0.222537	naive	log_rate_1	60
North Lincolnshire	0.244676	0.0848767	-0.0466601	naive	log_rate_1	60
York	0.296315	0.400913	-0.336861	naive	log_rate_1	60
Derby	0.302708	0.124782	-0.0505371	naive	log_rate_1	60
Leicester	0.026391	0.0195333	0.166152	naive	log_rate_1	60
Nottingham	-0.0381908	0.000664004	-0.0124225	naive	log_rate_1	60
Herefordshire, County of	-0.19671	0.0870723	0.0983698	naive	log_rate_1	60
Telford and Wrekin	-0.0589098	0.00766525	0.0286416	naive	log_rate_1	60
Stoke-on-Trent	-0.0440466	0.071748	-0.311905	naive	log_rate_1	60
Bath and North East Somerset	-0.0687669	0.0120759	-0.178657	naive	log_rate_1	60
Bristol, City of	-0.0570387	1.28468e-05	-0.0534545	naive	log_rate_1	60
North Somerset	-0.228031	0.00417831	-0.163391	naive	log_rate_1	60
South Gloucestershire	-0.132962	0.0297371	0.0394819	naive	log_rate_1	60
Plymouth	-0.0256424	0.00854754	0.0668105	naive	log_rate_1	60
Torbay	0.164303	0.0052556	0.0918075	naive	log_rate_1	60
Swindon	0.0904726	0.000285815	0.107379	naive	log_rate_1	60
Peterborough	0.344286	0.0203726	0.201553	naive	log_rate_1	60
Luton	0.0640219	0.0109002	-0.0403823	naive	log_rate_1	60
Southend-on-Sea	-0.131576	0.039164	0.0663226	naive	log_rate_1	60
Thurrock	-0.18949	0.219355	0.278863	naive	log_rate_1	60
Medway	-0.166372	0.1864	0.265368	naive	log_rate_1	60
Bracknell Forest	-0.0463659	0.00413444	-0.110666	naive	log_rate_1	60
West Berkshire	0.042925	0.00581256	0.119165	naive	log_rate_1	60
Reading	0.110597	0.00037272	0.0912914	naive	log_rate_1	60
Slough	0.163152	0.00536297	0.0899193	naive	log_rate_1	60
Windsor and Maidenhead	0.124642	0.0141731	0.00559181	naive	log_rate_1	60
Wokingham	-0.118952	0.0769014	0.158359	naive	log_rate_1	60
Milton Keynes	0.0180185	0.000781753	-0.00994134	naive	log_rate_1	60
Brighton and Hove	0.224608	0.230449	-0.255443	naive	log_rate_1	60
Portsmouth	0.0147713	0.0688679	0.277198	naive	log_rate_1	60
Southampton	-0.1192	0.170551	0.293778	naive	log_rate_1	60
Isle of Wight	-0.342598	0.387427	0.279839	naive	log_rate_1	60
County Durham	-0.251988	0.0018672	-0.295199	naive	log_rate_1	60
Cheshire East	-0.114527	0.00048123	-0.136464	naive	log_rate_1	60
Cheshire West and Chester	-0.027857	0.0195184	-0.167565	naive	log_rate_1	60
Shropshire	0.175035	0.0677003	-0.0851578	naive	log_rate_1	60
Cornwall and Isles of Scilly	0.201232	0.00186351	0.158063	naive	log_rate_1	60
Wiltshire	-0.030153	0.0160887	0.0966882	naive	log_rate_1	60
Bedford	-0.0764329	0.0142191	0.042811	naive	log_rate_1	60
Central Bedfordshire	-0.181847	0.0587711	0.0605809	naive	log_rate_1	60
Northumberland	-0.0817957	0.041673	-0.285935	naive	log_rate_1	60
Bournemouth, Christchurch and Poole	-0.0443611	0.100634	0.272867	naive	log_rate_1	60
Dorset	0.0936464	0.0401798	0.294095	naive	log_rate_1	60
Aylesbury Vale	0.146963	0.0417038	-0.0572519	naive	log_rate_1	60
Chiltern	-0.114019	0.021737	0.033416	naive	log_rate_1	60
South Bucks	-0.0546584	0.0103115	-0.156204	naive	log_rate_1	60
Wycombe	0.0663961	0.00171065	0.0250361	naive	log_rate_1	60
Cambridge	0.274233	0.0400501	0.074108	naive	log_rate_1	60
East Cambridgeshire	0.369028	0.351729	-0.22404	naive	log_rate_1	60
Fenland	0.289263	0.0430264	0.496691	naive	log_rate_1	60
Huntingdonshire	0.191931	0.0140962	0.0732034	naive	log_rate_1	60
South Cambridgeshire	0.250051	0.064714	-0.0043384	naive	log_rate_1	60
Allerdale	0.0279088	0.108019	-0.300754	naive	log_rate_1	60
Barrow-in-Furness	-0.0603198	0.0020255	-0.0153142	naive	log_rate_1	60
Carlisle	-0.154151	0.0451848	-0.366718	naive	log_rate_1	60
Copeland	0.0181	0.0522985	-0.210589	naive	log_rate_1	60
Eden	-0.167054	0.0229219	-0.318454	naive	log_rate_1	60
South Lakeland	-0.117783	0.000496851	-0.140073	naive	log_rate_1	60
Amber Valley	0.0782157	0.0482599	-0.141466	naive	log_rate_1	60
Bolsover	0.176624	0.00011018	0.166127	naive	log_rate_1	60
Chesterfield	-0.131974	0.0582659	0.109409	naive	log_rate_1	60
Derbyshire Dales	-0.00533335	0.00558149	-0.0800427	naive	log_rate_1	60
Erewash	0.202682	0.12901	-0.156498	naive	log_rate_1	60
High Peak	0.0695577	0.26981	-0.449875	naive	log_rate_1	60
North East Derbyshire	-0.046957	0.0007789	-0.0190482	naive	log_rate_1	60
South Derbyshire	0.201422	0.258741	-0.307244	naive	log_rate_1	60
East Devon	0.0227283	0.00287485	0.0763458	naive	log_rate_1	60
Exeter	0.113432	0.0133549	0.228995	naive	log_rate_1	60
Mid Devon	0.224109	0.125165	-0.129678	naive	log_rate_1	60
North Devon	0.077673	0.0167342	0.207034	naive	log_rate_1	60
South Hams	0.0423593	0.000291185	0.0594234	naive	log_rate_1	60
Teignbridge	0.126382	0.00130496	0.0902573	naive	log_rate_1	60
Torridge	-0.0892981	0.259236	0.419854	naive	log_rate_1	60
West Devon	0.0109291	0.0792191	0.292388	naive	log_rate_1	60
Eastbourne	0.0534887	0.0853719	-0.238696	naive	log_rate_1	60
Hastings	-0.195875	0.0247774	-0.0384663	naive	log_rate_1	60
Lewes	0.063084	0.147767	-0.32132	naive	log_rate_1	60
Rother	-0.163228	0.000415734	-0.142838	naive	log_rate_1	60
Wealden	-0.0884373	0.00675795	-0.00623055	naive	log_rate_1	60
Basildon	0.0380998	0.00300657	0.0929321	naive	log_rate_1	60
Braintree	-0.0504839	0.000238737	-0.0350328	naive	log_rate_1	60
Brentwood	0.0306146	0.0299244	-0.142372	naive	log_rate_1	60
Chelmsford	-0.200191	0.0154765	-0.0757864	naive	log_rate_1	60
Colchester	-0.0668225	0.00146674	-0.0285245	naive	log_rate_1	60
Epping Forest	-0.147247	0.0150102	-0.0247308	naive	log_rate_1	60
Harlow	-0.0415939	0.00697619	0.0419297	naive	log_rate_1	60
Maldon	-0.063013	0.0667647	0.195376	naive	log_rate_1	60
Rochford	-0.394793	0.106345	-0.068687	naive	log_rate_1	60
Tendring	-0.122602	0.0652872	0.132911	naive	log_rate_1	60
Uttlesford	-0.0286318	0.00433106	0.037179	naive	log_rate_1	60
Cheltenham	0.162519	0.0552916	-0.0726226	naive	log_rate_1	60
Cotswold	-0.10399	0.00307337	-0.159428	naive	log_rate_1	60
Forest of Dean	-0.0726392	0.0957319	-0.382045	naive	log_rate_1	60
Gloucester	0.0411958	0.00074828	0.0138411	naive	log_rate_1	60
Stroud	0.0483186	0.0814416	0.333698	naive	log_rate_1	60
Tewkesbury	0.188937	0.0507621	-0.0363676	naive	log_rate_1	60
Basingstoke and Deane	0.168767	0.0740865	-0.103422	naive	log_rate_1	60
East Hampshire	0.0772917	0.0288415	-0.0925363	naive	log_rate_1	60
Eastleigh	-0.0114812	0.00140428	-0.0489549	naive	log_rate_1	60
Fareham	0.0168071	0.00746101	0.103184	naive	log_rate_1	60
Gosport	0.0734275	0.00263819	0.124791	naive	log_rate_1	60
Hart	0.160682	0.00531915	0.233615	naive	log_rate_1	60
Havant	0.075076	0.00906489	0.170286	naive	log_rate_1	60
New Forest	0.0835651	0.00249663	0.133531	naive	log_rate_1	60
Rushmoor	0.00519482	0.0481473	-0.21423	naive	log_rate_1	60
Test Valley	-0.0881927	0.000472403	-0.109928	naive	log_rate_1	60
Winchester	-0.167952	0.13879	0.204594	naive	log_rate_1	60
Broxbourne	-0.0270287	0.0178255	0.106483	naive	log_rate_1	60
Dacorum	0.119003	0.0148205	-0.00273598	naive	log_rate_1	60
Hertsmere	0	0.014669	0.121116	naive	log_rate_1	60
North Hertfordshire	0.230906	0.0388357	0.0338378	naive	log_rate_1	60
Three Rivers	-0.188966	0.143884	0.190354	naive	log_rate_1	60
Watford	0.0978858	0.00618478	0.176529	naive	log_rate_1	60
Ashford	0.0724955	3.56985e-05	0.0665207	naive	log_rate_1	60
Canterbury	-0.189564	0.0585592	0.0524258	naive	log_rate_1	60
Dartford	-0.0734275	0.0591199	0.169718	naive	log_rate_1	60
Dover	0.076496	0.000314551	0.0942316	naive	log_rate_1	60
Gravesham	0.0928667	0.0123783	-0.0183913	naive	log_rate_1	60
Maidstone	-0.068666	0.0575574	0.171245	naive	log_rate_1	60
Sevenoaks	-0.321479	0.236781	0.165122	naive	log_rate_1	60
Folkestone and Hythe	0.107948	0.0105441	0.00526317	naive	log_rate_1	60
Swale	-0.398908	0.208269	0.0574571	naive	log_rate_1	60
Thanet	0.0257841	0.126149	0.380959	naive	log_rate_1	60
Tonbridge and Malling	-0.254021	0.13314	0.110863	naive	log_rate_1	60
Tunbridge Wells	-0.0595623	0.0395419	0.139289	naive	log_rate_1	60
Burnley	-0.18828	0.0159572	-0.0619579	naive	log_rate_1	60
Chorley	-0.237821	0.0322796	-0.0581559	naive	log_rate_1	60
Fylde	-0.16272	0.000118448	-0.173603	naive	log_rate_1	60
Hyndburn	-0.146603	0.0134006	-0.262364	naive	log_rate_1	60
Lancaster	-0.187862	0.0459593	0.0265193	naive	log_rate_1	60
Pendle	0.0611544	1.64651e-05	0.0652121	naive	log_rate_1	60
Preston	-0.0591081	0.0146864	0.0620792	naive	log_rate_1	60
Ribble Valley	0.142563	0.125694	-0.21197	naive	log_rate_1	60
Rossendale	-0.0242436	0.10791	-0.35274	naive	log_rate_1	60
South Ribble	-0.151916	0.152217	0.238234	naive	log_rate_1	60
West Lancashire	-0.150282	0.00141094	-0.11272	naive	log_rate_1	60
Wyre	-0.289342	0.0143219	-0.169668	naive	log_rate_1	60
Blaby	0.127717	0.00674154	0.0456105	naive	log_rate_1	60
Charnwood	0.117566	0.0123675	0.0063573	naive	log_rate_1	60
Harborough	0.242367	0.00676441	0.160121	naive	log_rate_1	60
Hinckley and Bosworth	0.248896	0.0813754	-0.0363676	naive	log_rate_1	60
Melton	-0.0109291	0.0605426	-0.256983	naive	log_rate_1	60
North West Leicestershire	-0.0692204	0.00398553	-0.132351	naive	log_rate_1	60
Oadby and Wigston	0.33244	0.0443671	0.121805	naive	log_rate_1	60
Boston	0.222038	0.0476905	0.00365631	naive	log_rate_1	60
East Lindsey	0.219279	0.0705002	-0.0462394	naive	log_rate_1	60
Lincoln	0	0.0202136	-0.142174	naive	log_rate_1	60
North Kesteven	0.194443	0.00365717	0.133968	naive	log_rate_1	60
South Holland	0.162519	0.00525951	0.0899965	naive	log_rate_1	60
South Kesteven	0.291557	0.173019	-0.124399	naive	log_rate_1	60
West Lindsey	0.0139375	0.0517615	-0.213574	naive	log_rate_1	60
Breckland	0.182322	0.0126513	0.2948	naive	log_rate_1	60
Broadland	0.0149928	0.000717637	0.0417815	naive	log_rate_1	60
Great Yarmouth	0.033787	0.0115115	0.141079	naive	log_rate_1	60
King's Lynn and West Norfolk	0.203725	0.0841057	-0.0862844	naive	log_rate_1	60
North Norfolk	-0.257829	0.462732	0.422415	naive	log_rate_1	60
Norwich	0.166185	0.00197499	0.210625	naive	log_rate_1	60
South Norfolk	0.103759	0.0712138	0.370618	naive	log_rate_1	60
Corby	-0.229067	0.36861	0.378066	naive	log_rate_1	60
Daventry	0.14531	0.0619267	-0.103541	naive	log_rate_1	60
East Northamptonshire	-0.221237	0.086884	0.0735239	naive	log_rate_1	60
Kettering	-0.070155	0.193214	0.369406	naive	log_rate_1	60
Northampton	-0.0297262	0.140539	0.345159	naive	log_rate_1	60
South Northamptonshire	-0.188901	0.130037	0.171705	naive	log_rate_1	60
Wellingborough	0.0800427	0.0503223	0.304369	naive	log_rate_1	60
Craven	-0.074108	5.45391e-05	-0.081493	naive	log_rate_1	60
Hambleton	-0.124126	0.00217676	-0.0774703	naive	log_rate_1	60
Harrogate	0.0525835	0.0353773	-0.135505	naive	log_rate_1	60
Richmondshire	-0.0491327	0.0656635	-0.305382	naive	log_rate_1	60
Ryedale	0.220894	0.105992	-0.104671	naive	log_rate_1	60
Scarborough	-0.0127797	0.0137737	-0.130141	naive	log_rate_1	60
Selby	0.182322	0.0366707	-0.00917438	naive	log_rate_1	60
Ashfield	0.209	0.014814	0.0872877	naive	log_rate_1	60
Bassetlaw	0.00453516	0.00243061	-0.044766	naive	log_rate_1	60
Broxtowe	0.071459	0.0513375	-0.155119	naive	log_rate_1	60
Gedling	-0.0305547	0.0184456	-0.166369	naive	log_rate_1	60
Mansfield	0.105571	0.00060733	0.130215	naive	log_rate_1	60
Newark and Sherwood	-0.154482	0.00106226	-0.12189	naive	log_rate_1	60
Rushcliffe	-0.104496	0.000382454	-0.124053	naive	log_rate_1	60
Cherwell	-0.00933133	0.031599	0.16843	naive	log_rate_1	60
Oxford	-0.102479	0.0131822	0.012335	naive	log_rate_1	60
South Oxfordshire	-0.0312525	0.0122973	-0.142146	naive	log_rate_1	60
Vale of White Horse	-0.1014	0.00505426	-0.172493	naive	log_rate_1	60
West Oxfordshire	-0.171032	0.0121483	-0.281251	naive	log_rate_1	60
Mendip	0.138006	0.0010186	0.10609	naive	log_rate_1	60
Sedgemoor	0.231802	0.0127731	0.118784	naive	log_rate_1	60
South Somerset	0.018928	0.00225208	-0.0285281	naive	log_rate_1	60
Cannock Chase	0.00784318	0.0465841	0.223677	naive	log_rate_1	60
East Staffordshire	0.0797765	0.0252828	-0.0792292	naive	log_rate_1	60
Lichfield	0.151158	0.0630707	-0.0999813	naive	log_rate_1	60
Newcastle-under-Lyme	-0.0943107	0.0280136	-0.261683	naive	log_rate_1	60
South Staffordshire	-0.0428402	0.0475797	0.175288	naive	log_rate_1	60
Stafford	-0.071459	0.0236196	-0.225146	naive	log_rate_1	60
Staffordshire Moorlands	-0.155523	0.000929559	-0.125035	naive	log_rate_1	60
Tamworth	0.0141846	0.232434	-0.46793	naive	log_rate_1	60
Babergh	-0.368908	0.152119	0.0211169	naive	log_rate_1	60
Ipswich	-0.0590335	0.14372	0.32007	naive	log_rate_1	60
Mid Suffolk	-0.0883692	0.501129	0.619535	naive	log_rate_1	60
Elmbridge	0.0820828	0.0417014	-0.122126	naive	log_rate_1	60
Epsom and Ewell	-0.160121	0.0272127	-0.325084	naive	log_rate_1	60
Guildford	0.110863	0.00244429	0.0614228	naive	log_rate_1	60
Mole Valley	-0.0281709	0.00110211	-0.0613689	naive	log_rate_1	60
Reigate and Banstead	0.133889	0.143381	-0.244768	naive	log_rate_1	60
Runnymede	0.0379449	0.0737447	-0.233615	naive	log_rate_1	60
Spelthorne	-0.214255	0.025787	-0.0536714	naive	log_rate_1	60
Surrey Heath	0.270987	0.0810729	-0.0137459	naive	log_rate_1	60
Tandridge	0.208901	0.105244	-0.115513	naive	log_rate_1	60
Waverley	0.179406	0.131165	-0.182761	naive	log_rate_1	60
Woking	0.146835	0.0275174	-0.0190482	naive	log_rate_1	60
North Warwickshire	-0.284451	0.0116567	-0.392417	naive	log_rate_1	60
Nuneaton and Bedworth	-0.0296918	0.00651625	0.0510315	naive	log_rate_1	60
Rugby	0.0878614	0.00520475	0.0157174	naive	log_rate_1	60
Stratford-on-Avon	0.156726	0.0282848	-0.0114549	naive	log_rate_1	60
Warwick	0.0936855	0.0311253	-0.0827381	naive	log_rate_1	60
Adur	0.102516	0.0964722	-0.208084	naive	log_rate_1	60
Arun	-0.176857	0.0605276	0.0691665	naive	log_rate_1	60
Chichester	0.0882507	0.000391676	0.108041	naive	log_rate_1	60
Crawley	0.262902	0.0396211	0.0638515	naive	log_rate_1	60
Horsham	0.204669	0.270005	-0.314951	naive	log_rate_1	60
Mid Sussex	0.158025	0.192559	-0.28079	naive	log_rate_1	60
Worthing	0.0956247	0.0196214	-0.0444518	naive	log_rate_1	60
Bromsgrove	-0.108214	0.000362063	-0.0891856	naive	log_rate_1	60
Malvern Hills	-0.199713	9.05864e-05	-0.190196	naive	log_rate_1	60
Redditch	0.0471179	0.00917566	0.142908	naive	log_rate_1	60
Worcester	-0.189389	0.000825084	-0.218113	naive	log_rate_1	60
Wychavon	-0.143101	0.00149595	-0.104423	naive	log_rate_1	60
Wyre Forest	-0.127833	0.0201408	0.0140847	naive	log_rate_1	60
St Albans	0.0901018	0.0385853	-0.10633	naive	log_rate_1	60
Welwyn Hatfield	0.0146415	0.0312514	0.191422	naive	log_rate_1	60
East Hertfordshire	0.0723207	0.0372292	-0.120628	naive	log_rate_1	60
Stevenage	0.063013	0.00361222	0.00291121	naive	log_rate_1	60
East Suffolk	0.0253672	0.0304656	0.199911	naive	log_rate_1	60
West Suffolk	0.219984	0.0336143	0.403326	naive	log_rate_1	60
Somerset West and Taunton	-0.0853852	0.00223278	-0.0381329	naive	log_rate_1	60
Bolton	-0.192007	0.0353567	-0.00397299	naive	log_rate_1	60
Bury	0.0224341	0.057963	-0.218321	naive	log_rate_1	60
Manchester	-0.0528227	0.0109827	-0.157621	naive	log_rate_1	60
Oldham	-0.00369686	0.0280049	-0.171043	naive	log_rate_1	60
Rochdale	-0.210837	0.00151431	-0.249751	naive	log_rate_1	60
Salford	-0.11224	0.00699124	-0.0286267	naive	log_rate_1	60
Stockport	-0.00112171	0.012336	-0.112189	naive	log_rate_1	60
Tameside	-0.116202	0.000997411	-0.0846202	naive	log_rate_1	60
Trafford	-0.0216303	0.0111184	-0.127074	naive	log_rate_1	60
Wigan	-0.272867	0.00981855	-0.173778	naive	log_rate_1	60
Knowsley	-0.0762105	0.00393545	-0.138944	naive	log_rate_1	60
Liverpool	0.00166067	0.035376	-0.186424	naive	log_rate_1	60
St. Helens	-0.0649476	9.39249e-07	-0.0639785	naive	log_rate_1	60
Sefton	-0.061069	0.0178385	-0.19463	naive	log_rate_1	60
Wirral	-0.0842056	0.0294989	-0.255958	naive	log_rate_1	60
Barnsley	-0.00832842	0.0518874	-0.236117	naive	log_rate_1	60
Doncaster	-0.142131	0.00810029	-0.0521291	naive	log_rate_1	60
Rotherham	0.0263707	0.00033745	0.0447405	naive	log_rate_1	60
Sheffield	0.059482	0.0118102	-0.049193	naive	log_rate_1	60
Newcastle upon Tyne	-0.061172	0.0548097	-0.295287	naive	log_rate_1	60
North Tyneside	-0.206444	0.0111778	-0.31217	naive	log_rate_1	60
South Tyneside	-0.335164	0.00802124	-0.424725	naive	log_rate_1	60
Sunderland	-0.299406	0.00119364	-0.333955	naive	log_rate_1	60
Birmingham	-0.0324704	0.00580291	-0.108647	naive	log_rate_1	60
Coventry	-0.065628	0.000517976	-0.0883871	naive	log_rate_1	60
Dudley	-0.0795263	0.0172736	0.0519029	naive	log_rate_1	60
Sandwell	-0.0349917	0.000254697	-0.050951	naive	log_rate_1	60
Solihull	-0.0471909	0.0221727	-0.196096	naive	log_rate_1	60
Walsall	-0.136935	0.0235596	0.0165567	naive	log_rate_1	60
Wolverhampton	-0.0179492	0.00354379	0.0415805	naive	log_rate_1	60
Calderdale	0.014269	0.00352882	-0.0451349	naive	log_rate_1	60
Kirklees	0.145686	0.0193459	0.00659706	naive	log_rate_1	60
Leeds	0.0678116	0.0847678	-0.223338	naive	log_rate_1	60
Wakefield	-0.0244848	0.0198558	-0.165395	naive	log_rate_1	60
Gateshead	-0.302692	0.0192358	-0.441385	naive	log_rate_1	60
Barking and Dagenham	0.0151232	0.0152889	0.138772	naive	log_rate_1	60
Barnet	-0.0484195	0.0248437	0.109199	naive	log_rate_1	60
Bexley	-0.11849	0.138517	0.253688	naive	log_rate_1	60
Brent	-0.0708526	0.0325702	0.10962	naive	log_rate_1	60
Bromley	-0.0671235	0.00298416	-0.0124961	naive	log_rate_1	60
Camden	-0.0496997	0.0115698	0.0578635	naive	log_rate_1	60
Croydon	0.148519	0.0325188	-0.0318105	naive	log_rate_1	60
Ealing	-0.0365074	0.00619591	0.0422067	naive	log_rate_1	60
Enfield	-0.0405366	0.11581	0.299773	naive	log_rate_1	60
Greenwich	-0.0448953	0.0142104	0.074312	naive	log_rate_1	60
Hackney and City of London	-0.0191623	0.00322445	0.037622	naive	log_rate_1	60
Hammersmith and Fulham	0.0564141	0.0367492	-0.135287	naive	log_rate_1	60
Haringey	-0.134075	0.0801978	0.149117	naive	log_rate_1	60
Harrow	-0.0728845	0.0270077	0.0914558	naive	log_rate_1	60
Havering	-0.0170701	0.0236709	0.136783	naive	log_rate_1	60
Hillingdon	-0.0403438	0.00065247	-0.0658873	naive	log_rate_1	60
Hounslow	-0.0337186	0.0124402	0.077817	naive	log_rate_1	60
Islington	-0.137914	0.0265002	0.0248746	naive	log_rate_1	60
Kensington and Chelsea	-0.120504	0.00589819	-0.0437044	naive	log_rate_1	60
Kingston upon Thames	0.133229	0.00448632	0.0662494	naive	log_rate_1	60
Lambeth	0.113261	0.0481513	-0.106173	naive	log_rate_1	60
Lewisham	0.0242303	0.0196139	-0.115819	naive	log_rate_1	60
Merton	0.0891856	0.0214583	-0.0573009	naive	log_rate_1	60
Newham	0.0496304	0.0109245	0.154151	naive	log_rate_1	60
Redbridge	0.0265	0.00356143	0.0861777	naive	log_rate_1	60
Richmond upon Thames	-0.135126	0.00282398	-0.0819847	naive	log_rate_1	60
Southwark	-0.0584844	0.000340522	-0.0400312	naive	log_rate_1	60
Sutton	0.107957	0.0828786	-0.179929	naive	log_rate_1	60
Tower Hamlets	-0.0159324	0.000736074	0.0111983	naive	log_rate_1	60
Waltham Forest	-0.117783	0.0836908	0.171511	naive	log_rate_1	60
Wandsworth	-0.0139213	0.00631374	-0.0933804	naive	log_rate_1	60
Westminster	-0.196587	0.125326	0.157427	naive	log_rate_1	60
Antrim and Newtownabbey	-0.22086	0.503854	0.488967	naive	log_rate_1	60
Armagh City, Banbridge and Craigavon	0.0811599	0.220124	0.550333	naive	log_rate_1	60
Belfast	-0.232096	1.08432	0.809209	naive	log_rate_1	60
Causeway Coast and Glens	-0.037622	0.558307	0.709578	naive	log_rate_1	60
Derry City and Strabane	-0.0111044	0.0924403	0.292936	naive	log_rate_1	60
Fermanagh and Omagh	0.281116	0.0204608	0.424157	naive	log_rate_1	60
Lisburn and Castlereagh	-0.0512057	0.330353	0.523558	naive	log_rate_1	60
Mid and East Antrim	-0.293222	1.10351	0.757258	naive	log_rate_1	60
Newry, Mourne and Down	-0.274154	0.627641	0.518084	naive	log_rate_1	60
Ards and North Down	0.0720241	0.14503	0.452853	naive	log_rate_1	60
Dumfries and Galloway	0.43319	0.298502	-0.113164	naive	log_rate_1	60
East Lothian	0.335507	0.507937	-0.37719	naive	log_rate_1	60
East Renfrewshire	0.635989	0.861307	-0.292078	naive	log_rate_1	60
Falkirk	0.156745	0.223543	-0.316059	naive	log_rate_1	60
Highland	0.299619	0.352469	-0.294072	naive	log_rate_1	60
Inverclyde	0.0147061	0.28273	-0.517018	naive	log_rate_1	60
Midlothian	0.459075	1.13467	-0.606136	naive	log_rate_1	60
Moray	0.0118345	0.0645435	-0.24222	naive	log_rate_1	60
North Ayrshire	0.437753	0.603308	-0.338975	naive	log_rate_1	60
Scottish Borders	0.512765	0.807173	-0.385662	naive	log_rate_1	60
South Ayrshire	0.171064	0.0569887	-0.0676586	naive	log_rate_1	60
South Lanarkshire	0.313111	0.288241	-0.22377	naive	log_rate_1	60
Stirling	0.283247	0.296602	-0.261365	naive	log_rate_1	60
Aberdeen City	0.0516244	0.227059	-0.424883	naive	log_rate_1	60
Aberdeenshire	0.54074	1.02561	-0.471986	naive	log_rate_1	60
Argyll and Bute	0.297252	0.0284844	0.128478	naive	log_rate_1	60
City of Edinburgh	0.34042	0.59757	-0.432607	naive	log_rate_1	60
Renfrewshire	0.26132	0.680796	-0.563784	naive	log_rate_1	60
West Dunbartonshire	0.201218	0.216322	-0.263886	naive	log_rate_1	60
West Lothian	0.323948	0.357714	-0.274143	naive	log_rate_1	60
Angus	0.246524	0.901233	-0.702809	naive	log_rate_1	60
Dundee City	0.0948578	0.412541	-0.547435	naive	log_rate_1	60
Fife	0.478129	0.838992	-0.437836	naive	log_rate_1	60
Perth and Kinross	0.219964	0.497299	-0.48523	naive	log_rate_1	60
Glasgow City	0.0499397	0.11475	-0.288808	naive	log_rate_1	60
Isle of Anglesey	-0.0588405	0.0859287	-0.351976	naive	log_rate_1	60
Gwynedd	0.0528425	0.0178148	-0.0806297	naive	log_rate_1	60
Conwy	-0.342059	0.419403	0.305554	naive	log_rate_1	60
Denbighshire	-0.274712	0.579814	0.486744	naive	log_rate_1	60
Flintshire	-0.185241	0.0925335	0.118952	naive	log_rate_1	60
Wrexham	-0.081678	0.00473898	-0.150518	naive	log_rate_1	60
Ceredigion	-0.188052	0.0552813	0.0470675	naive	log_rate_1	60
Pembrokeshire	-0.0576291	0.583729	0.706392	naive	log_rate_1	60
Carmarthenshire	-0.133531	0.0400085	0.0664897	naive	log_rate_1	60
Swansea	-0.140401	0.0443299	0.0701456	naive	log_rate_1	60
Neath Port Talbot	-0.206004	0.122678	0.14425	naive	log_rate_1	60
Bridgend	-0.284052	0.0560532	-0.0472967	naive	log_rate_1	60
Vale of Glamorgan	0.0419642	0.00276703	-0.0106384	naive	log_rate_1	60
Cardiff	-0.235507	0.0050482	-0.164456	naive	log_rate_1	60
Rhondda Cynon Taf	-0.232332	0.0304758	-0.0577588	naive	log_rate_1	60
Caerphilly	-0.0500104	0.00513153	-0.121645	naive	log_rate_1	60
Monmouthshire	0.0581076	0.00261019	0.00701757	naive	log_rate_1	60
Newport	-0.115354	0.00535147	-0.0422004	naive	log_rate_1	60
Powys	-0.246225	0.0119307	-0.136998	naive	log_rate_1	60
Hartlepool	0.264205	0.0526959	0.0346491	naive	log_rate_1	65
Middlesbrough	0.252574	0.0108791	0.148271	naive	log_rate_1	65
Redcar and Cleveland	0.208694	0.00858845	0.301368	naive	log_rate_1	65
Stockton-on-Tees	0.136079	0.0367248	0.327716	naive	log_rate_1	65
Darlington	0.192438	0.00105803	0.224966	naive	log_rate_1	65
Halton	0.125274	0.0113315	0.0188241	naive	log_rate_1	65
Warrington	0.0770709	0.0209131	-0.0675425	naive	log_rate_1	65
Blackburn with Darwen	0.310914	0.000465375	0.289342	naive	log_rate_1	65
Blackpool	0.227129	0.0291724	0.0563303	naive	log_rate_1	65
Kingston upon Hull, City of	0.0443246	0.00343691	-0.0143006	naive	log_rate_1	65
East Riding of Yorkshire	0.0392757	0.00318623	-0.017171	naive	log_rate_1	65
North East Lincolnshire	0.0149816	0.00171066	-0.0263786	naive	log_rate_1	65
North Lincolnshire	0.0326293	0.0240969	-0.122602	naive	log_rate_1	65
York	-0.128833	0.00397633	-0.191891	naive	log_rate_1	65
Derby	0.23411	0.0233132	0.0814236	naive	log_rate_1	65
Leicester	0.132215	0.0167686	0.00272109	naive	log_rate_1	65
Nottingham	-0.0724605	0.0216592	0.0747101	naive	log_rate_1	65
Herefordshire, County of	0.115859	0.0721195	-0.152692	naive	log_rate_1	65
Telford and Wrekin	0.143369	0.0413175	-0.0598981	naive	log_rate_1	65
Stoke-on-Trent	-0.0635765	0.0484878	0.156623	naive	log_rate_1	65
Bath and North East Somerset	-0.282048	0.0243039	-0.126151	naive	log_rate_1	65
Bristol, City of	-0.212124	0.0523628	0.016705	naive	log_rate_1	65
North Somerset	-0.0228966	0.0186575	0.113696	naive	log_rate_1	65
South Gloucestershire	-0.275628	0.138128	0.0960286	naive	log_rate_1	65
Plymouth	-0.0603992	0.0438117	0.148913	naive	log_rate_1	65
Torbay	0.00378788	0.0860801	-0.289606	naive	log_rate_1	65
Swindon	-0.137639	0.0269525	0.0265335	naive	log_rate_1	65
Peterborough	0.112605	0.000386463	0.0929461	naive	log_rate_1	65
Luton	0.117639	0.00251976	0.0674413	naive	log_rate_1	65
Southend-on-Sea	0.0969752	0.0454691	-0.11626	naive	log_rate_1	65
Thurrock	0.0544882	0.00472057	-0.0142182	naive	log_rate_1	65
Medway	0.00606062	0.0113174	-0.100323	naive	log_rate_1	65
Bracknell Forest	-0.249216	0.0566041	-0.0112996	naive	log_rate_1	65
West Berkshire	-0.161641	0.0392954	0.0365894	naive	log_rate_1	65
Reading	-0.0195215	0.0110534	0.0856138	naive	log_rate_1	65
Slough	0.0670772	1.95085e-05	0.0626603	naive	log_rate_1	65
Windsor and Maidenhead	0.0517511	0.00525606	-0.0207476	naive	log_rate_1	65
Wokingham	-0.213358	0.0220047	-0.0650183	naive	log_rate_1	65
Milton Keynes	0.0185994	0.0168365	-0.111156	naive	log_rate_1	65
Brighton and Hove	0.038538	0.0490649	-0.182968	naive	log_rate_1	65
Portsmouth	-0.0226425	0.0668654	0.235941	naive	log_rate_1	65
Southampton	0.0590335	0.0168662	-0.0708363	naive	log_rate_1	65
Isle of Wight	0.00892863	0.00725429	-0.0762435	naive	log_rate_1	65
County Durham	0.25186	0.00133676	0.215298	naive	log_rate_1	65
Cheshire East	-0.0643026	0.0291145	0.106327	naive	log_rate_1	65
Cheshire West and Chester	0.0520409	0.00060467	0.0274508	naive	log_rate_1	65
Shropshire	0.141079	0.0430133	-0.0663179	naive	log_rate_1	65
Cornwall and Isles of Scilly	-0.169718	0.000599736	-0.194208	naive	log_rate_1	65
Wiltshire	-0.0862128	0.00307582	-0.141673	naive	log_rate_1	65
Bedford	0.208218	0.00848142	0.116123	naive	log_rate_1	65
Central Bedfordshire	0.0286881	0.000660427	0.0543869	naive	log_rate_1	65
Northumberland	0.252131	0.022891	0.100833	naive	log_rate_1	65
Bournemouth, Christchurch and Poole	-0.0478815	0.0125122	-0.159739	naive	log_rate_1	65
Dorset	-0.128552	0.000317604	-0.110731	naive	log_rate_1	65
Aylesbury Vale	-0.00896867	0.000953404	-0.0398459	naive	log_rate_1	65
Chiltern	-0.0168071	0.000301085	-0.0341589	naive	log_rate_1	65
South Bucks	-0.0807614	0.0477833	0.137832	naive	log_rate_1	65
Wycombe	-0.111432	0.00794625	-0.0222907	naive	log_rate_1	65
Cambridge	-0.00315956	0.05123	-0.2295	naive	log_rate_1	65
East Cambridgeshire	-0.0184337	0.00762327	-0.105745	naive	log_rate_1	65
Fenland	0.160445	0.0898072	0.460124	naive	log_rate_1	65
Huntingdonshire	-0.117388	0.0894537	0.181701	naive	log_rate_1	65
South Cambridgeshire	0.081633	0.0127358	-0.03122	naive	log_rate_1	65
Allerdale	0.184522	0.00313227	0.128555	naive	log_rate_1	65
Barrow-in-Furness	-0.0282704	0.044637	0.183004	naive	log_rate_1	65
Carlisle	0.19432	0.000192244	0.208185	naive	log_rate_1	65
Copeland	0.155449	0.00996529	0.255275	naive	log_rate_1	65
Eden	0.0977642	0.205358	-0.3554	naive	log_rate_1	65
South Lakeland	0.243804	0.0246967	0.0866521	naive	log_rate_1	65
Amber Valley	0.277032	0.141941	-0.099718	naive	log_rate_1	65
Bolsover	0.117419	0.00604912	0.195195	naive	log_rate_1	65
Chesterfield	0.0482021	0.00669944	-0.033648	naive	log_rate_1	65
Derbyshire Dales	0.174353	0.000110805	0.163827	naive	log_rate_1	65
Erewash	0.0450358	0.02195	0.193191	naive	log_rate_1	65
High Peak	0.0282372	0.021582	0.175145	naive	log_rate_1	65
North East Derbyshire	0.34546	0.0203771	0.202712	naive	log_rate_1	65
South Derbyshire	0.294923	0.0936571	-0.0111112	naive	log_rate_1	65
East Devon	-0.322773	0.0106121	-0.219758	naive	log_rate_1	65
Exeter	-0.0367238	0.029943	-0.209764	naive	log_rate_1	65
Mid Devon	-0.29889	0.0411788	-0.095964	naive	log_rate_1	65
North Devon	0.00552488	0.0769167	-0.271814	naive	log_rate_1	65
South Hams	-0.206519	0.0103375	-0.308192	naive	log_rate_1	65
Teignbridge	-0.118952	0.00374229	-0.180126	naive	log_rate_1	65
Torridge	0.147259	0.0830906	-0.140996	naive	log_rate_1	65
West Devon	-0.308615	0.00162952	-0.348983	naive	log_rate_1	65
Eastbourne	0.0830928	0.0105532	-0.019636	naive	log_rate_1	65
Hastings	-0.341541	0.157332	0.0551104	naive	log_rate_1	65
Lewes	-0.0637158	0.00240881	-0.112795	naive	log_rate_1	65
Rother	-0.524151	0.131571	-0.161423	naive	log_rate_1	65
Wealden	-0.00896867	0.000750704	-0.0363676	naive	log_rate_1	65
Basildon	0.0827619	0.00559675	0.157573	naive	log_rate_1	65
Braintree	0.067973	0.0181085	-0.0665948	naive	log_rate_1	65
Brentwood	0.108481	0.00740806	0.194551	naive	log_rate_1	65
Chelmsford	0.0733313	1.73715e-05	0.0691634	naive	log_rate_1	65
Colchester	0.13378	0.000933536	0.103226	naive	log_rate_1	65
Epping Forest	-0.019581	0.0144769	-0.139901	naive	log_rate_1	65
Harlow	0.0318752	0.0976767	-0.280657	naive	log_rate_1	65
Maldon	0.331699	0.170424	-0.0811255	naive	log_rate_1	65
Rochford	0.185553	0.000218799	0.170761	naive	log_rate_1	65
Tendring	0.135624	0.0148428	0.0137933	naive	log_rate_1	65
Uttlesford	0.159195	0.0080212	0.0696337	naive	log_rate_1	65
Cheltenham	-0.307485	0.0171684	-0.176456	naive	log_rate_1	65
Cotswold	-0.0669395	0.000804896	-0.0953102	naive	log_rate_1	65
Forest of Dean	-0.103032	0.000687846	-0.0768054	naive	log_rate_1	65
Gloucester	-0.107292	0.046167	-0.322157	naive	log_rate_1	65
Stroud	-0.15752	0.0325456	0.0228843	naive	log_rate_1	65
Tewkesbury	-0.236874	0.0467352	-0.0206904	naive	log_rate_1	65
Basingstoke and Deane	0.202081	0.0802713	-0.0812412	naive	log_rate_1	65
East Hampshire	-0.140681	0.0312797	0.0361797	naive	log_rate_1	65
Eastleigh	-0.0130721	0.00205008	-0.0583499	naive	log_rate_1	65
Fareham	-0.0914342	0.0566041	0.146482	naive	log_rate_1	65
Gosport	-0.160469	0.0125075	-0.0486319	naive	log_rate_1	65
Hart	-0.262364	0.198918	0.183638	naive	log_rate_1	65
Havant	-0.0836808	0.103507	0.238044	naive	log_rate_1	65
New Forest	0.065958	0.0282145	-0.102014	naive	log_rate_1	65
Rushmoor	-0.0956611	0.00586954	-0.0190482	naive	log_rate_1	65
Test Valley	-0.117783	5.2893e-05	-0.11051	naive	log_rate_1	65
Winchester	-0.110437	0.00149719	-0.0717439	naive	log_rate_1	65
Broxbourne	-0.0202027	0.000506629	-0.0427111	naive	log_rate_1	65
Dacorum	0.0677621	0.00241167	0.0186534	naive	log_rate_1	65
Hertsmere	-0.00916037	0.000160352	0.00350263	naive	log_rate_1	65
North Hertfordshire	-0.127279	0.0103166	-0.0257084	naive	log_rate_1	65
Three Rivers	0.0133335	0.0312535	-0.163453	naive	log_rate_1	65
Watford	0.0738698	0.00445588	0.00711747	naive	log_rate_1	65
Ashford	-0.156475	0.0740705	0.115684	naive	log_rate_1	65
Canterbury	0.0524003	0.0920442	-0.250988	naive	log_rate_1	65
Dartford	-0.099922	0.00499898	-0.170626	naive	log_rate_1	65
Dover	0.0479544	0.00301389	-0.00694447	naive	log_rate_1	65
Gravesham	-0.042925	0.0329774	-0.224522	naive	log_rate_1	65
Maidstone	-0.135684	0.0636889	0.116682	naive	log_rate_1	65
Sevenoaks	0.104031	0.155833	-0.290726	naive	log_rate_1	65
Folkestone and Hythe	-0.172786	0.00158111	-0.133023	naive	log_rate_1	65
Swale	-0.0123458	0.0247045	0.144831	naive	log_rate_1	65
Thanet	-0.173073	0.0070226	-0.0892725	naive	log_rate_1	65
Tonbridge and Malling	-0.0215062	0.0051243	-0.0930904	naive	log_rate_1	65
Tunbridge Wells	0.00811912	0.00175772	-0.033806	naive	log_rate_1	65
Burnley	0.0806297	0.00482066	0.150061	naive	log_rate_1	65
Chorley	0.198904	0.051138	-0.0272332	naive	log_rate_1	65
Fylde	0.313658	0.0516653	0.0863576	naive	log_rate_1	65
Hyndburn	0.303785	0.029709	0.131422	naive	log_rate_1	65
Lancaster	0.0463241	0.0176727	0.179263	naive	log_rate_1	65
Pendle	-0.0273055	0.000385831	-0.00766287	naive	log_rate_1	65
Preston	0.141079	0.000938367	0.171711	naive	log_rate_1	65
Ribble Valley	0.27838	0.0774952	0	naive	log_rate_1	65
Rossendale	-0.0315816	3.72403e-05	-0.0254791	naive	log_rate_1	65
South Ribble	-0.0306858	0.0271793	-0.195547	naive	log_rate_1	65
West Lancashire	-0.00467291	0.0313793	0.172469	naive	log_rate_1	65
Wyre	0.271315	0.198519	-0.17424	naive	log_rate_1	65
Blaby	0.311569	0.118985	-0.0333735	naive	log_rate_1	65
Charnwood	0.169899	6.73756e-05	0.161691	naive	log_rate_1	65
Harborough	0.0174351	0.00412123	-0.0467618	naive	log_rate_1	65
Hinckley and Bosworth	0.340927	0.0795363	0.0589047	naive	log_rate_1	65
Melton	0.129379	0.0284259	-0.0392207	naive	log_rate_1	65
North West Leicestershire	0.417107	0.0469524	0.200422	naive	log_rate_1	65
Oadby and Wigston	0.282086	0.091787	-0.0208776	naive	log_rate_1	65
Boston	0.274168	0.176817	-0.146328	naive	log_rate_1	65
East Lindsey	0.149591	0.0113907	0.0428637	naive	log_rate_1	65
Lincoln	0.178801	0.0419335	-0.0259755	naive	log_rate_1	65
North Kesteven	0.157242	0.0203061	0.0147423	naive	log_rate_1	65
South Holland	0.300657	0.043968	0.0909718	naive	log_rate_1	65
South Kesteven	-0.148846	0.0121672	-0.0385404	naive	log_rate_1	65
West Lindsey	-0.15478	0.0771558	0.122989	naive	log_rate_1	65
Breckland	0.235946	0.0282953	0.0677342	naive	log_rate_1	65
Broadland	-0.040601	0.0186319	-0.1771	naive	log_rate_1	65
Great Yarmouth	0.283615	0.0247123	0.126414	naive	log_rate_1	65
King's Lynn and West Norfolk	0.0991377	0.0331161	0.281116	naive	log_rate_1	65
North Norfolk	0	0.0760586	0.275787	naive	log_rate_1	65
Norwich	-0.0147786	0.00890083	-0.109123	naive	log_rate_1	65
South Norfolk	0.0599635	0.0223729	-0.0896122	naive	log_rate_1	65
[truncated: 41,921 more rows]
