# Supplementary material for: Short-term local predictions of COVID-19 in the United Kingdom using dynamic supervised machine learning algorithms
Source: Commun Med (Lond). 2022 Sep 24;2:119. doi: 10.1038/s43856-022-00184-7 (PMC9509378; doi:10.1038/s43856-022-00184-7)
Supplement: Supplementary file 11 — Supplmentary Data 9 [file 43856_2022_184_MOESM11_ESM.xlsx]

## Sheet: Sheet1
week	outcome	model.label	Prospective	T4week
40	log_rate_1	optimal	0.119255	0.0980237
40	log_rate_2	optimal	0.274152	0.125639
40	log_rate_3	optimal	0.242083	0.162729
40	log_specimen_rate_1	optimal	0.103765	0.0779636
40	log_specimen_rate_2	optimal	0.175626	0.108544
40	log_specimen_rate_3	optimal	0.205827	0.14627
45	log_rate_1	optimal	0.256565	0.247675
45	log_rate_2	optimal	0.587338	0.259235
45	log_rate_3	optimal	0.37255	0.29129
45	log_specimen_rate_1	optimal	0.270678	0.18489
45	log_specimen_rate_2	optimal	0.403245	0.233155
45	log_specimen_rate_3	optimal	0.407617	0.278619
50	log_rate_1	optimal	0.582679	0.263419
50	log_rate_2	optimal	0.567995	0.335987
50	log_rate_3	optimal	0.708228	0.467723
50	log_specimen_rate_1	optimal	0.489853	0.282157
50	log_specimen_rate_2	optimal	0.57797	0.374972
50	log_specimen_rate_3	optimal	0.786566	0.476008
55	log_rate_1	optimal	0.112655	0.225862
55	log_rate_2	optimal	0.31514	0.501823
55	log_rate_3	optimal	0.392423	0.614111
55	log_specimen_rate_1	optimal	0.103041	0.188307
55	log_specimen_rate_2	optimal	0.252624	0.426963
55	log_specimen_rate_3	optimal	0.368204	0.598626
60	log_rate_1	optimal	0.0783842	0.0980721
60	log_rate_2	optimal	0.31104	0.267516
60	log_rate_3	optimal	0.882299	0.295794
60	log_specimen_rate_1	optimal	0.0502543	0.122117
60	log_specimen_rate_2	optimal	0.125515	0.268595
60	log_specimen_rate_3	optimal	0.4615	0.42974
65	log_rate_1	optimal	0.0716601	0.0416299
65	log_rate_2	optimal	0.121564	0.099269
65	log_rate_3	optimal	0.180814	0.172452
65	log_specimen_rate_1	optimal	0.0738426	0.0385008
65	log_specimen_rate_2	optimal	0.0973499	0.106016
65	log_specimen_rate_3	optimal	0.292965	0.15969
70	log_rate_1	optimal	0.0743714	0.0531951
70	log_rate_2	optimal	0.196292	0.111089
70	log_rate_3	optimal	0.251611	0.155894
70	log_specimen_rate_1	optimal	0.131865	0.0350678
70	log_specimen_rate_2	optimal	0.180505	0.100822
70	log_specimen_rate_3	optimal	0.2517	0.140285
75	log_rate_1	optimal	0.207489	0.0433743
75	log_rate_2	optimal	0.177673	0.0990901
75	log_rate_3	optimal	0.37186	0.142269
75	log_specimen_rate_1	optimal	0.912699	0.0312099
75	log_specimen_rate_2	optimal	0.728463	0.0878315
75	log_specimen_rate_3	optimal	1.04283	0.129134
